# Supplementary material for: Prediction of Certain Well-Characterized Domains of Known Functions within the PE and PPE Proteins of Mycobacteria
Source: PLoS One. 2016 Feb 18;11(2):e0146786. doi: 10.1371/journal.pone.0146786 (PMC4758615; doi:10.1371/journal.pone.0146786)
Supplement: S1 Appendix — (XLS) [file pone.0146786.s001.xls]

## Sheet: AB hydrolase mtb WUV83F8J015-Al
query id	subject id	% identity	% homology	sequence length	total score (bits)	e-value
unnamed	gi|884680002|emb|CKN12556.1|	100	100	225	439	3.08e-121
unnamed	gi|886583899|emb|CKS90578.1|;gi|887473477|emb|CKV62153.1|	100	100	225	369	1.95e-118
unnamed	gi|515091465|ref|WP_016720678.1|	100	100	225	325	4.77e-118
unnamed	gi|639049854|ref|WP_024459198.1|	100	100	225	327	5.18e-118
unnamed	gi|669108692|gb|AIH84861.1|	100	100	225	369	5.33e-118
unnamed	gi|639036042|ref|WP_024457220.1|	100	100	225	328	5.33e-118
unnamed	gi|887331920|emb|CKW20659.1|	100	100	225	369	5.56e-118
unnamed	gi|289709095|gb|EFD73111.1|	100	100	225	369	5.68e-118
unnamed	gi|886176975|emb|CKQ51482.1|;gi|887370216|emb|CKR20093.1|	100	100	225	323	5.7e-118
unnamed	gi|801115715|emb|CEZ29089.1|;gi|801141355|emb|CEZ59339.1|;gi|801187428|emb|CFA13116.1|;gi|801220191|emb|CFA91484.1|;gi|801226436|emb|CFB03055.1|;gi|801442208|emb|CFG99273.1|;gi|801458546|emb|CFH16566.1|;gi|802462639|emb|CFR85710.1|;gi|802500041|emb|CFS10688.1|;gi|802527683|emb|CFS33076.1|;gi|802921811|emb|CFV13209.1|;gi|811943769|emb|COU42344.1|;gi|812009596|emb|CNM26235.1|;gi|812080049|emb|CNM68…	100	100	225	323	6.78e-118
unnamed	gi|897928873|emb|COU52568.1|	100	100	225	316	7.44e-118
unnamed	gi|515089982|ref|WP_016719200.1|	100	100	225	369	7.45e-118
unnamed	gi|669074146|gb|AIH51716.1|	100	100	225	324	7.79e-118
unnamed	gi|887126154|emb|CKP21178.1|	100	100	225	369	8.03e-118
unnamed	gi|897904346|emb|COV72476.1|	100	100	225	369	9.15e-118
unnamed	gi|669122971|gb|AIH98690.1|	100	100	225	369	9.35e-118
unnamed	gi|892823637|emb|CNL46905.1|	100	100	225	332	9.37e-118
unnamed	gi|639042923|ref|WP_024458251.1|	100	100	225	331	9.4e-118
unnamed	gi|912515389|ref|WP_050174408.1|;gi|893030747|emb|CNL48372.1|	100	100	225	370	9.52e-118
unnamed	gi|892965836|emb|CNN07199.1|;gi|893000818|emb|CNL69654.1|	100	100	225	371	9.8e-118
unnamed	gi|639031710|ref|WP_024456550.1|	100	100	225	333	1.01e-117
unnamed	gi|801379885|emb|CFE21033.1|;gi|898086705|emb|COV06124.1|	100	100	225	372	1.01e-117
unnamed	gi|802417170|emb|CFR35479.1|;gi|812032432|emb|CNM35856.1|;gi|892835469|emb|CNM24601.1|	99.556	100	225	323	1.02e-117
unnamed	gi|686048665|ref|WP_031734091.1|;gi|621179619|gb|KAN81876.1|	100	100	225	369	1.03e-117
unnamed	gi|812066866|emb|CNL23497.1|;gi|887079855|emb|CKP16685.1|;gi|892949490|emb|CNL48354.1|	100	100	225	373	1.04e-117
unnamed	gi|892975508|emb|CNL61400.1|	100	100	225	374	1.07e-117
unnamed	gi|886744467|emb|CKO88721.1|	99.556	100	225	369	1.09e-117
unnamed	gi|886930648|emb|CKS78487.1|;gi|887250958|emb|CKO46034.1|;gi|892852051|emb|CNM43548.1|	100	100	225	375	1.1e-117
unnamed	gi|886824803|emb|CKT99810.1|	100	100	225	376	1.12e-117
unnamed	gi|757482299|ref|WP_042755905.1|;gi|624487571|gb|KBU44638.1|	100	100	225	369	1.15e-117
unnamed	gi|686030052|ref|WP_031721516.1|;gi|621664603|gb|KAS57225.1|;gi|621667983|gb|KAS60578.1|	100	100	225	369	1.15e-117
unnamed	gi|887367305|emb|CKQ57023.1|	100	100	225	377	1.15e-117
unnamed	gi|812076147|emb|CNM11293.1|;gi|884553843|emb|CKN17644.1|;gi|884822354|emb|CKM34208.1|	100	100	225	377	1.17e-117
unnamed	gi|802348116|emb|CFQ90132.1|	100	100	225	379	1.24e-117
unnamed	gi|686049384|ref|WP_031734493.1|;gi|623476158|gb|KBK44300.1|;gi|812039440|emb|CNN07836.1|	100	100	225	369	1.34e-117
unnamed	gi|884613515|emb|CKN38985.1|	100	100	225	369	1.36e-117
unnamed	gi|884592051|emb|CKO69726.1|;gi|886364789|emb|CKQ87206.1|;gi|886876080|emb|CKO65779.1|;gi|887096423|emb|CKO81345.1|	100	100	225	369	1.38e-117
unnamed	gi|740650430|ref|WP_038435869.1|;gi|671746298|gb|AII90039.1|	100	100	225	369	1.38e-117
unnamed	gi|884737935|emb|CKO62610.1|;gi|884816704|emb|CKO23334.1|	100	100	225	369	1.39e-117
unnamed	gi|814707373|emb|CKW08167.1|;gi|886440007|emb|CKO97068.1|;gi|886651306|emb|CKX81261.1|;gi|886664032|emb|CKO82541.1|;gi|886778159|emb|CKX67347.1|;gi|886998521|emb|CKX68072.1|;gi|887032481|emb|CKX51043.1|;gi|887109214|emb|CKW53736.1|;gi|887194496|emb|CKW11507.1|	100	100	225	369	1.39e-117
unnamed	gi|686036998|ref|WP_031726055.1|;gi|624790653|gb|KBX44120.1|	100	100	225	369	1.39e-117
unnamed	gi|685937632|ref|WP_031669664.1|;gi|623167324|gb|KBH37826.1|	100	100	225	369	1.39e-117
unnamed	gi|505105838|ref|WP_015292940.1|;gi|432166084|emb|CCK63571.1|	99.556	100	225	369	1.43e-117
unnamed	gi|685929350|ref|WP_031663672.1|;gi|626853194|gb|KCP78409.1|	100	100	225	369	1.47e-117
unnamed	gi|763240780|ref|WP_044110412.1|	99.556	100	225	369	1.49e-117
unnamed	gi|889281960|emb|CLR38669.1|	99.556	99.56	225	369	1.6e-117
unnamed	gi|887186259|emb|CKQ61795.1|	100	100	225	369	1.6e-117
unnamed	gi|884647736|emb|CKM69550.1|;gi|884742302|emb|CKM62313.1|	100	100	225	369	1.6e-117
unnamed	gi|489502485|ref|WP_003407378.1|;gi|31792624|ref|NP_855117.1|;gi|57116862|ref|YP_177810.1|;gi|7478554|pir||A70915;gi|13881088|gb|AAK45738.1|;gi|121493007|emb|CAL71478.1|;gi|124600728|gb|EAY59738.1|;gi|134149824|gb|EBA41869.1|;gi|148505373|gb|ABQ73182.1|;gi|148721177|gb|ABR05802.1|;gi|224772948|dbj|BAH25754.1|;gi|253321023|gb|ACT25626.1|;gi|289415794|gb|EFD13034.1|;gi|289419985|gb|EFD17186.1|;gi|2…
E92591.1|;gi|625745064|gb|KCE96356.1|;gi|625748946|gb|KCF00604.1|;gi|625755046|gb|KCF06205.1|;gi|625758243|gb|KCF09348.1|;gi|625761238|gb|KCF12305.1|;gi|625765546|gb|KCF16552.1|;gi|625767774|gb|KCF18756.1|;gi|625775106|gb|KCF25943.1|;gi|625777035|gb|KCF27849.1|;gi|625781970|gb|KCF32660.1|;gi|625784125|gb|KCF34795.1|;gi|625790593|gb|KCF41170.1|;gi|625793351|gb|KCF43893.1|;gi|625795365|gb|KCF45828.…
87738569|emb|CLP97061.1|;gi|887742476|emb|CLP70771.1|;gi|887744469|emb|CMJ62876.1|;gi|887748675|emb|CML23614.1|;gi|887755933|emb|CLQ04363.1|;gi|887758101|emb|CMM49603.1|;gi|887764195|emb|CLU14276.1|;gi|887766488|emb|CML12253.1|;gi|887772029|emb|CMK13385.1|;gi|887775207|emb|CMQ52331.1|;gi|887781038|emb|CMM77989.1|;gi|887783187|emb|CMN41342.1|;gi|887787120|emb|CLR36133.1|;gi|887794055|emb|CML69116.…	100	100	225	0	1.6e-117	353
unnamed	gi|685928503|ref|WP_031662988.1|;gi|623161031|gb|KBH31603.1|	100	100	225	369	1.6e-117
unnamed	gi|505102749|ref|WP_015289851.1|;gi|432162133|emb|CCK59498.1|	99.556	100	225	369	1.62e-117
unnamed	gi|686077845|ref|WP_031745805.1|;gi|620805739|gb|KAL62588.1|	100	100	225	369	1.64e-117
unnamed	gi|884700749|emb|CKM76334.1|	100	100	225	377	1.74e-117
unnamed	gi|669089575|gb|AIH66786.1|	100	100	225	369	1.75e-117
unnamed	gi|685919564|ref|WP_031656177.1|;gi|626530433|gb|KCM62453.1|;gi|626660142|gb|KCN89193.1|	100	100	225	369	1.75e-117
unnamed	gi|892840004|emb|CNN17727.1|	99.556	100	225	376	1.78e-117
unnamed	gi|884771547|emb|CKM45950.1|;gi|886541668|emb|CKR04785.1|	100	100	225	369	1.79e-117
unnamed	gi|763207601|ref|WP_044080821.1|	99.556	100	225	329	1.85e-117
unnamed	gi|505115909|ref|WP_015303011.1|;gi|432158129|emb|CCK55416.1|	100	100	225	369	1.87e-117
unnamed	gi|887224138|emb|CKP02473.1|	100	100	225	369	1.91e-117
unnamed	gi|898100797|emb|COV54325.1|	100	100	225	372	1.95e-117
unnamed	gi|898091201|emb|COV70625.1|	100	100	225	372	1.99e-117
unnamed	gi|887054108|emb|CKP14664.1|	100	100	225	369	2.22e-117
unnamed	gi|886259963|emb|CKU05980.1|;gi|886360650|emb|CKT97357.1|	99.556	100	225	369	2.22e-117
unnamed	gi|503766685|ref|WP_014000761.1|;gi|340004634|emb|CCC43778.1|	100	100	225	369	2.22e-117
unnamed	gi|686009847|ref|WP_031710305.1|;gi|621943030|gb|KAV32858.1|;gi|623512517|gb|KBK80104.1|;gi|623662209|gb|KBM28300.1|;gi|624782494|gb|KBX36018.1|;gi|624877916|gb|KBY30758.1|;gi|625133362|gb|KCA84161.1|;gi|626026181|gb|KCH70582.1|;gi|626057507|gb|KCI01233.1|;gi|626326360|gb|KCK64023.1|;gi|626334412|gb|KCK71897.1|;gi|626379354|gb|KCL15885.1|;gi|626382663|gb|KCL18961.1|;gi|886193422|emb|CKO91714.1|;g…	99.556	100	225	369	2.24e-117
unnamed	gi|763224237|ref|WP_044096308.1|	99.556	100	225	369	2.34e-117
unnamed	gi|505100962|ref|WP_015288064.1|;gi|432154136|emb|CCK51365.1|	100	100	225	369	2.64e-117
unnamed	gi|685994964|ref|WP_031699146.1|;gi|623678169|gb|KBM43996.1|	100	100	225	369	2.79e-117
unnamed	gi|669053336|gb|AIH31581.1|	100	100	225	369	2.85e-117
unnamed	gi|887717746|emb|CMS11891.1|	99.556	100	225	369	2.94e-117
unnamed	gi|685955545|ref|WP_031676907.1|;gi|622114830|gb|KAX02002.1|	100	100	225	369	3e-117
unnamed	gi|685979739|ref|WP_031687731.1|;gi|622171430|gb|KAX58088.1|	99.556	100	225	369	3.1e-117
unnamed	gi|889789407|emb|CMA61162.1|	99.556	99.56	225	369	3.17e-117
unnamed	gi|888541910|emb|CMK07821.1|	100	100	225	369	3.46e-117
unnamed	gi|884651616|emb|CKM47325.1|	100	100	225	369	3.46e-117
unnamed	gi|811716504|emb|CMN09843.1|	100	100	220	364	4.13e-117
unnamed	gi|884734019|emb|CKM32335.1|	99.556	100	225	369	4.58e-117
unnamed	gi|763219945|ref|WP_044092280.1|;gi|674776765|gb|KFL40725.1|	99.111	99.11	225	369	4.94e-117
unnamed	gi|686013856|ref|WP_031712923.1|;gi|623327714|gb|KBI96990.1|	99.556	100	225	369	5.5e-117
unnamed	gi|886736156|emb|CKQ70480.1|	99.556	99.56	225	369	5.56e-117
unnamed	gi|888426246|emb|CMM83231.1|	99.556	99.56	225	369	7.06e-117
unnamed	gi|686036689|ref|WP_031725860.1|;gi|653964652|gb|KEB67555.1|	99.556	99.56	225	369	7.61e-117
unnamed	gi|685946731|ref|WP_031673911.1|;gi|626915144|gb|KCQ39272.1|	99.556	100	225	369	7.78e-117
unnamed	gi|735671101|ref|WP_034163776.1|	99.556	99.56	225	369	8.39e-117
unnamed	gi|801394353|emb|CFE38969.1|;gi|801407279|emb|CFE52485.1|;gi|887360866|emb|CKR41097.1|	100	100	225	293	1.03e-116
unnamed	gi|884675520|emb|CKN10094.1|	99.556	99.56	225	369	1.17e-116
unnamed	gi|686006667|ref|WP_031708138.1|;gi|620890147|gb|KAM45378.1|;gi|621533695|gb|KAR27013.1|;gi|621643686|gb|KAS36431.1|;gi|621776488|gb|KAT68473.1|;gi|621920168|gb|KAV10299.1|;gi|622032487|gb|KAW20621.1|;gi|622735480|gb|KBD13253.1|;gi|624611178|gb|KBV65319.1|;gi|624871646|gb|KBY24520.1|;gi|624911125|gb|KBY63654.1|;gi|624934366|gb|KBY86739.1|;gi|625491080|gb|KCC46339.1|;gi|626479338|gb|KCM12529.1|;gi…	99.556	99.56	225	369	1.28e-116
unnamed	gi|685970628|ref|WP_031680550.1|;gi|622219574|gb|KAY05723.1|;gi|622387309|gb|KAZ72168.1|;gi|653960347|gb|KEB63357.1|	99.556	100	225	369	1.36e-116
unnamed	gi|801538099|emb|CFJ64383.1|	99.556	99.56	225	369	1.38e-116
unnamed	gi|686008982|ref|WP_031709704.1|;gi|621092913|gb|KAM97164.1|	99.556	99.56	225	369	1.39e-116
unnamed	gi|912520461|ref|WP_050175892.1|	100	100	225	288	1.85e-116
unnamed	gi|639102983|ref|WP_024470772.1|	99.556	99.56	225	369	2.06e-116
unnamed	gi|886499526|emb|CKP53495.1|;gi|887151777|emb|CKQ93219.1|	99.556	99.56	225	369	2.22e-116
unnamed	gi|913371800|ref|WP_050388107.1|	99.556	100	225	287	2.7e-116
unnamed	gi|892541229|emb|CNM01452.1|	99.556	100	225	239	2.77e-116
unnamed	gi|912533252|ref|WP_050177762.1|	99.556	100	225	288	2.85e-116
unnamed	gi|912492812|ref|WP_050170205.1|	99.556	100	225	290	3e-116
unnamed	gi|912485991|ref|WP_050167749.1|	99.556	100	225	291	3.12e-116
unnamed	gi|886352067|emb|CKU56622.1|;gi|886390077|emb|CKU50331.1|	99.111	99.56	225	369	3.21e-116
unnamed	gi|892565614|emb|CNM50809.1|;gi|892592076|emb|CNL73848.1|;gi|892792855|emb|CNM75970.1|	100	100	225	262	4.12e-116
unnamed	gi|812090842|emb|CNX34260.1|;gi|892378603|emb|CNV24723.1|;gi|892431769|emb|CNU84993.1|;gi|892467419|emb|CNV19671.1|;gi|892604249|emb|CNM54040.1|;gi|892880912|emb|CNV29154.1|;gi|892892730|emb|CNL50647.1|;gi|892952129|emb|CNV13656.1|	100	100	225	272	4.38e-116
unnamed	gi|912493718|ref|WP_050170588.1|	100	100	225	270	5.11e-116
unnamed	gi|892445978|emb|CNM08130.1|;gi|892450431|emb|CNN11860.1|;gi|892473825|emb|CNM83841.1|;gi|892477952|emb|CNM33064.1|	99.556	100	225	272	6.9e-116
unnamed	gi|442583529|gb|AGC62672.1|	77.778	88	225	398	1.46e-111
unnamed	gi|752631075|ref|WP_041300327.1|	77.778	88	225	398	4.85e-111
unnamed	gi|887461468|emb|CKT53684.1|	94.667	94.67	225	311	1.99e-108
unnamed	gi|897803479|emb|COV88665.1|	94.667	94.67	225	304	2.26e-108
unnamed	gi|890500685|ref|WP_048892203.1|	62.009	74.67	229	422	1.3e-107
unnamed	gi|501362430|ref|WP_012393996.1|;gi|183175574|gb|ACC40684.1|	77.778	88	225	398	1.38e-107
unnamed	gi|522729273|ref|WP_020724962.1|;gi|521816800|gb|EPQ76009.1|	78.222	88	225	398	2.07e-107
unnamed	gi|522803519|ref|WP_020728574.1|;gi|521820763|gb|EPQ79853.1|;gi|641305306|emb|CDM76304.1|	78.222	88.44	225	398	3.25e-107
unnamed	gi|621769955|gb|KAT61954.1|;gi|621793791|gb|KAT85714.1|	50.442	68.58	226	469	3.95e-104
unnamed	gi|308215534|gb|EFO74933.1|	50.442	68.58	226	444	1.27e-103
unnamed	gi|909708207|ref|WP_049951405.1|;gi|621836257|gb|KAU27952.1|;gi|621934313|gb|KAV24297.1|;gi|624426774|gb|KBT85039.1|	50.442	68.58	226	469	2.13e-103
unnamed	gi|556026170|gb|AGZ53381.1|	58.59	69.6	227	448	3.19e-103
unnamed	gi|802441788|emb|CFR67275.1|	50.442	68.58	226	469	6.43e-103
unnamed	gi|886943624|emb|CKZ11313.1|;gi|887190109|emb|CKZ76867.1|	50.442	68.58	226	469	7.2e-103
unnamed	gi|738440887|ref|WP_036392135.1|;gi|576428403|gb|EUA22113.1|;gi|660931309|gb|KEP42804.1|;gi|690323529|gb|AIR21156.1|;gi|690335064|gb|AIR30732.1|	58.59	69.6	227	442	1.2e-102
unnamed	gi|626924481|gb|KCQ48455.1|	50.442	68.58	226	469	3.35e-102
unnamed	gi|887835524|emb|CMO83806.1|	50.442	68.58	226	469	6.25e-102
unnamed	gi|625055224|gb|KCA06618.1|	50.442	68.58	226	469	2.23e-101
unnamed	gi|909713184|ref|WP_049956377.1|;gi|624343246|gb|KBT02964.1|	50.442	68.58	226	469	2.3e-101
unnamed	gi|886773015|emb|CKP34104.1|	50.885	68.58	226	469	2.62e-101
unnamed	gi|622940742|gb|KBF13686.1|	50.442	68.58	226	411	2.87e-101
unnamed	gi|660930765|gb|KEP42310.1|	73.333	83.56	225	373	3.54e-101
unnamed	gi|556617145|ref|WP_023373223.1|;gi|556026311|gb|AGZ53522.1|;gi|576428296|gb|EUA22006.1|;gi|690323660|gb|AIR21287.1|;gi|690335193|gb|AIR30861.1|	73.333	83.56	225	370	4.02e-101
unnamed	gi|884671392|emb|CKN00374.1|	50.885	69.03	226	469	4.14e-101
unnamed	gi|748631614|ref|WP_039889791.1|	60.699	74.24	229	412	4.6e-101
unnamed	gi|808808843|ref|WP_046286481.1|	52.381	70.13	231	329	4.61e-101
unnamed	gi|886515190|emb|CKU64364.1|	50.442	68.58	226	469	4.69e-101
unnamed	gi|686041531|ref|WP_031729409.1|;gi|624358127|gb|KBT17576.1|	50.442	68.58	226	448	4.74e-101
unnamed	gi|383337386|gb|EID15763.1|	60.699	74.24	229	412	5.46e-101
unnamed	gi|686045715|ref|WP_031732327.1|	50.442	68.58	226	469	6.19e-101
unnamed	gi|620881672|gb|KAM37023.1|	50.442	68.58	226	469	6.44e-101
unnamed	gi|886503627|emb|CKS45196.1|	50.885	68.58	226	469	7.14e-101
unnamed	gi|884604945|emb|CKN33554.1|	50.885	68.58	226	469	7.54e-101
unnamed	gi|801477217|emb|CFH39621.1|;gi|884816919|emb|CKO15685.1|	50.885	68.58	226	469	7.54e-101
unnamed	gi|886499024|emb|CKP68053.1|	50.442	68.58	226	469	7.87e-101
unnamed	gi|884626521|emb|CKN35327.1|;gi|887175956|emb|CKU87761.1|	50.442	68.58	226	469	8.04e-101
unnamed	gi|686016973|ref|WP_031715010.1|;gi|627142128|gb|KCS62272.1|	50.442	68.58	226	469	8.21e-101
unnamed	gi|886688445|emb|CKP42953.1|	50.442	68.58	226	469	8.94e-101
unnamed	gi|812021994|emb|CKZ98642.1|;gi|887301720|emb|CKY98135.1|	50.442	68.58	226	469	8.94e-101
unnamed	gi|913357298|ref|WP_050376585.1|;gi|802401232|emb|CFR21264.1|;gi|892725525|emb|CNK97669.1|	50.442	68.58	226	469	8.94e-101
unnamed	gi|884613122|emb|CKN49886.1|	50.442	68.58	226	469	9.04e-101
unnamed	gi|686011024|ref|WP_031711051.1|;gi|623769506|gb|KBN33839.1|	50.442	68.58	226	469	9.04e-101
unnamed	gi|685969224|ref|WP_031679555.1|;gi|622788949|gb|KBD65462.1|;gi|622850312|gb|KBE25413.1|	50.442	68.58	226	469	9.04e-101
unnamed	gi|686043488|ref|WP_031730825.1|;gi|623531904|gb|KBK99317.1|	50.442	68.58	226	469	9.33e-101
unnamed	gi|886646823|emb|CKU96452.1|	50.442	68.58	226	469	9.43e-101
unnamed	gi|685920252|ref|WP_031656810.1|;gi|620845756|gb|KAM01827.1|;gi|622128308|gb|KAX15370.1|;gi|622185118|gb|KAX71665.1|;gi|622191589|gb|KAX78027.1|;gi|622203278|gb|KAX89629.1|;gi|622203589|gb|KAX89939.1|;gi|622218497|gb|KAY04668.1|;gi|622231892|gb|KAY17929.1|;gi|622259500|gb|KAY45304.1|;gi|622293472|gb|KAY78951.1|;gi|622300133|gb|KAY85571.1|;gi|622315485|gb|KAZ00855.1|;gi|622339583|gb|KAZ24742.1|;gi…	50.442	68.58	226	469	1.01e-100
unnamed	gi|884700379|emb|CKM93544.1|	50.442	68.58	226	469	1.02e-100
unnamed	gi|505167576|ref|WP_015354678.1|;gi|442582016|gb|AGC61159.1|	50	69.03	226	469	1.04e-100
unnamed	gi|755159658|ref|WP_042509383.1|	50.442	68.58	226	469	1.04e-100
unnamed	gi|889193291|emb|CMQ28168.1|	50.442	68.58	226	469	1.07e-100
unnamed	gi|560884311|ref|WP_023642038.1|	50.442	68.58	226	469	1.07e-100
unnamed	gi|912468918|ref|WP_050165589.1|;gi|811992142|emb|CKW05714.1|;gi|886629647|emb|CKU96103.1|;gi|892664098|emb|CNE82592.1|	50.442	68.58	226	469	1.08e-100
unnamed	gi|801542991|emb|CFJ71065.1|;gi|888082550|emb|CMJ91486.1|	50.442	68.58	226	469	1.1e-100
unnamed	gi|886968268|emb|CLA32285.1|	50.442	68.58	226	469	1.19e-100
unnamed	gi|886193254|emb|CKO99615.1|	50.442	68.58	226	469	1.19e-100
unnamed	gi|802483964|emb|CFR88729.1|;gi|812135978|emb|COU48052.1|;gi|897996900|emb|COU37890.1|;gi|898004215|emb|COV03419.1|	50.442	68.58	226	469	1.23e-100
unnamed	gi|884616617|emb|CKN27276.1|	50.442	68.58	226	469	1.26e-100
unnamed	gi|521810999|gb|EPQ70219.1|	50	68.58	226	471	1.26e-100
unnamed	gi|738508862|ref|WP_036457465.1|	50	68.58	226	469	1.3e-100
unnamed	gi|685930345|ref|WP_031664300.1|;gi|621194822|gb|KAN96666.1|;gi|623457541|gb|KBK25895.1|;gi|623463786|gb|KBK32055.1|;gi|623544746|gb|KBL12032.1|;gi|623666675|gb|KBM32702.1|;gi|626024150|gb|KCH68587.1|;gi|626840651|gb|KCP66085.1|;gi|812077397|emb|CNN50466.1|;gi|892898954|emb|CNM70641.1|;gi|892907773|emb|CNM78679.1|;gi|892919829|emb|CNM24127.1|;gi|892924114|emb|CNN58259.1|	50.442	68.58	226	469	1.3e-100
unnamed	gi|576405960|gb|ETZ99774.1|	74.429	84.93	219	219	1.31e-100
unnamed	gi|888452229|emb|CMK31112.1|	50.442	68.58	226	469	1.31e-100
unnamed	gi|685993159|ref|WP_031697949.1|;gi|620768230|gb|KAL25654.1|	50.442	68.58	226	469	1.31e-100
unnamed	gi|685967194|ref|WP_031678894.1|;gi|622950185|gb|KBF22952.1|	50.442	68.58	226	469	1.34e-100
unnamed	gi|887343557|emb|CKP32630.1|	50.442	68.58	226	469	1.36e-100
unnamed	gi|685927393|ref|WP_031662017.1|;gi|625909696|gb|KCG57234.1|	50.442	68.58	226	469	1.39e-100
unnamed	gi|757483379|ref|WP_042756453.1|	50.442	68.58	226	469	1.42e-100
unnamed	gi|884745443|emb|CKN08513.1|	50.442	68.58	226	469	1.43e-100
unnamed	gi|738450185|ref|WP_036401370.1|;gi|576418221|gb|EUA11978.1|	57.269	68.72	227	442	1.48e-100
unnamed	gi|686024628|ref|WP_031720102.1|;gi|625039813|gb|KBZ91322.1|	50.442	68.58	226	469	1.49e-100
unnamed	gi|752676424|ref|WP_041325133.1|	50	69.03	226	469	1.51e-100
unnamed	gi|888006844|emb|CLS27530.1|	50.442	68.58	226	469	1.51e-100
unnamed	gi|801449858|emb|CFH12998.1|	50.442	68.58	226	469	1.51e-100
unnamed	gi|489995994|ref|WP_003899025.1|;gi|614113337|sp|P9WI10.1|PPE28_MYCTO;gi|13881497|gb|AAK46120.1|;gi|124601043|gb|EAY60053.1|;gi|134150145|gb|EBA42190.1|;gi|323719678|gb|EGB28799.1|;gi|379028050|dbj|BAL65783.1|;gi|440581271|emb|CCG11674.1|;gi|620856609|gb|KAM12461.1|;gi|620876275|gb|KAM31671.1|;gi|621101740|gb|KAN05822.1|;gi|621107360|gb|KAN11314.1|;gi|621121558|gb|KAN25101.1|;gi|621131470|gb|KAN3…	50.442	68.58	226	469	1.51e-100
unnamed	gi|669042603|gb|AIH20851.1|	50.442	68.58	226	468	1.52e-100
unnamed	gi|624544247|gb|KBU99737.1|	50.442	68.58	226	469	1.53e-100
unnamed	gi|183174374|gb|ACC39484.1|	50	69.03	226	471	1.53e-100
unnamed	gi|888816914|emb|CLT23680.1|	50.442	68.58	226	469	1.59e-100
unnamed	gi|489998251|ref|WP_003901256.1|;gi|57116915|ref|YP_177839.1|;gi|614113343|sp|P9WI11.1|PPE28_MYCTU;gi|148505758|gb|ABQ73567.1|;gi|148721541|gb|ABR06166.1|;gi|253320661|gb|ACT25264.1|;gi|289686296|gb|EFD53784.1|;gi|289709456|gb|EFD73472.1|;gi|289713467|gb|EFD77479.1|;gi|298495090|gb|EFI30384.1|;gi|308327304|gb|EFP16155.1|;gi|308330746|gb|EFP19597.1|;gi|308334570|gb|EFP23421.1|;gi|308338354|gb|EFP2…
50|gb|KEB33954.1|;gi|653930592|gb|KEB35175.1|;gi|653939615|gb|KEB43760.1|;gi|653949445|gb|KEB53078.1|;gi|653953710|gb|KEB57016.1|;gi|653957196|gb|KEB60347.1|;gi|653965395|gb|KEB68281.1|;gi|653971983|gb|KEB74635.1|;gi|653977820|gb|KEB80319.1|;gi|653990672|gb|KEB92614.1|;gi|653995255|gb|KEB96928.1|;gi|653996227|gb|KEB97859.1|;gi|654003121|gb|KEC04303.1|;gi|654007223|gb|KEC08129.1|;gi|654012559|gb|K…
i|890524563|emb|CMG33325.1|;gi|890528580|emb|CMG82468.1|;gi|890536939|emb|CMH55076.1|;gi|890540908|emb|CME36812.1|;gi|890551544|emb|CME27656.1|;gi|890553552|emb|CMH63388.1|;gi|890557849|emb|CLS41000.1|;gi|890564311|emb|CMA29041.1|;gi|890565424|emb|CMJ48702.1|;gi|890569705|emb|CLW85253.1|;gi|890574102|emb|CMF71868.1|;gi|890578111|emb|CLX04511.1|;gi|890585239|emb|CMF63567.1|;gi|890588911|emb|CLT692…	50.442	68.58	226	108	1.59e-100	312
unnamed	gi|686090533|ref|WP_031751572.1|;gi|627094262|gb|KCS15111.1|	50.442	68.58	226	469	1.59e-100
unnamed	gi|685912307|ref|WP_031649676.1|;gi|623232525|gb|KBI02516.1|	50.442	68.58	226	469	1.59e-100
unnamed	gi|685997331|ref|WP_031700873.1|;gi|620756667|gb|KAL14277.1|;gi|620877042|gb|KAM32431.1|	50.442	68.58	226	469	1.61e-100
unnamed	gi|521814423|gb|EPQ73636.1|	50	69.03	226	471	1.61e-100
unnamed	gi|685964586|ref|WP_031678113.1|;gi|622128243|gb|KAX15306.1|;gi|622351727|gb|KAZ36785.1|;gi|622381458|gb|KAZ66342.1|;gi|622415950|gb|KBA00358.1|;gi|622427572|gb|KBA12129.1|;gi|622618251|gb|KBB98855.1|	50.442	68.58	226	469	1.66e-100
unnamed	gi|801292886|emb|CFC58441.1|	50.442	68.58	226	469	1.68e-100
unnamed	gi|890342852|emb|CLV32351.1|	50.442	68.58	226	469	1.7e-100
unnamed	gi|886844203|emb|CKQ61197.1|	50.442	68.58	226	469	1.7e-100
unnamed	gi|738502637|ref|WP_036451476.1|	50	69.03	226	469	1.71e-100
unnamed	gi|811968447|emb|CLV31502.1|;gi|890698730|emb|CLX20638.1|	50.442	68.58	226	469	1.75e-100
unnamed	gi|801229524|emb|CFB09253.1|	50.442	68.58	226	469	1.75e-100
unnamed	gi|490000655|ref|WP_003903619.1|;gi|289416191|gb|EFD13431.1|;gi|289420373|gb|EFD17574.1|;gi|289690957|gb|EFD58386.1|;gi|289694482|gb|EFD61911.1|;gi|523437469|gb|AGQ35177.1|;gi|620842865|gb|KAL98969.1|;gi|620856082|gb|KAM11940.1|;gi|621184382|gb|KAN86433.1|;gi|621703484|gb|KAS95798.1|;gi|621810550|gb|KAU00726.1|;gi|622041727|gb|KAW29671.1|;gi|622112593|gb|KAW99773.1|;gi|622119285|gb|KAX06426.1|;gi…	50.442	68.58	226	469	1.75e-100
unnamed	gi|686057847|ref|WP_031738875.1|;gi|622704320|gb|KBC82853.1|	50.442	68.58	226	469	1.75e-100
unnamed	gi|884829932|emb|CKP25720.1|	50.442	68.58	226	469	1.91e-100
unnamed	gi|884665880|emb|CKN62134.1|	50.442	68.58	226	469	1.97e-100
unnamed	gi|685933088|ref|WP_031666249.1|;gi|625393750|gb|KCB61253.1|	50.442	68.58	226	469	1.97e-100
unnamed	gi|884621395|emb|CKN52936.1|	50.442	68.58	226	469	2.03e-100
unnamed	gi|887048312|emb|CKV02204.1|	50.442	68.58	226	469	2.08e-100
unnamed	gi|685998435|ref|WP_031701784.1|;gi|622256174|gb|KAY42002.1|	50.442	68.58	226	469	2.08e-100
unnamed	gi|897892473|emb|COX02867.1|	59.912	71.81	227	417	2.14e-100
unnamed	gi|886401328|emb|CKS49433.1|;gi|887001827|emb|CKR56710.1|	50.442	68.58	226	469	2.19e-100
unnamed	gi|887356817|emb|CKR00724.1|	50.442	68.58	226	403	2.2e-100
unnamed	gi|740796083|ref|WP_038581367.1|	49.558	68.58	226	469	2.31e-100
unnamed	gi|887875848|emb|CMS82458.1|	50.442	68.58	226	469	2.31e-100
unnamed	gi|801218791|emb|CFA95316.1|;gi|886713584|emb|CKW61807.1|;gi|886960433|emb|CKW58636.1|	50.442	68.58	226	469	2.31e-100
unnamed	gi|884595062|emb|CKN09455.1|	50.442	68.58	226	469	2.34e-100
unnamed	gi|641304130|emb|CDM75128.1|	49.558	68.58	226	471	2.4e-100
unnamed	gi|380725248|gb|AFE13043.1|	50.442	68.58	226	403	2.4e-100
unnamed	gi|505103048|ref|WP_015290150.1|;gi|432162493|emb|CCK59869.1|	50.442	68.58	226	469	2.47e-100
unnamed	gi|912550892|ref|WP_050186072.1|;gi|886608269|emb|CKP78335.1|;gi|886989121|emb|CKR19022.1|;gi|887210266|emb|CKS86673.1|;gi|887331520|emb|CKW37462.1|;gi|893004177|emb|CNM31977.1|	50.442	68.58	226	469	2.57e-100
unnamed	gi|884634184|emb|CKM53800.1|;gi|886540863|emb|CKR34467.1|	50.442	68.58	226	469	2.57e-100
unnamed	gi|801115363|emb|CEZ29379.1|;gi|887284355|emb|CKP04891.1|	50.442	68.58	226	469	2.57e-100
unnamed	gi|685965071|ref|WP_031678253.1|;gi|623106471|gb|KBG77524.1|	50.442	68.58	226	469	2.57e-100
unnamed	gi|685955562|ref|WP_031676924.1|;gi|622113589|gb|KAX00765.1|	50.442	68.58	226	469	2.6e-100
unnamed	gi|887202321|emb|CKT99688.1|	50.442	68.58	226	469	2.8e-100
unnamed	gi|812099972|emb|CKM65741.1|	50.442	68.58	226	469	3.08e-100
unnamed	gi|886545064|emb|CKP39879.1|	50.442	68.58	226	469	3.19e-100
unnamed	gi|685935591|ref|WP_031668326.1|;gi|623083799|gb|KBG55033.1|	50.442	68.14	226	469	3.19e-100
unnamed	gi|738457804|ref|WP_036408908.1|;gi|574763800|gb|ETW26606.1|	53.363	67.71	223	393	3.3e-100
unnamed	gi|686008979|ref|WP_031709701.1|;gi|623079924|gb|KBG51173.1|	50.442	68.14	226	469	3.47e-100
unnamed	gi|556616815|ref|WP_023372897.1|;gi|556026169|gb|AGZ53380.1|;gi|576428022|gb|EUA21732.1|;gi|660931310|gb|KEP42805.1|;gi|690323528|gb|AIR21155.1|;gi|690335063|gb|AIR30731.1|	52.212	69.47	226	576	3.53e-100
unnamed	gi|886368270|emb|CKT39714.1|	50.442	68.58	226	469	3.66e-100
unnamed	gi|889280430|emb|CLR98950.1|	50	68.14	226	469	4.07e-100
unnamed	gi|576499747|gb|EUA92277.1|	49.558	68.58	226	385	4.21e-100
unnamed	gi|686054610|ref|WP_031737186.1|;gi|622544314|gb|KBB26720.1|;gi|622678268|gb|KBC57381.1|	50.442	68.58	226	469	4.34e-100
unnamed	gi|505106101|ref|WP_015293203.1|;gi|432166443|emb|CCK63938.1|	50	68.58	226	469	4.73e-100
unnamed	gi|289543624|gb|EFD47272.1|	50.442	68.58	226	372	5.1e-100
unnamed	gi|685927175|ref|WP_031661841.1|;gi|623715104|gb|KBM80249.1|;gi|625917946|gb|KCG65207.1|	50	68.14	226	469	5.49e-100
unnamed	gi|884570505|emb|CKN50652.1|	50	68.14	226	425	5.8e-100
unnamed	gi|801407131|emb|CFE53281.1|	50.442	68.58	226	372	6.53e-100
unnamed	gi|814690641|emb|CKR19659.1|;gi|884552810|emb|CKN50881.1|;gi|884761696|emb|CKN14801.1|	50.442	68.14	226	469	7.4e-100
unnamed	gi|490014276|ref|WP_003916892.1|;gi|308365984|gb|EFP54835.1|	50.442	68.58	226	356	7.9e-100
unnamed	gi|812000568|emb|CKO58318.1|;gi|884713666|emb|CKN45186.1|;gi|886456166|emb|CKP51477.1|;gi|886616644|emb|CKV21302.1|	50.442	68.14	226	469	8.41e-100
unnamed	gi|490007604|ref|WP_003910441.1|;gi|289538908|gb|EFD43486.1|;gi|339331210|emb|CCC26892.1|;gi|622974134|gb|KBF46360.1|;gi|623014959|gb|KBF86704.1|;gi|623020626|gb|KBF92337.1|;gi|623036650|gb|KBG08223.1|;gi|623044056|gb|KBG15559.1|;gi|623063451|gb|KBG34827.1|;gi|623092163|gb|KBG63323.1|;gi|623098778|gb|KBG69883.1|;gi|623120359|gb|KBG91313.1|;gi|623126716|gb|KBG97610.1|;gi|623130663|gb|KBH01531.1|;g…	50.442	68.14	226	469	8.78e-100
unnamed	gi|499253065|ref|WP_010950605.1|;gi|31792988|ref|NP_855481.1|;gi|554796059|gb|ESK72238.1|;gi|554800088|gb|ESK76138.1|;gi|621190799|gb|KAN92723.1|;gi|665450275|gb|KEY11719.1|;gi|665450508|gb|KEY11950.1|;gi|665451514|gb|KEY12940.1|;gi|679040099|gb|KFW17804.1|;gi|679040991|gb|KFW18667.1|;gi|679043094|gb|KFW20686.1|;gi|679051691|gb|KFW28893.1|;gi|679054632|gb|KFW31769.1|;gi|679055668|gb|KFW32774.1|;g…	50.442	68.14	226	469	9.26e-100
unnamed	gi|685988853|ref|WP_031694855.1|;gi|620909949|gb|KAM64868.1|;gi|621573128|gb|KAR66242.1|;gi|621868460|gb|KAU59562.1|;gi|621936830|gb|KAV26751.1|;gi|622019121|gb|KAW07496.1|;gi|624387308|gb|KBT46168.1|;gi|624890896|gb|KBY43597.1|;gi|624929012|gb|KBY81420.1|;gi|625642822|gb|KCD95549.1|;gi|626094389|gb|KCI37474.1|;gi|626100407|gb|KCI43355.1|;gi|626129054|gb|KCI71455.1|;gi|626204423|gb|KCJ44498.1|;gi…	50.442	68.58	226	469	9.26e-100
unnamed	gi|886899996|emb|CKP73225.1|	50	68.14	226	469	1.17e-99
unnamed	gi|887305359|emb|CKS79810.1|	50	68.14	226	469	1.26e-99
unnamed	gi|686054046|ref|WP_031736939.1|;gi|620749451|gb|KAL07198.1|;gi|893029084|emb|CNM13670.1|	50.442	68.58	226	469	1.36e-99
unnamed	gi|912533311|ref|WP_050177821.1|	59.912	71.81	227	525	1.59e-99
unnamed	gi|644541052|ref|WP_025329625.1|;gi|585515954|gb|AHJ46694.1|	50	68.14	226	469	1.74e-99
unnamed	gi|685954188|ref|WP_031675735.1|;gi|626707136|gb|KCO35204.1|;gi|626725026|gb|KCO52789.1|;gi|626949092|gb|KCQ72640.1|	50	68.14	226	469	1.78e-99
unnamed	gi|686009856|ref|WP_031710310.1|	59.912	71.81	227	495	1.78e-99
unnamed	gi|686004994|ref|WP_031706796.1|;gi|668927113|gb|KFC55163.1|;gi|670676823|gb|KFE89234.1|	50	68.14	226	469	1.89e-99
unnamed	gi|887088004|emb|CKO86839.1|	50	68.14	226	469	1.95e-99
unnamed	gi|500123215|ref|WP_011799220.1|;gi|121493348|emb|CAL71819.1|;gi|224773298|dbj|BAH26104.1|;gi|341601728|emb|CCC64401.1|;gi|356593865|gb|AET19094.1|;gi|449032368|gb|AGE67795.1|;gi|594545047|gb|AHM07550.1|;gi|626549976|gb|KCM81574.1|;gi|654312788|gb|KEC50192.1|;gi|857099175|gb|AKO24835.1|	50.442	68.14	226	469	1.98e-99
unnamed	gi|884558239|emb|CKO28450.1|	50.885	68.58	226	275	2.19e-99
unnamed	gi|890512102|emb|CMG49762.1|	50	68.58	226	469	2.78e-99
unnamed	gi|811686484|emb|CMP42359.1|	50	68.14	226	469	2.9e-99
unnamed	gi|913371833|ref|WP_050388140.1|	59.912	71.81	227	525	3.1e-99
unnamed	gi|912492978|ref|WP_050170370.1|	59.912	71.81	227	425	3.11e-99
unnamed	gi|623010542|gb|KBF82311.1|;gi|623024575|gb|KBF96253.1|;gi|623069182|gb|KBG40511.1|;gi|623077120|gb|KBG48390.1|;gi|623179905|gb|KBH50277.1|;gi|623190139|gb|KBH60412.1|;gi|623197875|gb|KBH68111.1|;gi|623204857|gb|KBH75027.1|;gi|623210890|gb|KBH81028.1|;gi|623215467|gb|KBH85559.1|;gi|623217416|gb|KBH87499.1|;gi|623220261|gb|KBH90333.1|;gi|623231792|gb|KBI01792.1|;gi|623236907|gb|KBI06870.1|;gi|6232…	59.912	71.81	227	525	3.2e-99
unnamed	gi|811594516|emb|COX10636.1|;gi|884656754|emb|CKL96107.1|;gi|892820119|emb|CNM91280.1|	50.442	68.58	226	230	4.22e-99
unnamed	gi|829147420|ref|WP_047318541.1|;gi|828248675|gb|KLO30120.1|	55.31	68.58	226	314	4.46e-99
unnamed	gi|912489072|ref|WP_050168919.1|	59.912	71.81	227	423	4.58e-99
unnamed	gi|492062189|gb|AGL24196.1|	59.912	71.81	227	525	4.86e-99
unnamed	gi|814337139|emb|COV73081.1|;gi|884591393|emb|CKO99426.1|;gi|884790248|emb|CKO84534.1|;gi|887410826|emb|CKR91426.1|;gi|897908768|emb|COW11611.1|	50.442	68.58	226	275	4.87e-99
unnamed	gi|627243089|gb|KCT62053.1|;gi|892388411|emb|CNU98887.1|	50.442	68.58	226	317	4.87e-99
unnamed	gi|912879695|ref|WP_050303594.1|	59.912	71.81	227	367	5.09e-99
unnamed	gi|686084719|ref|WP_031749069.1|	50.442	68.58	226	319	5.2e-99
unnamed	gi|478742549|gb|AGJ68709.1|;gi|801273361|emb|CFB94788.1|;gi|802420856|emb|CFR50941.1|;gi|802447603|emb|CFR75792.1|;gi|802490202|emb|CFS07114.1|;gi|802499243|emb|CFS14970.1|;gi|802519334|emb|CFS30514.1|;gi|802541905|emb|CFS40914.1|;gi|802946445|emb|CFV44291.1|;gi|805058633|emb|CRD59004.1|;gi|812078016|emb|CNN34456.1|;gi|812082275|emb|COU94406.1|;gi|812091485|emb|CNX07061.1|;gi|812113255|emb|CNX675…	59.912	71.81	227	417	7.02e-99
unnamed	gi|892436983|emb|CNV22149.1|	50.442	68.58	226	251	7.49e-99
unnamed	gi|686073404|ref|WP_031743993.1|	50.442	68.58	226	289	7.8e-99
unnamed	gi|892417505|emb|CNV13775.1|	59.912	71.81	227	365	8.25e-99
unnamed	gi|380722327|gb|AFE17436.1|	59.912	71.81	227	334	8.47e-99
unnamed	gi|515091096|ref|WP_016720309.1|;gi|653885562|gb|KEA91935.1|	59.912	71.81	227	495	9.62e-99
unnamed	gi|515092193|ref|WP_016721406.1|	59.912	71.81	227	496	9.98e-99
unnamed	gi|912881161|ref|WP_050304166.1|	50.442	68.58	226	247	1.02e-98
unnamed	gi|492068458|gb|AGL28063.1|	59.912	71.81	227	460	1.03e-98
unnamed	gi|669050869|gb|AIH29115.1|;gi|669065218|gb|AIH42791.1|	59.912	71.81	227	525	1.04e-98
unnamed	gi|812029884|emb|CNN27302.1|;gi|812086956|emb|CNV06095.1|;gi|812095534|emb|CNN22090.1|;gi|892977714|emb|CNM70600.1|;gi|893028647|emb|CNM31416.1|;gi|898034991|emb|COW20439.1|	59.912	71.81	227	401	1.04e-98
unnamed	gi|887370132|emb|CKR23409.1|	50.885	68.14	226	275	1.11e-98
unnamed	gi|626735477|gb|KCO63093.1|;gi|626974857|gb|KCQ97927.1|	59.912	71.81	227	502	1.15e-98
unnamed	gi|912515530|ref|WP_050174496.1|	59.912	71.81	227	401	1.2e-98
unnamed	gi|657346233|ref|WP_029403585.1|	59.912	71.81	227	411	1.23e-98
unnamed	gi|801389795|emb|CFE45371.1|;gi|802461417|emb|CFR93313.1|;gi|802526772|emb|CFS35684.1|;gi|811939725|emb|COW09204.1|;gi|812108931|emb|COV57435.1|;gi|884624809|emb|CKN92057.1|;gi|884749768|emb|CKN11810.1|;gi|884759822|emb|CKN72681.1|;gi|884795411|emb|CKN47523.1|;gi|884830335|emb|CKP09038.1|;gi|887375015|emb|CKR77761.1|;gi|892436224|emb|CNV42364.1|;gi|892973237|emb|CNM53456.1|;gi|897800918|emb|COW84…	59.912	71.81	227	405	1.24e-98
unnamed	gi|912535653|ref|WP_050178560.1|	59.912	71.81	227	405	1.26e-98
unnamed	gi|757489495|ref|WP_042759870.1|	59.912	71.81	227	438	1.28e-98
unnamed	gi|811530578|emb|CNU89361.1|;gi|897995409|emb|COV01911.1|	59.912	71.81	227	421	1.32e-98
unnamed	gi|763210048|ref|WP_044082845.1|	59.912	71.81	227	435	1.34e-98
unnamed	gi|763218357|ref|WP_044090769.1|	59.912	71.81	227	437	1.34e-98
unnamed	gi|669109482|gb|AIH85651.1|	59.912	71.81	227	439	1.34e-98
unnamed	gi|505103715|ref|WP_015290817.1|;gi|432163320|emb|CCK60728.1|	59.471	71.81	227	525	1.43e-98
unnamed	gi|757485542|ref|WP_042757583.1|;gi|624520917|gb|KBU77117.1|	59.912	71.81	227	429	1.67e-98
unnamed	gi|289691820|gb|EFD59249.1|;gi|887420594|emb|CKR95604.1|	59.912	71.81	227	492	1.68e-98
unnamed	gi|884819968|emb|CKN37525.1|	59.912	71.81	227	405	1.69e-98
unnamed	gi|912520605|ref|WP_050176036.1|	59.912	71.81	227	432	1.81e-98
unnamed	gi|892377683|emb|CNV48857.1|	59.912	71.81	227	333	1.87e-98
unnamed	gi|912518865|ref|WP_050175414.1|	59.912	71.81	227	424	1.94e-98
unnamed	gi|623401595|gb|KBJ70338.1|;gi|802566075|emb|CFS57507.1|;gi|812068859|emb|CNZ07163.1|;gi|887462967|emb|CKS92362.1|;gi|892387261|emb|CNV39901.1|;gi|892829672|emb|CNV37799.1|;gi|892938397|emb|CNV08651.1|;gi|897915844|emb|COW25633.1|;gi|897948701|emb|COW22931.1|	59.912	71.81	227	375	2.01e-98
unnamed	gi|686006745|ref|WP_031708202.1|;gi|621771899|gb|KAT63894.1|;gi|624912316|gb|KBY64845.1|;gi|625487421|gb|KCC42702.1|	59.912	71.81	227	525	2.02e-98
unnamed	gi|912516067|ref|WP_050174631.1|	59.912	71.81	227	425	2.08e-98
unnamed	gi|886688635|emb|CKP35001.1|	59.912	71.81	227	525	2.09e-98
unnamed	gi|887716242|emb|CMS72479.1|;gi|888339516|emb|CMM79218.1|	59.912	71.81	227	525	2.11e-98
unnamed	gi|763210416|ref|WP_044083213.1|	59.912	71.81	227	434	2.11e-98
unnamed	gi|308352711|gb|EFP41562.1|	59.912	71.81	227	474	2.16e-98
unnamed	gi|518566348|ref|WP_019736555.1|	51.502	69.1	233	328	2.19e-98
unnamed	gi|801391614|emb|CFE41430.1|	50	67.54	228	279	2.32e-98
unnamed	gi|801194679|emb|CFA26828.1|;gi|811970115|emb|CKN54911.1|	59.912	71.81	227	525	2.35e-98
unnamed	gi|801218417|emb|CFA96451.1|;gi|801377891|emb|CFE28708.1|;gi|802415037|emb|CFR38351.1|;gi|812064031|emb|CNM35605.1|;gi|812073476|emb|CNN12757.1|;gi|892947425|emb|CNM30987.1|;gi|893003675|emb|CNM53850.1|	59.912	71.81	227	365	2.41e-98
unnamed	gi|685920532|ref|WP_031657068.1|;gi|622137379|gb|KAX24356.1|	59.912	71.81	227	525	2.45e-98
unnamed	gi|889194754|emb|CMP66170.1|	52.679	65.62	224	415	2.55e-98
unnamed	gi|686015864|ref|WP_031714226.1|	59.912	71.81	227	324	2.56e-98
unnamed	gi|884719299|emb|CKN15810.1|	59.471	71.37	227	417	2.56e-98
unnamed	gi|669078001|gb|AIH55570.1|	59.912	71.81	227	525	2.58e-98
unnamed	gi|685924145|ref|WP_031659331.1|;gi|626824533|gb|KCP50349.1|	59.912	71.81	227	525	2.61e-98
unnamed	gi|685935125|ref|WP_031667887.1|;gi|623128796|gb|KBG99674.1|	59.912	71.81	227	525	2.67e-98
unnamed	gi|289710288|gb|EFD74304.1|;gi|669061860|gb|AIH39434.1|;gi|669068357|gb|AIH45929.1|;gi|669098187|gb|AIH74984.1|;gi|669112733|gb|AIH88855.1|	59.912	71.81	227	463	2.72e-98
unnamed	gi|685915104|ref|WP_031652043.1|;gi|887472418|emb|CKW14822.1|	59.912	71.81	227	461	2.78e-98
unnamed	gi|912499620|ref|WP_050172322.1|	59.912	71.81	227	370	2.88e-98
unnamed	gi|503767274|ref|WP_014001350.1|;gi|340005816|emb|CCC44982.1|	59.912	71.81	227	525	3e-98
unnamed	gi|686036060|ref|WP_031725407.1|;gi|622520710|gb|KBB03682.1|;gi|622628962|gb|KBC09222.1|;gi|622629463|gb|KBC09713.1|;gi|622777081|gb|KBD53921.1|;gi|622782384|gb|KBD59085.1|	59.912	71.81	227	525	3.07e-98
unnamed	gi|623377787|gb|KBJ46652.1|	59.912	71.81	227	468	3.12e-98
unnamed	gi|884745834|emb|CKM89612.1|	59.912	71.81	227	525	3.13e-98
unnamed	gi|576406033|gb|ETZ99847.1|	52.212	69.47	226	260	3.21e-98
unnamed	gi|808807346|ref|WP_046285895.1|	53.419	67.95	234	306	3.49e-98
unnamed	gi|886968038|emb|CLA41840.1|	59.912	71.81	227	525	3.53e-98
unnamed	gi|686044375|ref|WP_031731448.1|;gi|623580244|gb|KBL47234.1|;gi|886913024|emb|CKW53513.1|	59.912	71.81	227	525	3.76e-98
unnamed	gi|686048560|ref|WP_031734023.1|;gi|622661702|gb|KBC41203.1|	59.912	71.81	227	525	3.76e-98
unnamed	gi|515090007|ref|WP_016719224.1|	59.912	71.81	227	525	3.76e-98
unnamed	gi|886315528|emb|CKU36294.1|	59.912	71.81	227	525	3.88e-98
unnamed	gi|814682008|emb|CMG92717.1|	59.912	71.81	227	525	3.88e-98
unnamed	gi|515407226|ref|WP_016896290.1|	59.912	71.81	227	525	3.88e-98
unnamed	gi|505116431|ref|WP_015303533.1|;gi|432159357|emb|CCK56661.1|	59.912	71.81	227	525	3.88e-98
unnamed	gi|489996376|ref|WP_003899395.1|;gi|57117005|ref|YP_177893.1|;gi|614113414|sp|P9WHZ5.1|PPE42_MYCTU;gi|124601786|gb|EAY60796.1|;gi|134150791|gb|EBA42836.1|;gi|148506600|gb|ABQ74409.1|;gi|148722329|gb|ABR06954.1|;gi|253319812|gb|ACT24415.1|;gi|289417067|gb|EFD14307.1|;gi|289421217|gb|EFD18418.1|;gi|289544534|gb|EFD48182.1|;gi|289686930|gb|EFD54418.1|;gi|289695315|gb|EFD62744.1|;gi|289714303|gb|EFD7…
3201|gb|KCH77486.1|;gi|626038243|gb|KCH82415.1|;gi|626043095|gb|KCH87127.1|;gi|626045852|gb|KCH89805.1|;gi|626052029|gb|KCH95837.1|;gi|626054991|gb|KCH98735.1|;gi|626056928|gb|KCI00656.1|;gi|626062787|gb|KCI06432.1|;gi|626065655|gb|KCI09258.1|;gi|626070592|gb|KCI14109.1|;gi|626078774|gb|KCI22160.1|;gi|626080653|gb|KCI24021.1|;gi|626085689|gb|KCI28970.1|;gi|626085963|gb|KCI29242.1|;gi|626091244|gb…
MJ85192.1|;gi|888219515|emb|CMR22357.1|;gi|888224032|emb|CLU76539.1|;gi|888231816|emb|CMS72499.1|;gi|888235926|emb|CMP19042.1|;gi|888240618|emb|CLO38132.1|;gi|888244600|emb|CLS65371.1|;gi|888247972|emb|CMR13493.1|;gi|888252897|emb|CLQ21105.1|;gi|888257077|emb|CMO51854.1|;gi|888261229|emb|CLW84618.1|;gi|888265729|emb|CMK40410.1|;gi|888269376|emb|CMO72252.1|;gi|888273600|emb|CLX03172.1|;gi|88827722…	59.912	71.81	227	87	3.88e-98	304
unnamed	gi|887027466|emb|CKW79880.1|;gi|887057065|emb|CKZ79674.1|;gi|887099762|emb|CKZ58186.1|;gi|887159452|emb|CLA45833.1|;gi|887253905|emb|CKQ65495.1|;gi|887257943|emb|CKW73596.1|	59.912	71.81	227	525	4.01e-98
unnamed	gi|685925917|ref|WP_031660713.1|;gi|653978555|gb|KEB81012.1|	59.912	71.81	227	525	4.01e-98
unnamed	gi|887048659|emb|CKU89844.1|	59.912	71.81	227	525	4.05e-98
unnamed	gi|686020542|ref|WP_031717351.1|;gi|622894120|gb|KBE68155.1|	59.912	71.81	227	525	4.05e-98
unnamed	gi|490015077|ref|WP_003917657.1|;gi|614113408|sp|P9WHZ4.1|PPE42_MYCTO;gi|13882433|gb|AAK46999.1|;gi|323718805|gb|EGB27962.1|;gi|623748934|gb|KBN13846.1|	59.912	71.81	227	525	4.1e-98
unnamed	gi|505106709|ref|WP_015293811.1|;gi|432167282|emb|CCK64793.1|	59.912	71.81	227	525	4.19e-98
unnamed	gi|884646763|emb|CKN13244.1|	59.912	71.81	227	525	4.23e-98
unnamed	gi|888229109|emb|CMS85698.1|	59.912	71.81	227	525	5.3e-98
unnamed	gi|574757182|gb|ETW21304.1|	50.885	67.26	226	562	5.86e-98
unnamed	gi|829159773|ref|WP_047320472.1|;gi|828245615|gb|KLO27114.1|	50.644	69.96	233	322	5.91e-98
unnamed	gi|685972295|ref|WP_031681845.1|;gi|626611818|gb|KCN41910.1|;gi|626631215|gb|KCN60850.1|	59.912	71.81	227	525	6.16e-98
unnamed	gi|685917180|ref|WP_031654038.1|;gi|626564065|gb|KCM95345.1|	59.912	71.81	227	525	6.43e-98
unnamed	gi|669080852|gb|AIH58420.1|	59.912	71.81	227	525	6.57e-98
unnamed	gi|897962313|emb|COW27699.1|;gi|898053759|emb|COW47773.1|	50.442	68.14	226	468	6.59e-98
unnamed	gi|333485576|gb|AEF34968.1|	50.213	65.53	235	324	6.65e-98
unnamed	gi|888357550|emb|CMK06676.1|	59.912	71.81	227	525	6.78e-98
unnamed	gi|908648985|ref|WP_049792997.1|	50.213	65.53	235	327	7.46e-98
unnamed	gi|884548880|emb|CKO72716.1|	59.471	71.81	227	525	7.47e-98
unnamed	gi|738469472|ref|WP_036419881.1|	50.885	67.26	226	576	9.52e-98
unnamed	gi|884586756|emb|CKN73684.1|	59.912	71.81	227	525	1.04e-97
unnamed	gi|686075894|ref|WP_031744960.1|;gi|624558936|gb|KBV13911.1|	59.471	71.81	227	525	1.26e-97
unnamed	gi|489508607|ref|WP_003413473.1|;gi|31793793|ref|NP_856286.1|;gi|121494143|emb|CAL72621.1|;gi|224774102|dbj|BAH26908.1|;gi|289539750|gb|EFD44328.1|;gi|339331992|emb|CCC27696.1|;gi|341602533|emb|CCC65209.1|;gi|356594671|gb|AET19900.1|;gi|449033196|gb|AGE68623.1|;gi|475630368|gb|EMT35153.1|;gi|554795191|gb|ESK71383.1|;gi|554799107|gb|ESK75188.1|;gi|594545870|gb|AHM08373.1|;gi|621186697|gb|KAN88703.…	59.912	71.81	227	525	1.38e-97
unnamed	gi|884810833|emb|CKM86174.1|	59.471	71.37	227	525	1.5e-97
unnamed	gi|886376054|emb|CKW43378.1|	59.471	71.37	227	405	1.54e-97
unnamed	gi|505101227|ref|WP_015288329.1|;gi|432155348|emb|CCK52598.1|	59.471	71.37	227	525	1.6e-97
unnamed	gi|884789853|emb|CKO99986.1|	59.471	71.37	227	525	1.84e-97
unnamed	gi|887995044|emb|CMO56623.1|	59.912	71.37	227	525	2.11e-97
unnamed	gi|884617928|emb|CKM67770.1|;gi|884683101|emb|CKN06679.1|	59.471	71.37	227	525	2.18e-97
unnamed	gi|763208302|ref|WP_044081471.1|	59.471	71.37	227	525	2.2e-97
unnamed	gi|888207840|emb|CMP06220.1|	59.471	71.81	227	525	2.62e-97
unnamed	gi|685970652|ref|WP_031680574.1|;gi|622223020|gb|KAY09119.1|;gi|622383629|gb|KAZ68505.1|;gi|653963630|gb|KEB66564.1|	59.912	71.37	227	525	2.73e-97
unnamed	gi|886946971|emb|CKT27161.1|	59.471	71.37	227	525	2.79e-97
unnamed	gi|685997240|ref|WP_031700807.1|;gi|623706703|gb|KBM72036.1|	59.471	71.37	227	525	4.24e-97
unnamed	gi|884599776|emb|CKN46435.1|;gi|886591418|emb|CKS60328.1|	59.471	71.37	227	525	4.66e-97
unnamed	gi|801225561|emb|CFB04711.1|;gi|814697921|emb|CKS85468.1|;gi|884561153|emb|CKO79337.1|;gi|884578374|emb|CKN42012.1|;gi|884591065|emb|CKP13996.1|;gi|884679131|emb|CKN42489.1|;gi|884727932|emb|CKN85832.1|;gi|884815683|emb|CKO70010.1|;gi|886192811|emb|CKP20366.1|;gi|886325878|emb|CKP80538.1|;gi|886342669|emb|CKR66474.1|;gi|886557664|emb|CKW22197.1|;gi|886608348|emb|CKP75381.1|;gi|886684424|emb|CKR42…	59.471	71.37	227	525	5.25e-97
unnamed	gi|685951720|ref|WP_031675114.1|;gi|626939757|gb|KCQ63500.1|	59.912	71.81	227	525	6.3e-97
unnamed	gi|888583581|emb|CLO68915.1|	59.471	71.37	227	525	6.86e-97
unnamed	gi|576418486|gb|EUA12243.1|	72.889	83.56	225	252	7.2e-97
unnamed	gi|886259291|emb|CKU34991.1|;gi|887439804|emb|CKS29059.1|;gi|887453296|emb|CKQ92996.1|	59.912	71.81	227	253	7.3e-97
unnamed	gi|886439356|emb|CKP26626.1|;gi|887087021|emb|CKP29961.1|	59.471	71.37	227	525	7.63e-97
unnamed	gi|621446807|gb|KAQ42591.1|;gi|621469196|gb|KAQ63855.1|;gi|621481850|gb|KAQ76226.1|;gi|624124473|gb|KBQ85942.1|;gi|624156309|gb|KBR17584.1|;gi|624189419|gb|KBR50468.1|;gi|627328771|gb|KCU46909.1|;gi|627339004|gb|KCU57000.1|;gi|800306966|emb|CFD46632.1|;gi|800614102|emb|CFH83651.1|;gi|801545207|emb|CFJ81908.1|;gi|802641983|emb|CFT10178.1|;gi|811676072|emb|CMO71239.1|;gi|887390340|emb|CKS92996.1|;g…	59.912	71.81	227	266	1.13e-96
unnamed	gi|890234822|emb|CLV06898.1|	59.912	71.81	227	266	1.26e-96
unnamed	gi|886464768|emb|CKP75971.1|	59.471	71.37	227	525	2.59e-96
unnamed	gi|887223386|emb|CKP35052.1|	59.471	70.93	227	525	3.49e-96
unnamed	gi|492066008|gb|AGL25613.1|	50.661	66.08	227	300	4.25e-96
unnamed	gi|829148270|ref|WP_047318642.1|	55.556	69.78	225	293	6.89e-96
unnamed	gi|886320653|emb|CKT96630.1|	52.679	65.62	224	415	7.18e-96
unnamed	gi|289696802|gb|EFD64231.1|	50	65.49	226	342	9.7e-96
unnamed	gi|639038932|ref|WP_024457575.1|	59.471	71.37	227	525	1.13e-95
unnamed	gi|912546540|ref|WP_050184828.1|	59.009	71.17	222	419	1.39e-95
unnamed	gi|912493906|ref|WP_050170776.1|	59.009	71.17	222	418	2.7e-95
unnamed	gi|887855491|emb|CLQ78683.1|	52.679	65.62	224	415	3.69e-95
unnamed	gi|892400206|emb|CNV56176.1|	52.679	65.62	224	331	6.29e-95
unnamed	gi|886291998|emb|CKR64816.1|	52.679	65.62	224	415	8.46e-95
unnamed	gi|759617916|ref|WP_043336051.1|	49.787	64.68	235	327	9.44e-95
unnamed	gi|522812830|ref|WP_020731436.1|;gi|521813398|gb|EPQ72612.1|	55.605	69.96	223	380	1.21e-94
unnamed	gi|887956267|emb|CMN80322.1|	52.679	65.62	224	415	1.34e-94
unnamed	gi|912881088|ref|WP_050304093.1|	59.545	70.91	220	416	1.43e-94
unnamed	gi|912486499|ref|WP_050167909.1|	59.545	70.91	220	417	1.52e-94
unnamed	gi|801434715|emb|CFG65685.1|	52.679	65.62	224	419	1.71e-94
unnamed	gi|622358245|gb|KAZ43264.1|	50.718	67.94	209	452	1.76e-94
unnamed	gi|884564513|emb|CKN53372.1|	52.679	65.62	224	415	1.79e-94
unnamed	gi|884573124|emb|CKM50756.1|;gi|889405162|emb|CMO22293.1|	52.679	65.62	224	415	1.9e-94
unnamed	gi|887798252|emb|CMS08736.1|	52.679	65.62	224	419	1.99e-94
unnamed	gi|505167045|ref|WP_015354147.1|;gi|442581326|gb|AGC60469.1|	55.605	69.96	223	380	2.08e-94
unnamed	gi|801228351|emb|CFA99343.1|	50.661	66.08	227	300	2.13e-94
unnamed	gi|740793158|ref|WP_038578442.1|;gi|641303483|emb|CDM74481.1|	55.605	69.96	223	380	2.63e-94
unnamed	gi|886455108|emb|CKT55485.1|	52.679	65.62	224	415	2.72e-94
unnamed	gi|522744113|ref|WP_020727800.1|;gi|521811914|gb|EPQ71131.1|	55.605	69.96	223	380	2.8e-94
unnamed	gi|523651242|ref|WP_020785120.1|;gi|521712333|gb|EPQ44477.1|	55.605	69.96	223	380	3.26e-94
unnamed	gi|501360785|ref|WP_012392351.1|;gi|183173727|gb|ACC38837.1|	55.605	69.96	223	380	3.33e-94
unnamed	gi|685926557|ref|WP_031661318.1|;gi|625935062|gb|KCG81479.1|	59.031	70.93	227	521	3.47e-94
unnamed	gi|811719344|emb|CML92867.1|	52.679	65.62	224	419	3.62e-94
unnamed	gi|624960599|gb|KBZ12788.1|;gi|892487457|emb|CNG80446.1|	52.679	65.62	224	415	3.73e-94
unnamed	gi|892439128|emb|CNU23757.1|	52.679	65.62	224	410	4.18e-94
unnamed	gi|887838591|emb|CMN66443.1|	52.679	65.62	224	415	4.24e-94
unnamed	gi|886501680|emb|CKO60946.1|	52.679	65.62	224	415	4.33e-94
unnamed	gi|897963700|emb|COV88736.1|	52.679	65.62	224	364	4.34e-94
unnamed	gi|626544718|gb|KCM76460.1|;gi|653935918|gb|KEB40170.1|	52.679	65.62	224	415	4.38e-94
unnamed	gi|886750867|emb|CKZ53322.1|;gi|886919804|emb|CKZ71647.1|	52.679	65.62	224	415	4.43e-94
unnamed	gi|622557503|gb|KBB39519.1|;gi|625596803|gb|KCD50228.1|;gi|626738350|gb|KCO65908.1|;gi|626811652|gb|KCP37877.1|;gi|657256716|gb|KEG28752.1|;gi|657274569|gb|KEG32643.1|;gi|660833561|gb|KEP35677.1|;gi|811952215|emb|CKT69392.1|;gi|884620015|emb|CKL93708.1|;gi|884685855|emb|CKL90372.1|;gi|886967273|emb|CKR72378.1|;gi|887173914|emb|CKS49956.1|;gi|887329719|emb|CKU79506.1|	52.679	65.62	224	415	4.43e-94
unnamed	gi|800695518|emb|CFI57339.1|;gi|887757042|emb|CLP75418.1|	52.679	65.62	224	415	4.67e-94
unnamed	gi|888155929|emb|CMQ16797.1|	52.679	65.62	224	415	4.72e-94
unnamed	gi|884787017|emb|CKL62753.1|	52.679	65.62	224	415	4.72e-94
unnamed	gi|624389347|gb|KBT48184.1|	52.679	65.62	224	415	4.72e-94
unnamed	gi|622157474|gb|KAX44315.1|	52.679	65.62	224	415	4.72e-94
unnamed	gi|892571392|emb|CNI73225.1|	52.679	65.62	224	415	4.77e-94
unnamed	gi|253318574|gb|ACT23177.1|;gi|328456860|gb|AEB02283.1|;gi|344217970|gb|AEM98600.1|;gi|392051973|gb|AFM47531.1|;gi|620733689|gb|KAK91811.1|;gi|620832979|gb|KAL89280.1|;gi|620886560|gb|KAM41876.1|;gi|620899927|gb|KAM55040.1|;gi|620905600|gb|KAM60584.1|;gi|620912788|gb|KAM67681.1|;gi|620917310|gb|KAM72103.1|;gi|620924016|gb|KAM78729.1|;gi|620924223|gb|KAM78935.1|;gi|620929424|gb|KAM84044.1|;gi|6209…	52.679	65.62	224	415	4.77e-94
unnamed	gi|499252811|ref|WP_010950351.1|;gi|31791329|ref|NP_853822.1|;gi|121491710|emb|CAL70171.1|;gi|224771649|dbj|BAH24455.1|;gi|341600079|emb|CCC62748.1|;gi|356592217|gb|AET17446.1|;gi|449030651|gb|AGE66078.1|;gi|554798976|gb|ESK75058.1|;gi|554801789|gb|ESK77759.1|;gi|621183502|gb|KAN85581.1|;gi|626552576|gb|KCM84137.1|;gi|654316655|gb|KEC53927.1|;gi|665455954|gb|KEY17269.1|;gi|764002379|emb|CEJ41130.…	52.679	65.62	224	415	5.37e-94
unnamed	gi|763998678|emb|CEJ37477.1|;gi|770686768|emb|CEJ31866.1|	52.679	65.62	224	415	5.37e-94
unnamed	gi|13879644|gb|AAK44384.1|;gi|124603335|gb|EAY61610.1|;gi|134152115|gb|EBA44160.1|;gi|323717137|gb|EGB26346.1|;gi|440579599|emb|CCG10002.1|;gi|620858262|gb|KAM14098.1|;gi|620879286|gb|KAM34658.1|;gi|621101512|gb|KAN05598.1|;gi|621109643|gb|KAN13567.1|;gi|621126704|gb|KAN30103.1|;gi|621132467|gb|KAN35753.1|;gi|621156947|gb|KAN59679.1|;gi|621161686|gb|KAN64264.1|;gi|621181468|gb|KAN83643.1|;gi|6215…	52.679	65.62	224	415	5.42e-94
unnamed	gi|801517733|emb|CFI76727.1|	52.679	65.62	224	415	5.6e-94
unnamed	gi|620763238|gb|KAL20748.1|;gi|620766315|gb|KAL23778.1|;gi|620775343|gb|KAL32640.1|;gi|620776651|gb|KAL33921.1|;gi|623673526|gb|KBM39432.1|;gi|623679700|gb|KBM45510.1|;gi|623724836|gb|KBM89887.1|;gi|625787934|gb|KCF38523.1|;gi|625821902|gb|KCF71712.1|;gi|625974733|gb|KCH20289.1|;gi|626000081|gb|KCH45032.1|;gi|669041193|gb|AIH19466.1|	52.679	65.62	224	415	5.6e-94
unnamed	gi|801444436|emb|CFG85189.1|	52.679	65.62	224	415	5.72e-94
unnamed	gi|801228864|emb|CFB11268.1|	52.232	65.18	224	379	5.73e-94
unnamed	gi|801228352|emb|CFA99345.1|	52.232	65.18	224	379	5.73e-94
unnamed	gi|888449606|emb|CML31478.1|	52.679	65.62	224	415	5.97e-94
unnamed	gi|886641194|emb|CKZ17735.1|;gi|886725627|emb|CKZ28211.1|;gi|886929107|emb|CKY35120.1|	52.679	65.62	224	415	5.97e-94
unnamed	gi|623091408|gb|KBG62571.1|	52.679	65.62	224	415	5.97e-94
unnamed	gi|621791345|gb|KAT83277.1|;gi|621800284|gb|KAT92194.1|;gi|621813060|gb|KAU04930.1|;gi|624923350|gb|KBY75810.1|;gi|625742201|gb|KCE93541.1|	52.679	65.62	224	415	5.97e-94
unnamed	gi|801523720|emb|CFJ11506.1|	52.679	65.62	224	415	6.3e-94
unnamed	gi|621625855|gb|KAS18682.1|	52.679	65.62	224	415	6.79e-94
unnamed	gi|432164763|emb|CCK62225.1|	52.679	65.62	224	415	6.79e-94
unnamed	gi|800642154|emb|CFH85290.1|	52.679	65.62	224	415	7.09e-94
unnamed	gi|801217421|emb|CFA80023.1|;gi|801551929|emb|CFJ70479.1|;gi|888127079|emb|CMM41880.1|;gi|888412219|emb|CML27328.1|;gi|889550713|emb|CMS48067.1|	52.679	65.62	224	415	7.16e-94
unnamed	gi|897950437|emb|COV64052.1|	52.679	65.62	224	393	7.17e-94
unnamed	gi|888884249|emb|CMJ24665.1|	52.679	65.62	224	415	7.24e-94
unnamed	gi|289537161|gb|EFD41739.1|;gi|339329589|emb|CCC25225.1|;gi|622978603|gb|KBF50810.1|;gi|623018605|gb|KBF90335.1|;gi|623024933|gb|KBF96610.1|;gi|623038054|gb|KBG09612.1|;gi|623046221|gb|KBG17708.1|;gi|623061217|gb|KBG32598.1|;gi|623084427|gb|KBG55657.1|;gi|623089449|gb|KBG60628.1|;gi|623094364|gb|KBG65505.1|;gi|623113652|gb|KBG84641.1|;gi|623130931|gb|KBH01798.1|;gi|623132791|gb|KBH03623.1|;gi|623…	52.679	65.62	224	415	7.24e-94
unnamed	gi|489496082|ref|WP_003400998.1|;gi|57116694|ref|YP_177695.1|;gi|7478561|pir||B70618;gi|148504067|gb|ABQ71876.1|;gi|148719870|gb|ABR04495.1|;gi|289414442|gb|EFD11682.1|;gi|289418640|gb|EFD15841.1|;gi|289541800|gb|EFD45449.1|;gi|289688446|gb|EFD55934.1|;gi|289689213|gb|EFD56642.1|;gi|289696801|gb|EFD64230.1|;gi|289711773|gb|EFD75789.1|;gi|289715815|gb|EFD79827.1|;gi|298497335|gb|EFI32629.1|;gi|326…
mb|CLT81363.1|;gi|811777352|emb|CMH69900.1|;gi|811781481|emb|CNF20464.1|;gi|811785603|emb|CMI78285.1|;gi|811789358|emb|CMQ69517.1|;gi|811793881|emb|CLL12682.1|;gi|811801739|emb|CMF35451.1|;gi|811805961|emb|CNG88843.1|;gi|811809861|emb|CMJ30943.1|;gi|811814444|emb|CLM93638.1|;gi|811818719|emb|CLN89626.1|;gi|811822875|emb|CLT47400.1|;gi|811826590|emb|CND87967.1|;gi|811831141|emb|CMK03883.1|;gi|8118…	52.679	65.62	224	102	7.24e-94	293
unnamed	gi|886975664|emb|CKY74840.1|;gi|889186634|emb|CMN72375.1|;gi|889203023|emb|CML62807.1|	52.679	65.62	224	415	7.56e-94
unnamed	gi|621567277|gb|KAR60423.1|;gi|627365809|gb|KCU83423.1|	52.679	65.62	224	415	7.56e-94
unnamed	gi|624413031|gb|KBT71582.1|	52.679	65.62	224	415	7.64e-94
unnamed	gi|887730619|emb|CMM32853.1|	52.679	65.62	224	415	7.72e-94
unnamed	gi|621267784|gb|KAO67868.1|;gi|621322043|gb|KAP20832.1|	52.679	65.62	224	415	7.72e-94
unnamed	gi|888745945|emb|CMS21766.1|;gi|889277687|emb|CMG00248.1|;gi|890421552|emb|CLX13572.1|	52.679	65.62	224	415	8.14e-94
unnamed	gi|888465321|emb|CMS73002.1|;gi|889219566|emb|CMM71680.1|;gi|889479069|emb|CMN84204.1|	52.679	65.62	224	415	8.14e-94
unnamed	gi|887861778|emb|CLP79029.1|	52.679	65.62	224	415	8.14e-94
unnamed	gi|802334184|emb|CFQ55953.1|;gi|892630768|emb|CNK38755.1|	52.679	65.62	224	415	8.14e-94
unnamed	gi|888209419|emb|CMO37801.1|	52.679	65.62	224	415	8.41e-94
unnamed	gi|886378910|emb|CKV28849.1|	52.679	65.62	224	415	8.41e-94
unnamed	gi|884827850|emb|CKM08869.1|	52.679	65.62	224	415	8.41e-94
unnamed	gi|623505493|gb|KBK73182.1|	52.679	65.62	224	415	8.41e-94
unnamed	gi|888900877|emb|CMI59407.1|	52.679	65.62	224	415	8.78e-94
unnamed	gi|624054687|gb|KBQ16605.1|	52.679	65.62	224	415	9.98e-94
unnamed	gi|884576686|emb|CKM62881.1|	52.679	65.62	224	415	1.01e-93
unnamed	gi|887233946|emb|CKS47745.1|	52.679	65.62	224	415	1.02e-93
unnamed	gi|886510572|emb|CKV19118.1|;gi|886738054|emb|CKQ00590.1|	52.232	65.62	224	415	1.15e-93
unnamed	gi|802484547|emb|CFR86230.1|;gi|812138131|emb|COT79742.1|;gi|897997471|emb|COU22698.1|;gi|898007036|emb|COU05708.1|	52.679	65.62	224	415	1.16e-93
unnamed	gi|812078626|emb|CNN17333.1|;gi|886568676|emb|CKO60909.1|	52.679	65.18	224	415	1.29e-93
unnamed	gi|800328388|emb|CFD70287.1|;gi|802706007|emb|CFT32287.1|;gi|811744118|emb|CMQ41334.1|;gi|887911155|emb|CMM34975.1|;gi|887935256|emb|CMN05237.1|;gi|888329752|emb|CMM42490.1|;gi|888379602|emb|CMQ99162.1|;gi|888497938|emb|CMS10259.1|;gi|888568618|emb|CMR76580.1|;gi|888981068|emb|CMQ79449.1|;gi|889178349|emb|CMP74286.1|	52.679	65.62	224	415	1.33e-93
unnamed	gi|800316984|emb|CFD48047.1|;gi|801161364|emb|CEZ92040.1|;gi|811606806|emb|CMS05377.1|;gi|811772551|emb|CMS06072.1|;gi|814629690|emb|CMM38022.1|;gi|887714842|emb|CML27067.1|;gi|888057336|emb|CMS27554.1|;gi|889074461|emb|CMP58819.1|;gi|889215648|emb|CMK49830.1|	52.679	65.62	224	415	1.33e-93
unnamed	gi|802402675|emb|CFR15141.1|;gi|892727000|emb|CNK47934.1|	52.679	65.62	224	415	1.35e-93
unnamed	gi|738408904|ref|WP_036360525.1|	53.812	65.92	223	357	1.38e-93
unnamed	gi|811977314|emb|CKR64646.1|	52.232	65.62	224	415	1.56e-93
unnamed	gi|626644633|gb|KCN74028.1|;gi|626644926|gb|KCN74317.1|;gi|626653341|gb|KCN82544.1|;gi|626674034|gb|KCO02760.1|;gi|626697358|gb|KCO25565.1|;gi|626698853|gb|KCO27035.1|;gi|626718048|gb|KCO45913.1|;gi|626735821|gb|KCO63433.1|;gi|626827465|gb|KCP53190.1|;gi|626845768|gb|KCP71136.1|;gi|626955601|gb|KCQ78993.1|;gi|627017466|gb|KCR39785.1|	53.125	65.62	224	415	1.7e-93
unnamed	gi|888934426|emb|CMQ51476.1|	52.679	65.62	224	415	1.8e-93
unnamed	gi|898037956|emb|COV10682.1|	52.679	65.62	224	374	1.89e-93
unnamed	gi|686068185|ref|WP_031741857.1|	51.402	70.09	214	212	1.89e-93
unnamed	gi|811560571|emb|CML40624.1|	52.232	65.18	224	415	1.96e-93
unnamed	gi|888816316|emb|CMM39265.1|	52.679	65.62	224	379	1.99e-93
unnamed	gi|622151749|gb|KAX38637.1|	52.679	65.18	224	415	2.18e-93
unnamed	gi|811879539|emb|CMS18749.1|	52.679	65.62	224	379	2.19e-93
unnamed	gi|887801908|emb|CMM26394.1|	52.232	65.62	224	415	2.32e-93
unnamed	gi|340003377|emb|CCC42497.1|;gi|432152859|emb|CCK50068.1|;gi|432156831|emb|CCK54096.1|	52.679	65.62	224	415	2.37e-93
unnamed	gi|308347554|gb|EFP36405.1|;gi|308352180|gb|EFP41031.1|;gi|620781741|gb|KAL38930.1|;gi|620838115|gb|KAL94306.1|;gi|620870600|gb|KAM26137.1|;gi|620898229|gb|KAM53354.1|;gi|621536245|gb|KAR29545.1|;gi|621638594|gb|KAS31361.1|;gi|621648310|gb|KAS41043.1|;gi|621779299|gb|KAT71272.1|;gi|621843423|gb|KAU35021.1|;gi|621853970|gb|KAU45331.1|;gi|621857522|gb|KAU48842.1|;gi|621882092|gb|KAU72951.1|;gi|6218…	52.679	65.18	224	415	2.4e-93
unnamed	gi|432160836|emb|CCK58166.1|	52.679	65.62	224	415	2.64e-93
unnamed	gi|814688232|emb|CKT77387.1|	52.232	65.62	224	415	2.75e-93
unnamed	gi|814659266|emb|CMB85440.1|	52.232	65.18	224	415	3.1e-93
unnamed	gi|892378355|emb|CNV32547.1|	52.679	65.62	224	260	3.36e-93
unnamed	gi|576655644|gb|EUA98406.1|;gi|631461352|gb|KDA13344.1|	52.679	65.62	224	387	3.46e-93
unnamed	gi|379026258|dbj|BAL63991.1|	52.679	65.62	224	387	3.81e-93
unnamed	gi|887881538|emb|CMK32312.1|	52.679	65.62	224	415	4.6e-93
unnamed	gi|898073711|emb|COV40801.1|	52.679	65.62	224	366	4.64e-93
unnamed	gi|665454981|gb|KEY16316.1|;gi|665456190|gb|KEY17492.1|	52.232	65.18	224	415	4.65e-93
unnamed	gi|892395921|emb|CNU71794.1|	52.679	65.62	224	360	4.72e-93
unnamed	gi|13879645|gb|AAK44385.1|;gi|134152116|gb|EBA44161.1|;gi|289688447|gb|EFD55935.1|;gi|289689214|gb|EFD56643.1|;gi|308328013|gb|EFP16864.1|;gi|308347555|gb|EFP36406.1|;gi|308351454|gb|EFP40305.1|;gi|308352181|gb|EFP41032.1|	50.661	66.08	227	343	5.48e-93
unnamed	gi|686069507|ref|WP_031742454.1|;gi|623659741|gb|KBM25854.1|	50.661	66.08	227	335	5.76e-93
unnamed	gi|308217073|gb|EFO76472.1|;gi|308356129|gb|EFP44980.1|;gi|308360083|gb|EFP48934.1|;gi|308367632|gb|EFP56483.1|;gi|339293216|gb|AEJ45327.1|;gi|339296862|gb|AEJ48972.1|;gi|358230458|dbj|GAA43950.1|;gi|380720038|gb|AFE15147.1|;gi|532539917|gb|EQM23780.1|;gi|532540883|gb|EQM24716.1|;gi|594547367|gb|AHM09870.1|;gi|737516324|dbj|BAQ03998.1|;gi|857097437|gb|AKO23097.1|;gi|886102683|emb|CKV87700.1|;gi|8…	52.679	65.62	224	387	6.04e-93
unnamed	gi|289414443|gb|EFD11683.1|	50.661	66.08	227	342	6.08e-93
unnamed	gi|887403567|emb|CKR02707.1|	52.679	65.62	224	367	6.09e-93
unnamed	gi|801273855|emb|CFB93770.1|	50.661	66.08	227	335	6.21e-93
unnamed	gi|685945188|ref|WP_031673560.1|	52.679	65.62	224	247	6.39e-93
unnamed	gi|887256547|emb|CKP72918.1|	52.232	65.18	224	415	6.62e-93
unnamed	gi|884744192|emb|CKL91931.1|;gi|884768445|emb|CKN62932.1|	52.232	65.18	224	415	6.62e-93
unnamed	gi|622272230|gb|KAY57836.1|	52.232	65.18	224	415	6.62e-93
unnamed	gi|686005145|ref|WP_031706901.1|;gi|621177179|gb|KAN79477.1|	50.661	66.08	227	335	6.77e-93
unnamed	gi|909707667|ref|WP_049950865.1|;gi|621266472|gb|KAO66570.1|	50.661	66.08	227	335	6.93e-93
unnamed	gi|740653383|ref|WP_038438690.1|;gi|690294861|gb|AIR45431.1|	50.661	66.08	227	335	6.99e-93
unnamed	gi|686018240|ref|WP_031715835.1|	52.679	65.62	224	377	7.13e-93
unnamed	gi|148719871|gb|ABR04496.1|;gi|253318575|gb|ACT23178.1|;gi|328456861|gb|AEB02284.1|;gi|392051974|gb|AFM47532.1|	50.661	66.08	227	343	7.24e-93
unnamed	gi|801407691|emb|CFE50629.1|;gi|887390868|emb|CKS64562.1|;gi|897926536|emb|COV48958.1|	52.679	65.62	224	331	7.27e-93
unnamed	gi|505105838|ref|WP_015292940.1|;gi|432166084|emb|CCK63571.1|	99.556	100	225	369	4.58e-119
unnamed	gi|639049854|ref|WP_024459198.1|	100	100	225	327	5.12e-119
unnamed	gi|639036042|ref|WP_024457220.1|	100	100	225	328	5.22e-119
unnamed	gi|639031710|ref|WP_024456550.1|	100	100	225	333	5.63e-119
unnamed	gi|639042923|ref|WP_024458251.1|	100	100	225	331	5.71e-119
unnamed	gi|503766685|ref|WP_014000761.1|;gi|340004634|emb|CCC43778.1|	100	100	225	369	6.61e-119
unnamed	gi|685937632|ref|WP_031669664.1|;gi|623167324|gb|KBH37826.1|	100	100	225	369	7.21e-119
unnamed	gi|505100962|ref|WP_015288064.1|;gi|432154136|emb|CCK51365.1|	100	100	225	369	7.21e-119
unnamed	gi|489502485|ref|WP_003407378.1|;gi|31792624|ref|NP_855117.1|;gi|57116862|ref|YP_177810.1|;gi|7478554|pir||A70915;gi|13881088|gb|AAK45738.1|;gi|121493007|emb|CAL71478.1|;gi|124600728|gb|EAY59738.1|;gi|134149824|gb|EBA41869.1|;gi|148505373|gb|ABQ73182.1|;gi|148721177|gb|ABR05802.1|;gi|224772948|dbj|BAH25754.1|;gi|253321023|gb|ACT25626.1|;gi|289415794|gb|EFD13034.1|;gi|289419985|gb|EFD17186.1|;gi|2…
E92591.1|;gi|625745064|gb|KCE96356.1|;gi|625748946|gb|KCF00604.1|;gi|625755046|gb|KCF06205.1|;gi|625758243|gb|KCF09348.1|;gi|625761238|gb|KCF12305.1|;gi|625765546|gb|KCF16552.1|;gi|625767774|gb|KCF18756.1|;gi|625775106|gb|KCF25943.1|;gi|625777035|gb|KCF27849.1|;gi|625781970|gb|KCF32660.1|;gi|625784125|gb|KCF34795.1|;gi|625790593|gb|KCF41170.1|;gi|625793351|gb|KCF43893.1|;gi|625795365|gb|KCF45828.…
87738569|emb|CLP97061.1|;gi|887742476|emb|CLP70771.1|;gi|887744469|emb|CMJ62876.1|;gi|887748675|emb|CML23614.1|;gi|887755933|emb|CLQ04363.1|;gi|887758101|emb|CMM49603.1|;gi|887764195|emb|CLU14276.1|;gi|887766488|emb|CML12253.1|;gi|887772029|emb|CMK13385.1|;gi|887775207|emb|CMQ52331.1|;gi|887781038|emb|CMM77989.1|;gi|887783187|emb|CMN41342.1|;gi|887787120|emb|CLR36133.1|;gi|887794055|emb|CML69116.…	100	100	225	0	7.53e-119	360
unnamed	gi|505102749|ref|WP_015289851.1|;gi|432162133|emb|CCK59498.1|	99.556	100	225	369	8.21e-119
unnamed	gi|763240780|ref|WP_044110412.1|	99.556	100	225	369	8.86e-119
unnamed	gi|763207601|ref|WP_044080821.1|	99.556	100	225	329	9.25e-119
unnamed	gi|505115909|ref|WP_015303011.1|;gi|432158129|emb|CCK55416.1|	100	100	225	369	9.35e-119
unnamed	gi|763224237|ref|WP_044096308.1|	99.556	100	225	369	9.97e-119
unnamed	gi|890500685|ref|WP_048892203.1|	62.009	74.67	229	422	2.51e-114
unnamed	gi|442583529|gb|AGC62672.1|	77.778	88	225	398	1.43e-110
unnamed	gi|752631075|ref|WP_041300327.1|	77.778	88	225	398	4.28e-110
unnamed	gi|748631614|ref|WP_039889791.1|	60.699	74.24	229	412	2.25e-109
unnamed	gi|383337386|gb|EID15763.1|	60.699	74.24	229	412	2.49e-109
unnamed	gi|501362430|ref|WP_012393996.1|;gi|183175574|gb|ACC40684.1|	77.778	88	225	398	1.4e-106
unnamed	gi|522729273|ref|WP_020724962.1|;gi|521816800|gb|EPQ76009.1|	78.222	88	225	398	1.83e-106
unnamed	gi|522803519|ref|WP_020728574.1|;gi|521820763|gb|EPQ79853.1|;gi|641305306|emb|CDM76304.1|	78.222	88.44	225	398	2.9e-106
unnamed	gi|829147420|ref|WP_047318541.1|;gi|828248675|gb|KLO30120.1|	55.31	68.58	226	314	1.27e-104
unnamed	gi|556026170|gb|AGZ53381.1|	58.59	69.6	227	448	1.61e-104
unnamed	gi|738440887|ref|WP_036392135.1|;gi|576428403|gb|EUA22113.1|;gi|660931309|gb|KEP42804.1|;gi|690323529|gb|AIR21156.1|;gi|690335064|gb|AIR30732.1|	58.59	69.6	227	442	7.15e-104
unnamed	gi|505167576|ref|WP_015354678.1|;gi|442582016|gb|AGC61159.1|	50	69.03	226	469	1.15e-102
unnamed	gi|183174374|gb|ACC39484.1|	50	69.03	226	471	1.55e-102
unnamed	gi|752676424|ref|WP_041325133.1|	50	69.03	226	469	1.64e-102
unnamed	gi|521810999|gb|EPQ70219.1|	50	68.58	226	471	1.74e-102
unnamed	gi|738502637|ref|WP_036451476.1|	50	69.03	226	469	1.81e-102
unnamed	gi|738508862|ref|WP_036457465.1|	50	68.58	226	469	1.83e-102
unnamed	gi|521814423|gb|EPQ73636.1|	50	69.03	226	471	1.84e-102
unnamed	gi|576499747|gb|EUA92277.1|	49.558	68.58	226	385	2.79e-102
unnamed	gi|740796083|ref|WP_038581367.1|	49.558	68.58	226	469	1.2e-101
unnamed	gi|641304130|emb|CDM75128.1|	49.558	68.58	226	471	1.22e-101
unnamed	gi|738450185|ref|WP_036401370.1|;gi|576418221|gb|EUA11978.1|	57.269	68.72	227	442	1.74e-101
unnamed	gi|660930765|gb|KEP42310.1|	73.333	83.56	225	373	3.54e-101
unnamed	gi|738457804|ref|WP_036408908.1|;gi|574763800|gb|ETW26606.1|	52.889	66.67	225	393	3.7e-101
unnamed	gi|556617145|ref|WP_023373223.1|;gi|556026311|gb|AGZ53522.1|;gi|576428296|gb|EUA22006.1|;gi|690323660|gb|AIR21287.1|;gi|690335193|gb|AIR30861.1|	73.333	83.56	225	370	3.89e-101
unnamed	gi|522812830|ref|WP_020731436.1|;gi|521813398|gb|EPQ72612.1|	54.867	69.03	226	380	6.54e-101
unnamed	gi|808808843|ref|WP_046286481.1|	52.381	70.13	231	329	8.28e-101
unnamed	gi|490000655|ref|WP_003903619.1|;gi|289416191|gb|EFD13431.1|;gi|289420373|gb|EFD17574.1|;gi|289690957|gb|EFD58386.1|;gi|289694482|gb|EFD61911.1|;gi|523437469|gb|AGQ35177.1|;gi|620842865|gb|KAL98969.1|;gi|620856082|gb|KAM11940.1|;gi|621184382|gb|KAN86433.1|;gi|621703484|gb|KAS95798.1|;gi|621810550|gb|KAU00726.1|;gi|622041727|gb|KAW29671.1|;gi|622112593|gb|KAW99773.1|;gi|622119285|gb|KAX06426.1|;gi…	50.442	68.58	226	469	9.33e-101
unnamed	gi|505167045|ref|WP_015354147.1|;gi|442581326|gb|AGC60469.1|	54.867	69.03	226	380	1.23e-100
unnamed	gi|808807346|ref|WP_046285895.1|	53.419	67.95	234	306	1.29e-100
unnamed	gi|522744113|ref|WP_020727800.1|;gi|521811914|gb|EPQ71131.1|	54.867	69.03	226	380	1.4e-100
unnamed	gi|505103048|ref|WP_015290150.1|;gi|432162493|emb|CCK59869.1|	50.442	68.58	226	469	1.46e-100
unnamed	gi|740793158|ref|WP_038578442.1|;gi|641303483|emb|CDM74481.1|	54.867	69.03	226	380	1.53e-100
unnamed	gi|523651242|ref|WP_020785120.1|;gi|521712333|gb|EPQ44477.1|	54.867	69.03	226	380	1.61e-100
unnamed	gi|685935591|ref|WP_031668326.1|;gi|623083799|gb|KBG55033.1|	50.442	68.14	226	469	1.85e-100
unnamed	gi|686008979|ref|WP_031709701.1|;gi|623079924|gb|KBG51173.1|	50.442	68.14	226	469	1.97e-100
unnamed	gi|501360785|ref|WP_012392351.1|;gi|183173727|gb|ACC38837.1|	54.867	69.03	226	380	2.02e-100
unnamed	gi|505106101|ref|WP_015293203.1|;gi|432166443|emb|CCK63938.1|	50	68.58	226	469	2.83e-100
unnamed	gi|490007604|ref|WP_003910441.1|;gi|289538908|gb|EFD43486.1|;gi|339331210|emb|CCC26892.1|;gi|622974134|gb|KBF46360.1|;gi|623014959|gb|KBF86704.1|;gi|623020626|gb|KBF92337.1|;gi|623036650|gb|KBG08223.1|;gi|623044056|gb|KBG15559.1|;gi|623063451|gb|KBG34827.1|;gi|623092163|gb|KBG63323.1|;gi|623098778|gb|KBG69883.1|;gi|623120359|gb|KBG91313.1|;gi|623126716|gb|KBG97610.1|;gi|623130663|gb|KBH01531.1|;g…	50.442	68.14	226	469	4.03e-100
unnamed	gi|499253065|ref|WP_010950605.1|;gi|31792988|ref|NP_855481.1|;gi|554796059|gb|ESK72238.1|;gi|554800088|gb|ESK76138.1|;gi|621190799|gb|KAN92723.1|;gi|665450275|gb|KEY11719.1|;gi|665450508|gb|KEY11950.1|;gi|665451514|gb|KEY12940.1|;gi|679040099|gb|KFW17804.1|;gi|679040991|gb|KFW18667.1|;gi|679043094|gb|KFW20686.1|;gi|679051691|gb|KFW28893.1|;gi|679054632|gb|KFW31769.1|;gi|679055668|gb|KFW32774.1|;g…	50.442	68.14	226	469	4.25e-100
unnamed	gi|576405960|gb|ETZ99774.1|	74.429	84.93	219	219	5.51e-100
unnamed	gi|740653383|ref|WP_038438690.1|;gi|690294861|gb|AIR45431.1|	50.661	66.08	227	335	8.21e-100
unnamed	gi|808440902|emb|CEJ53238.1|	50.661	66.08	227	335	9.25e-100
unnamed	gi|489496087|ref|WP_003401003.1|;gi|31791330|ref|NP_853823.1|;gi|57116695|ref|YP_177696.1|;gi|7478565|pir||C70618;gi|121491711|emb|CAL70172.1|;gi|124603336|gb|EAY61611.1|;gi|148504068|gb|ABQ71877.1|;gi|224771650|dbj|BAH24456.1|;gi|289418641|gb|EFD15842.1|;gi|289537162|gb|EFD41740.1|;gi|289541801|gb|EFD45450.1|;gi|289715816|gb|EFD79828.1|;gi|298497336|gb|EFI32630.1|;gi|308332293|gb|EFP21144.1|;gi|…
6056.1|;gi|626969400|gb|KCQ92552.1|;gi|626970702|gb|KCQ93835.1|;gi|626971530|gb|KCQ94658.1|;gi|626978599|gb|KCR01583.1|;gi|626980444|gb|KCR03359.1|;gi|626986089|gb|KCR08936.1|;gi|626993494|gb|KCR16218.1|;gi|626996338|gb|KCR19000.1|;gi|626999639|gb|KCR22243.1|;gi|627004250|gb|KCR26786.1|;gi|627009938|gb|KCR32375.1|;gi|627010896|gb|KCR33309.1|;gi|627017467|gb|KCR39786.1|;gi|627022102|gb|KCR44347.1|…	50.661	66.08	227	106	9.65e-100	311
unnamed	gi|685999203|ref|WP_031702418.1|;gi|665455955|gb|KEY17270.1|;gi|679046521|gb|KFW23870.1|;gi|679070704|gb|KFW47385.1|;gi|679071096|gb|KFW47766.1|;gi|758640824|gb|KIU63689.1|;gi|893678807|gb|AKQ99702.1|	50.661	66.08	227	335	1.03e-99
unnamed	gi|500123215|ref|WP_011799220.1|;gi|121493348|emb|CAL71819.1|;gi|224773298|dbj|BAH26104.1|;gi|341601728|emb|CCC64401.1|;gi|356593865|gb|AET19094.1|;gi|449032368|gb|AGE67795.1|;gi|594545047|gb|AHM07550.1|;gi|626549976|gb|KCM81574.1|;gi|654312788|gb|KEC50192.1|;gi|857099175|gb|AKO24835.1|	50.442	68.14	226	469	1.58e-99
unnamed	gi|686008855|ref|WP_031709593.1|;gi|623085891|gb|KBG57104.1|	50.661	66.08	227	335	3.48e-99
unnamed	gi|522807817|ref|WP_020730540.1|;gi|521815962|gb|EPQ75173.1|;gi|641306479|emb|CDM77477.1|	54.626	67.84	227	379	9.14e-99
unnamed	gi|501363502|ref|WP_012395068.1|;gi|183176742|gb|ACC41852.1|	54.185	67.84	227	379	1.15e-98
unnamed	gi|499252811|ref|WP_010950351.1|;gi|31791329|ref|NP_853822.1|;gi|121491710|emb|CAL70171.1|;gi|224771649|dbj|BAH24455.1|;gi|341600079|emb|CCC62748.1|;gi|356592217|gb|AET17446.1|;gi|449030651|gb|AGE66078.1|;gi|554798976|gb|ESK75058.1|;gi|554801789|gb|ESK77759.1|;gi|621183502|gb|KAN85581.1|;gi|626552576|gb|KCM84137.1|;gi|654316655|gb|KEC53927.1|;gi|665455954|gb|KEY17269.1|;gi|764002379|emb|CEJ41130.…	52.679	65.62	224	415	2.52e-98
unnamed	gi|763998678|emb|CEJ37477.1|;gi|770686768|emb|CEJ31866.1|	52.679	65.62	224	415	2.52e-98
unnamed	gi|522732070|ref|WP_020725759.1|;gi|521817990|gb|EPQ77199.1|	54.185	67.84	227	379	2.79e-98
unnamed	gi|432164763|emb|CCK62225.1|	52.679	65.62	224	415	3.55e-98
unnamed	gi|289537161|gb|EFD41739.1|;gi|339329589|emb|CCC25225.1|;gi|622978603|gb|KBF50810.1|;gi|623018605|gb|KBF90335.1|;gi|623024933|gb|KBF96610.1|;gi|623038054|gb|KBG09612.1|;gi|623046221|gb|KBG17708.1|;gi|623061217|gb|KBG32598.1|;gi|623084427|gb|KBG55657.1|;gi|623089449|gb|KBG60628.1|;gi|623094364|gb|KBG65505.1|;gi|623113652|gb|KBG84641.1|;gi|623130931|gb|KBH01798.1|;gi|623132791|gb|KBH03623.1|;gi|623…	52.679	65.62	224	415	3.99e-98
unnamed	gi|489496082|ref|WP_003400998.1|;gi|57116694|ref|YP_177695.1|;gi|7478561|pir||B70618;gi|148504067|gb|ABQ71876.1|;gi|148719870|gb|ABR04495.1|;gi|289414442|gb|EFD11682.1|;gi|289418640|gb|EFD15841.1|;gi|289541800|gb|EFD45449.1|;gi|289688446|gb|EFD55934.1|;gi|289689213|gb|EFD56642.1|;gi|289696801|gb|EFD64230.1|;gi|289711773|gb|EFD75789.1|;gi|289715815|gb|EFD79827.1|;gi|298497335|gb|EFI32629.1|;gi|326…
mb|CLT81363.1|;gi|811777352|emb|CMH69900.1|;gi|811781481|emb|CNF20464.1|;gi|811785603|emb|CMI78285.1|;gi|811789358|emb|CMQ69517.1|;gi|811793881|emb|CLL12682.1|;gi|811801739|emb|CMF35451.1|;gi|811805961|emb|CNG88843.1|;gi|811809861|emb|CMJ30943.1|;gi|811814444|emb|CLM93638.1|;gi|811818719|emb|CLN89626.1|;gi|811822875|emb|CLT47400.1|;gi|811826590|emb|CND87967.1|;gi|811831141|emb|CMK03883.1|;gi|8118…	52.679	65.62	224	102	3.99e-98	309
unnamed	gi|340003377|emb|CCC42497.1|;gi|432152859|emb|CCK50068.1|;gi|432156831|emb|CCK54096.1|	52.679	65.62	224	415	8.01e-98
unnamed	gi|432160836|emb|CCK58166.1|	52.679	65.62	224	415	9.21e-98
unnamed	gi|490008277|ref|WP_003911093.1|;gi|308217074|gb|EFO76473.1|;gi|308360084|gb|EFP48935.1|;gi|308367633|gb|EFP56484.1|;gi|323717138|gb|EGB26347.1|;gi|339296863|gb|AEJ48973.1|;gi|358230459|dbj|GAA43951.1|;gi|379026259|dbj|BAL63992.1|;gi|532539916|gb|EQM23779.1|;gi|532540884|gb|EQM24717.1|;gi|594547368|gb|AHM09871.1|;gi|619532625|gb|KAK28341.1|;gi|668927756|gb|KFC55767.1|;gi|669091943|gb|AIH69154.1|;…
gi|890346564|emb|CLT64628.1|;gi|890350734|emb|CMB90828.1|;gi|890354921|emb|CLX82856.1|;gi|890359072|emb|CMB71768.1|;gi|890363226|emb|CLV86724.1|;gi|890367395|emb|CMH02215.1|;gi|890371321|emb|CLX59026.1|;gi|890375722|emb|CLY00411.1|;gi|890379887|emb|CLT99540.1|;gi|890383766|emb|CLZ82827.1|;gi|890388228|emb|CMD06978.1|;gi|890391865|emb|CMS46580.1|;gi|890396532|emb|CLV68579.1|;gi|890400706|emb|CLT56…	50.661	66.08	227	106	9.55e-98	305
unnamed	gi|333485576|gb|AEF34968.1|	50.427	65.81	234	324	1.29e-97
unnamed	gi|908648985|ref|WP_049792997.1|	50.427	65.81	234	327	1.48e-97
unnamed	gi|505103715|ref|WP_015290817.1|;gi|432163320|emb|CCK60728.1|	59.471	71.81	227	525	1.52e-97
unnamed	gi|752508940|ref|WP_041180707.1|	52.679	65.62	224	377	1.69e-97
unnamed	gi|308217073|gb|EFO76472.1|;gi|308356129|gb|EFP44980.1|;gi|308360083|gb|EFP48934.1|;gi|308367632|gb|EFP56483.1|;gi|339293216|gb|AEJ45327.1|;gi|339296862|gb|AEJ48972.1|;gi|358230458|dbj|GAA43950.1|;gi|380720038|gb|AFE15147.1|;gi|532539917|gb|EQM23780.1|;gi|532540883|gb|EQM24716.1|;gi|594547367|gb|AHM09870.1|;gi|737516324|dbj|BAQ03998.1|;gi|857097437|gb|AKO23097.1|;gi|886102683|emb|CKV87700.1|;gi|8…	52.679	65.62	224	387	1.77e-97
unnamed	gi|665454981|gb|KEY16316.1|;gi|665456190|gb|KEY17492.1|	52.232	65.18	224	415	2.6e-97
unnamed	gi|910153546|ref|WP_050008999.1|	52.679	65.62	224	377	2.98e-97
unnamed	gi|685915184|ref|WP_031652116.1|	52.679	65.62	224	377	2.98e-97
unnamed	gi|560879587|ref|WP_023637327.1|;gi|576657690|gb|EUB00157.1|;gi|679045804|gb|KFW23251.1|;gi|679046520|gb|KFW23869.1|;gi|679048398|gb|KFW25686.1|;gi|679056893|gb|KFW33961.1|;gi|679059841|gb|KFW36801.1|;gi|679059989|gb|KFW36946.1|;gi|679070703|gb|KFW47384.1|;gi|679071095|gb|KFW47765.1|;gi|679072577|gb|KFW49193.1|;gi|679083563|gb|KFW59851.1|;gi|679083881|gb|KFW60148.1|;gi|679084003|gb|KFW60262.1|;gi…	52.679	65.62	224	377	2.98e-97
unnamed	gi|752508039|ref|WP_041179806.1|	52.679	65.62	224	377	3.66e-97
unnamed	gi|806842308|ref|WP_046189882.1|;gi|806479346|gb|KKB98890.1|	49.784	69.26	231	315	3.73e-97
unnamed	gi|639040360|ref|WP_024457816.1|	52.679	65.62	224	345	3.81e-97
unnamed	gi|576418486|gb|EUA12243.1|	72.889	83.56	225	252	5.38e-97
unnamed	gi|685935125|ref|WP_031667887.1|;gi|623128796|gb|KBG99674.1|	59.912	71.81	227	525	6.08e-97
unnamed	gi|621199260|gb|KAO01063.1|	50.661	65.64	227	264	6.42e-97
unnamed	gi|503767274|ref|WP_014001350.1|;gi|340005816|emb|CCC44982.1|	59.912	71.81	227	525	7.14e-97
unnamed	gi|489996376|ref|WP_003899395.1|;gi|57117005|ref|YP_177893.1|;gi|614113414|sp|P9WHZ5.1|PPE42_MYCTU;gi|124601786|gb|EAY60796.1|;gi|134150791|gb|EBA42836.1|;gi|148506600|gb|ABQ74409.1|;gi|148722329|gb|ABR06954.1|;gi|253319812|gb|ACT24415.1|;gi|289417067|gb|EFD14307.1|;gi|289421217|gb|EFD18418.1|;gi|289544534|gb|EFD48182.1|;gi|289686930|gb|EFD54418.1|;gi|289695315|gb|EFD62744.1|;gi|289714303|gb|EFD7…
3201|gb|KCH77486.1|;gi|626038243|gb|KCH82415.1|;gi|626043095|gb|KCH87127.1|;gi|626045852|gb|KCH89805.1|;gi|626052029|gb|KCH95837.1|;gi|626054991|gb|KCH98735.1|;gi|626056928|gb|KCI00656.1|;gi|626062787|gb|KCI06432.1|;gi|626065655|gb|KCI09258.1|;gi|626070592|gb|KCI14109.1|;gi|626078774|gb|KCI22160.1|;gi|626080653|gb|KCI24021.1|;gi|626085689|gb|KCI28970.1|;gi|626085963|gb|KCI29242.1|;gi|626091244|gb…
MJ85192.1|;gi|888219515|emb|CMR22357.1|;gi|888224032|emb|CLU76539.1|;gi|888231816|emb|CMS72499.1|;gi|888235926|emb|CMP19042.1|;gi|888240618|emb|CLO38132.1|;gi|888244600|emb|CLS65371.1|;gi|888247972|emb|CMR13493.1|;gi|888252897|emb|CLQ21105.1|;gi|888257077|emb|CMO51854.1|;gi|888261229|emb|CLW84618.1|;gi|888265729|emb|CMK40410.1|;gi|888269376|emb|CMO72252.1|;gi|888273600|emb|CLX03172.1|;gi|88827722…	59.912	71.81	227	87	7.69e-97	305
unnamed	gi|505116431|ref|WP_015303533.1|;gi|432159357|emb|CCK56661.1|	59.912	71.81	227	525	9.43e-97
unnamed	gi|505106709|ref|WP_015293811.1|;gi|432167282|emb|CCK64793.1|	59.912	71.81	227	525	1.04e-96
unnamed	gi|829162106|ref|WP_047321444.1|;gi|828243966|gb|KLO25537.1|	49.784	69.7	231	315	1.34e-96
unnamed	gi|489508607|ref|WP_003413473.1|;gi|31793793|ref|NP_856286.1|;gi|121494143|emb|CAL72621.1|;gi|224774102|dbj|BAH26908.1|;gi|289539750|gb|EFD44328.1|;gi|339331992|emb|CCC27696.1|;gi|341602533|emb|CCC65209.1|;gi|356594671|gb|AET19900.1|;gi|449033196|gb|AGE68623.1|;gi|475630368|gb|EMT35153.1|;gi|554795191|gb|ESK71383.1|;gi|554799107|gb|ESK75188.1|;gi|594545870|gb|AHM08373.1|;gi|621186697|gb|KAN88703.…	59.912	71.81	227	525	1.76e-96
unnamed	gi|685999931|ref|WP_031702930.1|	52.232	65.18	224	377	2.79e-96
unnamed	gi|738508456|ref|WP_036457108.1|	48.918	69.26	231	269	3.07e-96
unnamed	gi|809024844|ref|WP_046299902.1|	48.485	69.26	231	315	3.14e-96
unnamed	gi|518566348|ref|WP_019736555.1|	51.724	69.4	232	328	3.34e-96
unnamed	gi|829159773|ref|WP_047320472.1|;gi|828245615|gb|KLO27114.1|	50.862	70.26	232	322	3.53e-96
unnamed	gi|505101227|ref|WP_015288329.1|;gi|432155348|emb|CCK52598.1|	59.471	71.37	227	525	3.92e-96
unnamed	gi|763208302|ref|WP_044081471.1|	59.471	71.37	227	525	5.3e-96
unnamed	gi|521714859|gb|EPQ47003.1|	52.863	66.08	227	382	5.35e-96
unnamed	gi|738476967|ref|WP_036427250.1|	52.863	66.08	227	379	5.45e-96
unnamed	gi|809015538|ref|WP_046296669.1|	49.351	68.83	231	315	6.44e-96
unnamed	gi|738408904|ref|WP_036360525.1|	53.333	65.33	225	357	1.64e-95
unnamed	gi|503765994|ref|WP_014000070.1|;gi|340003378|emb|CCC42498.1|;gi|432152860|emb|CCK50069.1|;gi|432156832|emb|CCK54097.1|;gi|432160837|emb|CCK58167.1|	52.423	67.84	227	380	2.33e-95
unnamed	gi|639038932|ref|WP_024457575.1|	59.471	71.37	227	525	2.79e-95
unnamed	gi|759617916|ref|WP_043336051.1|	50	64.96	234	327	3.36e-95
unnamed	gi|556616815|ref|WP_023372897.1|;gi|556026169|gb|AGZ53380.1|;gi|576428022|gb|EUA21732.1|;gi|660931310|gb|KEP42805.1|;gi|690323528|gb|AIR21155.1|;gi|690335063|gb|AIR30731.1|	52.655	69.91	226	576	6.49e-95
unnamed	gi|576419741|gb|EUA13491.1|	47.162	66.38	229	400	6.91e-95
unnamed	gi|738409924|ref|WP_036361527.1|	52.212	67.26	226	373	7.71e-95
unnamed	gi|556024409|gb|AGZ51620.1|	49.558	64.6	226	384	1.88e-94
unnamed	gi|505104830|ref|WP_015291932.1|;gi|432164764|emb|CCK62226.1|	51.982	67.84	227	380	1.95e-94
unnamed	gi|829148270|ref|WP_047318642.1|	55.111	69.33	225	293	2.04e-94
unnamed	gi|576406033|gb|ETZ99847.1|	52.655	69.91	226	260	2.37e-94
unnamed	gi|576410452|gb|EUA04251.1|	49.558	64.6	226	248	2.63e-94
unnamed	gi|522744114|ref|WP_020727801.1|;gi|521811915|gb|EPQ71132.1|	52.632	68.86	228	397	3.3e-94
unnamed	gi|501360786|ref|WP_012392352.1|;gi|183173728|gb|ACC38838.1|	52.632	68.86	228	397	3.63e-94
unnamed	gi|740793165|ref|WP_038578449.1|;gi|641303485|emb|CDM74483.1|	52.655	66.37	226	377	5.19e-94
unnamed	gi|738443706|ref|WP_036394945.1|;gi|576419763|gb|EUA13513.1|;gi|660933306|gb|KEP44604.1|;gi|690321766|gb|AIR19393.1|;gi|690333302|gb|AIR28970.1|	49.558	64.6	226	374	5.38e-94
unnamed	gi|522812832|ref|WP_020731438.1|;gi|521813400|gb|EPQ72614.1|	52.655	66.37	226	377	8.14e-94
unnamed	gi|501360787|ref|WP_012392353.1|;gi|183173729|gb|ACC38839.1|	52.655	66.37	226	377	8.14e-94
unnamed	gi|574757945|gb|ETW21874.1|	51.327	66.37	226	364	8.42e-94
unnamed	gi|522744115|ref|WP_020727802.1|;gi|521811916|gb|EPQ71133.1|	52.655	66.37	226	377	8.87e-94
unnamed	gi|574757182|gb|ETW21304.1|	51.327	67.26	226	562	9.44e-94
unnamed	gi|738469472|ref|WP_036419881.1|	51.327	67.26	226	576	1.19e-93
unnamed	gi|522812831|ref|WP_020731437.1|;gi|521813399|gb|EPQ72613.1|	52.193	68.86	228	397	1.68e-93
unnamed	gi|738467979|ref|WP_036418533.1|	51.327	66.37	226	374	2.22e-93
unnamed	gi|738459092|ref|WP_036410122.1|;gi|574763072|gb|ETW26017.1|	45.852	65.94	229	404	2.39e-93
unnamed	gi|556613430|ref|WP_023369551.1|;gi|556024424|gb|AGZ51635.1|;gi|576410198|gb|EUA03997.1|;gi|660933322|gb|KEP44620.1|;gi|690321779|gb|AIR19406.1|;gi|690333315|gb|AIR28983.1|	47.162	66.38	229	400	2.49e-93
unnamed	gi|576421414|gb|EUA15161.1|	50	64.16	226	364	3.99e-93
unnamed	gi|740793162|ref|WP_038578446.1|;gi|641303484|emb|CDM74482.1|	52.193	68.86	228	397	4.79e-93
unnamed	gi|440584247|emb|CCI69170.1|	45.852	64.63	229	388	5.28e-93
unnamed	gi|440584253|emb|CCI69173.1|	46.288	64.63	229	388	5.75e-93
unnamed	gi|440584241|emb|CCI69167.1|	46.288	64.63	229	388	6.41e-93
unnamed	gi|440584223|emb|CCI69158.1|	50	68.58	226	356	7.02e-93
unnamed	gi|440584237|emb|CCI69165.1|	50.442	68.58	226	356	7.17e-93
unnamed	gi|829092524|ref|WP_047313997.1|;gi|828251500|gb|KLO32906.1|;gi|828255973|gb|KLO37211.1|;gi|828262570|gb|KLO43683.1|;gi|828275033|gb|KLO56041.1|;gi|846148717|gb|AKN17162.1|	44.978	67.25	229	386	7.63e-93
unnamed	gi|440584231|emb|CCI69162.1|	50	68.58	226	356	7.91e-93
unnamed	gi|522813639|ref|WP_020732244.1|;gi|521811426|gb|EPQ70646.1|;gi|641304547|emb|CDM75545.1|	51.818	67.27	220	467	9.49e-93
unnamed	gi|440584239|emb|CCI69166.1|;gi|440584243|emb|CCI69168.1|;gi|440584245|emb|CCI69169.1|	46.288	64.63	229	388	9.54e-93
unnamed	gi|501361774|ref|WP_012393340.1|;gi|183174838|gb|ACC39948.1|;gi|521813993|gb|EPQ73206.1|	51.818	67.27	220	467	9.59e-93
unnamed	gi|829093016|ref|WP_047314489.1|;gi|828250760|gb|KLO32187.1|;gi|828255347|gb|KLO36594.1|;gi|828261390|gb|KLO42520.1|;gi|828274382|gb|KLO55397.1|	47.598	67.25	229	386	1.01e-92
unnamed	gi|738448052|ref|WP_036399241.1|	50	64.16	226	374	1.02e-92
unnamed	gi|639050308|ref|WP_024459266.1|	50	68.58	226	336	1.27e-92
unnamed	gi|685933778|ref|WP_031666802.1|;gi|623094373|gb|KBG65514.1|;gi|623140389|gb|KBH11169.1|;gi|623153293|gb|KBH23986.1|	50	68.58	226	375	1.33e-92
unnamed	gi|489496131|ref|WP_003401047.1|;gi|134152123|gb|EBA44168.1|;gi|148719878|gb|ABR04503.1|;gi|253318584|gb|ACT23187.1|;gi|289414453|gb|EFD11693.1|;gi|289418648|gb|EFD15849.1|;gi|289537170|gb|EFD41748.1|;gi|289688454|gb|EFD55942.1|;gi|289689222|gb|EFD56651.1|;gi|289696810|gb|EFD64239.1|;gi|289711782|gb|EFD75798.1|;gi|289715824|gb|EFD79836.1|;gi|308328021|gb|EFP16872.1|;gi|308332301|gb|EFP21152.1|;gi…
CL07306.1|;gi|626371593|gb|KCL08262.1|;gi|626380548|gb|KCL16940.1|;gi|626381389|gb|KCL17708.1|;gi|626387384|gb|KCL23605.1|;gi|626390717|gb|KCL26892.1|;gi|626396716|gb|KCL32788.1|;gi|626399403|gb|KCL35252.1|;gi|626402430|gb|KCL38199.1|;gi|626409255|gb|KCL44884.1|;gi|626410238|gb|KCL45803.1|;gi|626417538|gb|KCL52939.1|;gi|626418110|gb|KCL53470.1|;gi|626424578|gb|KCL59538.1|;gi|626425960|gb|KCL60837…
|CLR63379.1|;gi|888955355|emb|CLN07719.1|;gi|888959771|emb|CLY25425.1|;gi|888966287|emb|CLW13756.1|;gi|888972609|emb|CLX72249.1|;gi|888974545|emb|CLS96525.1|;gi|888981058|emb|CMQ79063.1|;gi|888985037|emb|CMD50104.1|;gi|888989391|emb|CMP57188.1|;gi|888994239|emb|CMK40152.1|;gi|888998694|emb|CMS32557.1|;gi|889002850|emb|CMO52437.1|;gi|889007231|emb|CMH44968.1|;gi|889012004|emb|CLP42207.1|;gi|889016…	50	68.58	226	106	1.35e-92	291
unnamed	gi|440584225|emb|CCI69159.1|;gi|440584227|emb|CCI69160.1|;gi|440584229|emb|CCI69161.1|	49.558	68.58	226	356	1.53e-92
unnamed	gi|523651241|ref|WP_020785119.1|;gi|521712332|gb|EPQ44476.1|	52.193	68.42	228	397	1.6e-92
unnamed	gi|809030240|ref|WP_046301312.1|	51.092	64.19	229	322	1.76e-92
unnamed	gi|501364318|ref|WP_012395884.1|;gi|183177617|gb|ACC42727.1|	51.542	67.84	227	392	1.76e-92
unnamed	gi|763223617|ref|WP_044095717.1|	50	68.58	226	375	1.88e-92
unnamed	gi|757683883|ref|WP_042914402.1|	50.442	68.58	226	375	1.88e-92
unnamed	gi|522734627|ref|WP_020726316.1|;gi|521818816|gb|EPQ78025.1|	51.542	67.84	227	392	1.94e-92
unnamed	gi|440584249|emb|CCI69171.1|;gi|440584251|emb|CCI69172.1|	45.852	64.19	229	388	1.98e-92
unnamed	gi|740795219|ref|WP_038580503.1|;gi|641307275|emb|CDM78273.1|	51.542	67.84	227	392	2.09e-92
unnamed	gi|639040377|ref|WP_024457819.1|	50	68.58	226	339	2.11e-92
unnamed	gi|440584233|emb|CCI69163.1|;gi|440584235|emb|CCI69164.1|	49.558	68.58	226	356	2.16e-92
unnamed	gi|505169763|ref|WP_015356865.1|;gi|442584922|gb|AGC64065.1|	51.101	66.96	227	392	2.3e-92
unnamed	gi|523651240|ref|WP_020785118.1|;gi|521712331|gb|EPQ44475.1|	51.77	65.49	226	352	2.73e-92
unnamed	gi|505101723|ref|WP_015288825.1|;gi|432160844|emb|CCK58176.1|	46.288	64.63	229	398	3.02e-92
unnamed	gi|522806594|ref|WP_020729854.1|;gi|521815120|gb|EPQ74331.1|	51.542	67.84	227	392	3.11e-92
unnamed	gi|503766000|ref|WP_014000076.1|;gi|340003386|emb|CCC42506.1|;gi|432152866|emb|CCK50077.1|;gi|432156838|emb|CCK54105.1|;gi|432160843|emb|CCK58175.1|	49.558	68.58	226	375	3.12e-92
unnamed	gi|738394486|ref|WP_036346253.1|	49.545	62.73	220	246	3.22e-92
unnamed	gi|505115323|ref|WP_015302425.1|;gi|432156839|emb|CCK54106.1|	46.288	64.63	229	398	3.26e-92
unnamed	gi|639036658|ref|WP_024457323.1|	50	68.58	226	335	3.3e-92
unnamed	gi|635709399|gb|KDE99092.1|	49.545	62.73	220	378	4.03e-92
unnamed	gi|503766001|ref|WP_014000077.1|;gi|340003387|emb|CCC42507.1|;gi|432152867|emb|CCK50078.1|	46.288	64.63	229	398	4.7e-92
unnamed	gi|738467982|ref|WP_036418536.1|;gi|574757946|gb|ETW21875.1|	51.528	66.38	229	372	4.77e-92
unnamed	gi|738467756|ref|WP_036418321.1|;gi|574758054|gb|ETW21962.1|	55.556	69.33	225	399	5.02e-92
unnamed	gi|489997812|ref|WP_003900817.1|;gi|57116697|ref|YP_177698.1|;gi|7478591|pir||F70839;gi|13879651|gb|AAK44391.1|;gi|134152124|gb|EBA44169.1|;gi|148504076|gb|ABQ71885.1|;gi|148719879|gb|ABR04504.1|;gi|253318585|gb|ACT23188.1|;gi|289418649|gb|EFD15850.1|;gi|289688455|gb|EFD55943.1|;gi|289715825|gb|EFD79837.1|;gi|298497346|gb|EFI32640.1|;gi|308217084|gb|EFO76483.1|;gi|308328022|gb|EFP16873.1|;gi|3083…
2.1|;gi|626980435|gb|KCR03350.1|;gi|626986098|gb|KCR08945.1|;gi|626993503|gb|KCR16227.1|;gi|626996347|gb|KCR19009.1|;gi|627004259|gb|KCR26795.1|;gi|627009947|gb|KCR32384.1|;gi|627017476|gb|KCR39795.1|;gi|627022111|gb|KCR44356.1|;gi|627030190|gb|KCR52296.1|;gi|627032340|gb|KCR54372.1|;gi|627034160|gb|KCR56120.1|;gi|627041257|gb|KCR63072.1|;gi|627045255|gb|KCR66998.1|;gi|627049061|gb|KCR70757.1|;gi…
9470646|emb|CLV07844.1|;gi|889474873|emb|CLR94247.1|;gi|889479080|emb|CMN84616.1|;gi|889483470|emb|CMH14758.1|;gi|889488012|emb|CLR71062.1|;gi|889492707|emb|CMC11697.1|;gi|889497483|emb|CLR67443.1|;gi|889502292|emb|CMC16204.1|;gi|889507027|emb|CLP14692.1|;gi|889511997|emb|CMJ61902.1|;gi|889516028|emb|CME18003.1|;gi|889521182|emb|CLX86249.1|;gi|889526157|emb|CMO92276.1|;gi|889531680|emb|CLS90976.1…	45.852	64.19	229	116	5.23e-92	291
unnamed	gi|808440910|emb|CEJ53247.1|	50	68.58	226	375	5.52e-92
unnamed	gi|757683884|ref|WP_042914403.1|	45.852	64.19	229	398	6.84e-92
unnamed	gi|505104834|ref|WP_015291936.1|;gi|432164770|emb|CCK62234.1|	45.852	64.19	229	398	6.84e-92
unnamed	gi|505167046|ref|WP_015354148.1|;gi|442581327|gb|AGC60470.1|	51.316	67.54	228	397	8.51e-92
unnamed	gi|499252814|ref|WP_010950354.1|;gi|31791337|ref|NP_853830.1|;gi|121491718|emb|CAL70179.1|;gi|224771657|dbj|BAH24463.1|;gi|341600087|emb|CCC62756.1|;gi|356592225|gb|AET17454.1|;gi|449030661|gb|AGE66088.1|;gi|554798984|gb|ESK75066.1|;gi|554801797|gb|ESK77767.1|;gi|594547376|gb|AHM09879.1|;gi|621180550|gb|KAN82757.1|;gi|626552585|gb|KCM84146.1|;gi|654316646|gb|KEC53918.1|;gi|665454990|gb|KEY16325.1…	50	68.58	226	375	1.02e-91
unnamed	gi|846147098|gb|AKN15543.1|	47.598	66.38	229	386	1.05e-91
unnamed	gi|500059294|ref|WP_011739211.1|;gi|118616727|ref|YP_905059.1|;gi|118568837|gb|ABL03588.1|	50.22	66.96	227	394	1.07e-91
unnamed	gi|500060490|ref|WP_011740407.1|;gi|118617931|ref|YP_906263.1|;gi|118570041|gb|ABL04792.1|	51.364	66.82	220	444	1.33e-91
unnamed	gi|639050314|ref|WP_024459267.1|	45.415	63.76	229	398	1.94e-91
unnamed	gi|489496134|ref|WP_003401050.1|;gi|339329598|emb|CCC25234.1|;gi|475632769|gb|EMT37504.1|;gi|623018615|gb|KBF90345.1|;gi|623024943|gb|KBF96620.1|;gi|623038064|gb|KBG09622.1|;gi|623046231|gb|KBG17718.1|;gi|623061207|gb|KBG32588.1|;gi|623085882|gb|KBG57095.1|;gi|623094374|gb|KBG65515.1|;gi|623113642|gb|KBG84631.1|;gi|623130941|gb|KBH01808.1|;gi|623132801|gb|KBH03633.1|;gi|623140390|gb|KBH11170.1|;g…	45.415	63.76	229	398	1.98e-91
unnamed	gi|499252815|ref|WP_010950355.1|;gi|31791338|ref|NP_853831.1|;gi|121491719|emb|CAL70180.1|;gi|224771658|dbj|BAH24464.1|;gi|341600088|emb|CCC62757.1|;gi|356592226|gb|AET17455.1|;gi|449030662|gb|AGE66089.1|;gi|554798985|gb|ESK75067.1|;gi|554801798|gb|ESK77768.1|;gi|621180551|gb|KAN82758.1|;gi|626552586|gb|KCM84147.1|;gi|654316645|gb|KEC53917.1|;gi|665454991|gb|KEY16326.1|;gi|665455964|gb|KEY17279.1…	45.415	63.76	229	398	2.16e-91
unnamed	gi|594547377|gb|AHM09880.1|	45.415	63.76	229	381	2.22e-91
unnamed	gi|738448927|ref|WP_036400114.1|;gi|576419246|gb|EUA12998.1|	54.667	69.78	225	399	2.47e-91
unnamed	gi|808576433|emb|CPR13003.1|	49.333	68.89	225	371	3.42e-91
unnamed	gi|521813412|gb|EPQ72626.1|	48.472	65.07	229	418	3.74e-91
unnamed	gi|556613398|ref|WP_023369519.1|;gi|556024408|gb|AGZ51619.1|;gi|576408989|gb|EUA02788.1|;gi|660933305|gb|KEP44603.1|;gi|690333301|gb|AIR28969.1|	50.655	65.94	229	372	5.14e-91
unnamed	gi|806842510|ref|WP_046190076.1|;gi|806479129|gb|KKB98692.1|	48.908	63.76	229	322	5.42e-91
unnamed	gi|809006506|ref|WP_046294781.1|	48.908	63.76	229	322	7.98e-91
unnamed	gi|574757938|gb|ETW21867.1|	48.673	67.7	226	391	1.06e-90
unnamed	gi|809064022|ref|WP_046316762.1|	46.288	63.76	229	322	1.07e-90
unnamed	gi|738409926|ref|WP_036361529.1|	50	64.6	226	384	1.25e-90
unnamed	gi|738467964|ref|WP_036418518.1|	48.673	67.7	226	394	1.38e-90
unnamed	gi|738443703|ref|WP_036394942.1|;gi|576419708|gb|EUA13458.1|;gi|690321765|gb|AIR19392.1|	50.655	65.94	229	372	1.88e-90
unnamed	gi|556613416|ref|WP_023369537.1|;gi|556024417|gb|AGZ51628.1|;gi|576410227|gb|EUA04026.1|;gi|576419819|gb|EUA13569.1|;gi|660933315|gb|KEP44613.1|;gi|690321774|gb|AIR19401.1|;gi|690333310|gb|AIR28978.1|	48.673	67.7	226	394	1.97e-90
unnamed	gi|576410478|gb|EUA04277.1|	51.339	66.96	224	400	2.28e-90
unnamed	gi|829128828|ref|WP_047317329.1|;gi|828250112|gb|KLO31544.1|	47.162	62.45	229	322	2.98e-90
unnamed	gi|556613421|ref|WP_023369542.1|;gi|556024420|gb|AGZ51631.1|;gi|576419803|gb|EUA13553.1|;gi|690321776|gb|AIR19403.1|;gi|690333312|gb|AIR28980.1|	49.782	66.81	229	396	3.09e-90
unnamed	gi|752630535|ref|WP_041299896.1|	48.472	64.63	229	401	3.7e-90
unnamed	gi|501360797|ref|WP_012392363.1|;gi|183173741|gb|ACC38851.1|;gi|521811928|gb|EPQ71145.1|;gi|641303497|emb|CDM74495.1|	48.472	65.07	229	401	3.74e-90
unnamed	gi|738509018|ref|WP_036457621.1|	47.737	62.14	243	323	4.62e-90
unnamed	gi|576408899|gb|EUA02698.1|;gi|660933318|gb|KEP44616.1|	49.782	66.81	229	393	5.21e-90
unnamed	gi|808801844|ref|WP_046283451.1|	46.914	62.55	243	323	1.54e-89
unnamed	gi|500059341|ref|WP_011739258.1|;gi|118616775|ref|YP_905107.1|;gi|118568885|gb|ABL03636.1|	48.035	64.63	229	401	2.82e-89
unnamed	gi|576420505|gb|EUA14252.1|	49.778	64	225	403	1.1e-88
unnamed	gi|576498989|gb|EUA91865.1|	48.035	64.63	229	261	1.27e-88
unnamed	gi|660931726|gb|KEP43155.1|	51.339	66.96	224	457	1.91e-88
unnamed	gi|556615830|ref|WP_023371927.1|;gi|556025514|gb|AGZ52725.1|;gi|576428293|gb|EUA22003.1|;gi|690322862|gb|AIR20489.1|;gi|690334395|gb|AIR30063.1|	51.339	66.96	224	456	2.06e-88
unnamed	gi|353192558|gb|EHB58062.1|	47.345	64.16	226	387	2.21e-88
unnamed	gi|738448053|ref|WP_036399242.1|	49.778	64	225	391	2.51e-88
unnamed	gi|809063245|ref|WP_046316299.1|	46.091	60.91	243	320	2.79e-88
unnamed	gi|829162253|ref|WP_047321502.1|;gi|828243893|gb|KLO25471.1|	46.694	61.98	242	319	3.26e-88
unnamed	gi|738467987|ref|WP_036418541.1|;gi|574757948|gb|ETW21877.1|	48.889	63.56	225	384	3.64e-88
unnamed	gi|556609884|ref|WP_023366062.1|;gi|556022649|gb|AGZ49860.1|;gi|576426649|gb|EUA20367.1|;gi|660928408|gb|KEP40238.1|;gi|690320076|gb|AIR17703.1|;gi|690331583|gb|AIR27251.1|	44.828	62.5	232	397	4.09e-88
unnamed	gi|738449003|ref|WP_036400190.1|;gi|576419136|gb|EUA12888.1|	44.828	62.5	232	402	4.51e-88
unnamed	gi|808576442|emb|CPR13012.1|	44.737	64.04	228	392	1.1e-87
unnamed	gi|806836298|ref|WP_046184620.1|	48.458	63.44	227	379	1.5e-87
unnamed	gi|829168767|ref|WP_047323547.1|	48.458	63.44	227	380	2.46e-87
unnamed	gi|808576432|emb|CPR13002.1|	46.288	65.5	229	394	2.58e-87
unnamed	gi|738448558|ref|WP_036399746.1|	49.345	61.57	229	392	2.58e-87
unnamed	gi|738476071|ref|WP_036426354.1|	51.376	65.6	218	419	2.83e-87
unnamed	gi|574763916|gb|ETW26693.1|	46.121	62.07	232	264	3.7e-87
unnamed	gi|738457546|ref|WP_036408664.1|	46.121	62.07	232	293	5.73e-87
unnamed	gi|576421762|gb|EUA15509.1|	49.345	61.57	229	392	6.94e-87
unnamed	gi|738470821|ref|WP_036421189.1|	47.345	64.16	226	272	9.49e-87
unnamed	gi|829160099|ref|WP_047320595.1|;gi|828245465|gb|KLO26968.1|	46.835	59.92	237	316	1.03e-86
unnamed	gi|829149607|ref|WP_047318792.1|;gi|828248279|gb|KLO29729.1|	51.948	69.7	231	319	1.07e-86
unnamed	gi|505169527|ref|WP_015356629.1|;gi|442584607|gb|AGC63750.1|	47.414	62.07	232	405	1.09e-86
unnamed	gi|521815481|gb|EPQ74692.1|	47.414	62.07	232	415	1.25e-86
unnamed	gi|501364010|ref|WP_012395576.1|;gi|183177282|gb|ACC42392.1|	47.414	62.07	232	405	1.37e-86
unnamed	gi|738507896|ref|WP_036456550.1|;gi|641306930|emb|CDM77928.1|	47.414	62.07	232	405	1.69e-86
unnamed	gi|738459094|ref|WP_036410124.1|;gi|574763073|gb|ETW26018.1|	47.807	68.42	228	390	2.21e-86
unnamed	gi|829147421|ref|WP_047318542.1|;gi|828248676|gb|KLO30121.1|	55	68.64	220	315	5.77e-86
unnamed	gi|808660837|emb|CQD22114.1|	48.899	62.11	227	380	6.3e-86
unnamed	gi|752630775|ref|WP_041300113.1|	52.358	66.51	212	203	7.24e-86
unnamed	gi|521818459|gb|EPQ77668.1|	47.414	62.07	232	415	7.49e-86
unnamed	gi|738502129|ref|WP_036451027.1|	47.414	62.07	232	405	9.02e-86
unnamed	gi|808803501|ref|WP_046284480.1|	44.898	60.82	245	275	1.98e-85
unnamed	gi|521713987|gb|EPQ46131.1|	52.195	67.32	205	200	3.25e-85
unnamed	gi|738413777|ref|WP_036365339.1|	46.637	64.13	223	364	3.7e-85
unnamed	gi|556613428|ref|WP_023369549.1|;gi|556024423|gb|AGZ51634.1|;gi|576419852|gb|EUA13602.1|;gi|660933321|gb|KEP44619.1|;gi|690321778|gb|AIR19405.1|;gi|690333314|gb|AIR28982.1|	50.435	66.09	230	391	3.83e-85
unnamed	gi|518568245|ref|WP_019738452.1|	43.802	60.74	242	306	4.55e-85
unnamed	gi|501363534|ref|WP_012395100.1|;gi|183176777|gb|ACC41887.1|;gi|521818032|gb|EPQ77241.1|	46.809	60.85	235	388	7.88e-85
unnamed	gi|521811927|gb|EPQ71144.1|	47.899	62.61	238	392	1.15e-84
unnamed	gi|738502783|ref|WP_036451613.1|	47.899	62.61	238	395	1.23e-84
unnamed	gi|501360796|ref|WP_012392362.1|;gi|183173740|gb|ACC38850.1|	47.899	63.03	238	395	1.4e-84
unnamed	gi|806842210|ref|WP_046189788.1|;gi|806479461|gb|KKB98996.1|	45.455	60.74	242	320	1.58e-84
unnamed	gi|518565227|ref|WP_019735434.1|	45.992	59.07	237	316	2.13e-84
unnamed	gi|808578209|emb|CPR11365.1|	46.637	62.78	223	367	2.25e-84
unnamed	gi|738507679|ref|WP_036456333.1|;gi|641306522|emb|CDM77520.1|	46.383	60.43	235	388	2.49e-84
unnamed	gi|806821091|emb|CQD12208.1|	44.737	61.84	228	355	2.76e-84
unnamed	gi|522812839|ref|WP_020731445.1|;gi|521813411|gb|EPQ72625.1|;gi|641303496|emb|CDM74494.1|	47.479	63.03	238	395	2.82e-84
unnamed	gi|521815912|gb|EPQ75123.1|	46.383	60.43	235	384	3.16e-84
unnamed	gi|556613426|ref|WP_023369547.1|;gi|556024422|gb|AGZ51633.1|;gi|576419827|gb|EUA13577.1|;gi|660933320|gb|KEP44618.1|;gi|690321777|gb|AIR19404.1|;gi|690333313|gb|AIR28981.1|	47.162	62.01	229	391	3.61e-84
unnamed	gi|909681564|ref|WP_049924912.1|	50.45	63.51	222	288	5.15e-84
unnamed	gi|576411503|gb|EUA05302.1|	47.162	62.01	229	382	5.27e-84
unnamed	gi|829153154|ref|WP_047319171.1|;gi|828247598|gb|KLO29057.1|	48.498	64.38	233	304	7.52e-84
unnamed	gi|809014364|ref|WP_046296216.1|	45.041	60.74	242	310	9.77e-84
unnamed	gi|738409918|ref|WP_036361521.1|	46.696	64.32	227	374	2.3e-83
unnamed	gi|909675920|ref|WP_049919274.1|	46.256	61.23	227	355	2.99e-83
unnamed	gi|576420550|gb|EUA14297.1|	50.435	65.22	230	388	8.95e-83
unnamed	gi|738448041|ref|WP_036399230.1|	50.435	65.22	230	391	9.98e-83
unnamed	gi|829462086|ref|WP_047332154.1|;gi|828184104|gb|AKK29339.1|	44.248	60.18	226	381	1.67e-82
unnamed	gi|738529505|ref|WP_036477946.1|	51.351	63.96	222	274	2.82e-82
unnamed	gi|738468001|ref|WP_036418555.1|	48.035	59.39	229	392	6.82e-82
unnamed	gi|574757934|gb|ETW21863.1|	48.035	59.39	229	392	8.52e-82
unnamed	gi|906302860|emb|CRZ15141.1|	51.802	64.86	222	299	1.1e-81
unnamed	gi|809074594|ref|WP_046321996.1|	40.598	59.4	234	306	2.16e-81
unnamed	gi|808576431|emb|CPR13001.1|	44.934	60.79	227	380	2.58e-81
unnamed	gi|403652724|gb|EJZ07749.1|;gi|765209200|gb|AJR30056.1|;gi|858015758|emb|CRL55415.1|;gi|858033510|emb|CRL81664.1|	50.901	64.41	222	298	3.46e-81
unnamed	gi|738468317|ref|WP_036418849.1|	41.15	61.95	226	289	4.99e-81
unnamed	gi|576420758|gb|EUA14505.1|	48.276	66.5	203	371	7.18e-81
unnamed	gi|738497407|ref|WP_036446340.1|	50.45	64.86	222	277	7.28e-81
unnamed	gi|523651243|ref|WP_020785121.1|;gi|521712334|gb|EPQ44478.1|	45.455	60.17	231	396	1.14e-80
unnamed	gi|809006597|ref|WP_046294815.1|	41.88	60.26	234	309	1.51e-80
unnamed	gi|806840089|ref|WP_046187714.1|;gi|806481825|gb|KKC01235.1|	41.88	60.26	234	309	1.58e-80
unnamed	gi|289537171|gb|EFD41749.1|;gi|622978613|gb|KBF50820.1|;gi|623084437|gb|KBG55667.1|;gi|623089459|gb|KBG60638.1|	45.5	63.5	200	369	2.79e-80
unnamed	gi|602525526|emb|CDO30601.1|	50.45	64.86	222	298	3.34e-80
unnamed	gi|738474317|ref|WP_036424644.1|	41.593	60.18	226	281	3.98e-80
unnamed	gi|738512992|ref|WP_036461499.1|	42.449	57.96	245	273	4.04e-80
unnamed	gi|740781184|ref|WP_038566468.1|	50.901	64.41	222	286	4.72e-80
unnamed	gi|503595622|ref|WP_013829698.1|;gi|333487377|gb|AEF36769.1|	43.043	59.13	230	305	5.79e-80
unnamed	gi|556024421|gb|AGZ51632.1|;gi|576419701|gb|EUA13451.1|;gi|660933319|gb|KEP44617.1|	49.782	62.01	229	392	5.81e-80
unnamed	gi|738443824|ref|WP_036395063.1|	49.782	62.01	229	392	7.75e-80
unnamed	gi|746334358|ref|WP_039379875.1|	49.545	64.09	220	274	8.22e-80
unnamed	gi|746272564|ref|WP_039320357.1|	49.545	64.09	220	274	9.26e-80
unnamed	gi|633838063|emb|CDP83573.1|	48.198	62.61	222	298	1.18e-79
unnamed	gi|808576430|emb|CPR13000.1|	44.493	59.91	227	384	1.26e-79
unnamed	gi|738523858|ref|WP_036472335.1|	44.105	61.57	229	354	1.69e-79
unnamed	gi|890659039|ref|WP_048895859.1|	49.099	63.51	222	296	3.33e-79
unnamed	gi|505167043|ref|WP_015354145.1|;gi|442581324|gb|AGC60467.1|	45.455	60.17	231	396	4.03e-79
unnamed	gi|501360784|ref|WP_012392350.1|;gi|183173726|gb|ACC38836.1|;gi|521811912|gb|EPQ71129.1|	45.455	60.17	231	396	4.16e-79
unnamed	gi|521813397|gb|EPQ72611.1|	45.455	60.17	231	393	4.82e-79
unnamed	gi|738508274|ref|WP_036456926.1|;gi|641303482|emb|CDM74480.1|	45.455	60.17	231	396	5.26e-79
unnamed	gi|829162495|ref|WP_047321594.1|;gi|828243680|gb|KLO25292.1|	44.444	59.4	234	313	6.84e-79
unnamed	gi|829150278|ref|WP_047318863.1|;gi|828248351|gb|KLO29801.1|	38.235	55.46	238	313	7.77e-79
unnamed	gi|808809006|ref|WP_046286543.1|	38.494	55.65	239	313	7.77e-79
unnamed	gi|333487229|gb|AEF36621.1|	43.162	61.11	234	225	1.09e-78
unnamed	gi|501360795|ref|WP_012392361.1|;gi|183173739|gb|ACC38849.1|	48.246	62.72	228	393	1.32e-78
unnamed	gi|809034067|ref|WP_046302295.1|	37.815	54.2	238	314	1.34e-78
unnamed	gi|638970370|ref|WP_024441923.1|	37.815	54.2	238	314	1.34e-78
unnamed	gi|522812838|ref|WP_020731444.1|;gi|521813410|gb|EPQ72624.1|;gi|641303495|emb|CDM74493.1|	48.246	62.72	228	393	1.64e-78
unnamed	gi|738467985|ref|WP_036418539.1|;gi|574757947|gb|ETW21876.1|	44.589	59.31	231	396	1.67e-78
unnamed	gi|738488670|ref|WP_036438742.1|	42.035	60.18	226	287	1.69e-78
unnamed	gi|809071694|ref|WP_046320654.1|	41.004	57.32	239	309	1.83e-78
unnamed	gi|759652341|ref|WP_043370029.1|	48.198	63.96	222	239	1.86e-78
unnamed	gi|556024407|gb|AGZ51618.1|;gi|576419779|gb|EUA13529.1|	44.156	60.17	231	424	1.96e-78
unnamed	gi|808804884|ref|WP_046284966.1|	41.88	59.4	234	282	2.05e-78
unnamed	gi|738510131|ref|WP_036458674.1|	43.723	58.87	231	228	2.16e-78
unnamed	gi|908649021|ref|WP_049793033.1|	43.162	61.11	234	296	2.48e-78
unnamed	gi|829151938|ref|WP_047319024.1|;gi|828247934|gb|KLO29388.1|	40.598	58.55	234	306	3e-78
unnamed	gi|738438673|ref|WP_036389922.1|	47.297	63.06	222	239	3.55e-78
unnamed	gi|522744119|ref|WP_020727806.1|;gi|521811926|gb|EPQ71143.1|	47.807	62.28	228	393	3.69e-78
unnamed	gi|738508246|ref|WP_036456898.1|	40.598	58.55	234	309	4.9e-78
unnamed	gi|809032433|ref|WP_046301873.1|	40.598	58.97	234	309	5.42e-78
unnamed	gi|620039316|emb|CDO88155.1|	44.105	61.57	229	354	8.04e-78
unnamed	gi|660933471|gb|KEP44759.1|	44.541	60.7	229	350	8.96e-78
unnamed	gi|738443822|ref|WP_036395061.1|;gi|690321764|gb|AIR19391.1|;gi|690333300|gb|AIR28968.1|	44.541	60.7	229	396	1.23e-77
unnamed	gi|738494714|ref|WP_036443914.1|	44.541	60.7	229	356	1.37e-77
unnamed	gi|809032058|ref|WP_046301786.1|	43.348	58.37	233	310	1.46e-77
unnamed	gi|809013255|ref|WP_046295798.1|	38.494	54.81	239	314	1.8e-77
unnamed	gi|505167053|ref|WP_015354155.1|;gi|442581338|gb|AGC60481.1|	47.807	62.72	228	393	2.06e-77
unnamed	gi|809034062|ref|WP_046302293.1|	40.083	55.79	242	319	3.11e-77
unnamed	gi|738475632|ref|WP_036425924.1|	47.368	61.84	228	382	4.53e-77
unnamed	gi|638970369|ref|WP_024441922.1|	40.083	55.79	242	319	4.72e-77
unnamed	gi|521712321|gb|EPQ44465.1|	47.368	61.84	228	364	5.08e-77
unnamed	gi|738394384|ref|WP_036346152.1|	38.934	52.05	244	307	6.63e-77
unnamed	gi|829148701|ref|WP_047318694.1|;gi|828248180|gb|KLO29630.1|	42.083	57.5	240	316	1.56e-76
unnamed	gi|635709209|gb|KDE98902.1|	38.934	52.05	244	311	1.76e-76
unnamed	gi|521714404|gb|EPQ46548.1|	47.368	62.2	209	210	2.39e-76
unnamed	gi|518565029|ref|WP_019735236.1|	36.709	57.38	237	313	2.81e-76
unnamed	gi|576421220|gb|EUA14967.1|	47.208	66.5	197	194	2.82e-76
unnamed	gi|576418350|gb|EUA12107.1|	54.011	71.66	187	186	5.67e-76
unnamed	gi|503595988|ref|WP_013830064.1|;gi|333487743|gb|AEF37135.1|	38.589	56.43	241	311	1.7e-75
unnamed	gi|829149996|ref|WP_047318834.1|;gi|828248322|gb|KLO29772.1|	41.026	58.97	234	316	2.02e-75
unnamed	gi|808806133|ref|WP_046285429.1|	48.511	63.4	235	313	2.39e-75
unnamed	gi|806843163|ref|WP_046190697.1|;gi|806478376|gb|KKB98011.1|	38.235	57.14	238	313	2.62e-75
unnamed	gi|806841543|ref|WP_046189142.1|;gi|806480197|gb|KKB99678.1|	40.598	57.69	234	314	7.28e-75
unnamed	gi|809014298|ref|WP_046296191.1|	41.991	55.41	231	274	1.17e-74
unnamed	gi|809069198|ref|WP_046319487.1|	38.362	56.9	232	276	1.33e-74
unnamed	gi|860589290|ref|WP_048474140.1|	37.398	52.44	246	311	3.11e-74
unnamed	gi|809005454|ref|WP_046294376.1|	40.598	57.69	234	314	4.43e-74
unnamed	gi|503595989|ref|WP_013830065.1|;gi|333487744|gb|AEF37136.1|	37.131	54.01	237	313	4.86e-74
unnamed	gi|602542331|emb|CDO25132.1|	42.035	60.18	226	291	5.1e-74
unnamed	gi|576407717|gb|EUA01524.1|	48.925	67.74	186	186	5.62e-74
unnamed	gi|806843154|ref|WP_046190688.1|;gi|806478367|gb|KKB98002.1|	38.912	55.23	239	316	6.87e-74
unnamed	gi|754161748|ref|WP_041783308.1|	35.887	52.02	248	312	6.96e-74
unnamed	gi|738510050|ref|WP_036458593.1|	41.88	57.69	234	302	8.06e-74
unnamed	gi|576420735|gb|EUA14482.1|	53.179	68.79	173	313	1.22e-73
unnamed	gi|809013191|ref|WP_046295771.1|	39.331	55.23	239	314	1.38e-73
unnamed	gi|808809000|ref|WP_046286540.1|	39.241	56.54	237	322	1.61e-73
unnamed	gi|750251858|ref|WP_040546153.1|	45.045	62.16	222	221	1.72e-73
unnamed	gi|829150004|ref|WP_047318835.1|;gi|828248323|gb|KLO29773.1|	41.026	57.26	234	301	2.34e-73
unnamed	gi|909675922|ref|WP_049919276.1|	42.105	59.21	228	358	3.01e-73
unnamed	gi|809025688|ref|WP_046300078.1|	41.88	57.69	234	296	3.34e-73
unnamed	gi|859088962|gb|KMO67464.1|	37.398	52.44	246	311	3.35e-73
unnamed	gi|738467469|ref|WP_036418055.1|;gi|574758233|gb|ETW22098.1|	73.939	82.42	165	307	3.35e-73
unnamed	gi|738509011|ref|WP_036457614.1|	39.662	56.54	237	322	4.29e-73
unnamed	gi|638973634|ref|WP_024443239.1|	36.207	57.33	232	279	1.18e-72
unnamed	gi|806843720|ref|WP_046191209.1|;gi|806477701|gb|KKB97430.1|	37.931	57.33	232	276	1.4e-72
unnamed	gi|809007891|ref|WP_046295318.1|	37.931	57.33	232	276	1.93e-72
unnamed	gi|390617694|gb|AFM18844.1|	35.887	52.02	248	329	3.53e-72
unnamed	gi|829148690|ref|WP_047318693.1|;gi|828248350|gb|KLO29800.1|	37.553	55.27	237	313	6.36e-72
unnamed	gi|353178667|gb|EHB44240.1|	41.803	53.28	244	323	7.97e-72
unnamed	gi|638979035|ref|WP_024444571.1|	34.959	50	246	311	1.22e-71
unnamed	gi|752631414|ref|WP_041300434.1|	56.97	68.48	165	238	1.88e-71
unnamed	gi|738475113|ref|WP_036425425.1|	41.803	53.28	244	323	2.35e-71
unnamed	gi|759618591|ref|WP_043336714.1|	42.174	57.83	230	290	2.38e-71
unnamed	gi|809071707|ref|WP_046320662.1|	38.655	53.78	238	297	2.81e-71
unnamed	gi|491346563|ref|WP_005204500.1|;gi|377528711|dbj|GAB38570.1|	37.917	54.17	240	322	3.2e-71
unnamed	gi|808809002|ref|WP_046286541.1|	38.174	55.19	241	319	4.99e-71
unnamed	gi|759618377|ref|WP_043336504.1|	38.224	52.9	259	287	6.01e-71
unnamed	gi|902978529|ref|WP_049697144.1|;gi|902721437|gb|KNA93052.1|	37.657	53.97	239	321	7.08e-71
unnamed	gi|829154203|ref|WP_047319282.1|;gi|828247260|gb|KLO28723.1|	38.362	55.6	232	280	1.16e-70
unnamed	gi|656316736|ref|WP_029248815.1|	36.287	54.43	237	318	1.49e-70
unnamed	gi|576411445|gb|EUA05244.1|	51.872	66.84	187	339	4.11e-70
unnamed	gi|859097633|gb|KMO75940.1|	37.662	51.52	231	310	4.88e-70
unnamed	gi|356481321|gb|EHI14429.1|	45.045	62.16	222	296	9e-70
unnamed	gi|491314858|ref|WP_005172836.1|;gi|441447299|dbj|GAC48156.1|	38.75	52.92	240	322	9.25e-70
unnamed	gi|829463646|ref|WP_047333714.1|	37.607	53.85	234	230	2.66e-69
unnamed	gi|518567312|ref|WP_019737519.1|	38.362	56.47	232	277	1.75e-68
unnamed	gi|829461359|ref|WP_047331427.1|;gi|828183372|gb|AKK28607.1|	41.071	56.25	224	292	1.87e-68
unnamed	gi|808801429|ref|WP_046283043.1|	38.362	50.43	232	294	1.88e-68
unnamed	gi|808802272|ref|WP_046283869.1|	42.174	58.26	230	232	4.16e-68
unnamed	gi|738395713|ref|WP_036347466.1|	41.364	56.82	220	299	5.2e-68
unnamed	gi|738473090|ref|WP_036423436.1|	40.909	54.09	220	284	5.82e-68
unnamed	gi|829463541|ref|WP_047333609.1|	35.628	48.58	247	317	6.51e-68
unnamed	gi|503595494|ref|WP_013829570.1|;gi|333487249|gb|AEF36641.1|	37.5	56.47	232	296	9.42e-68
unnamed	gi|738508709|ref|WP_036457332.1|	40.084	55.7	237	267	1.9e-67
unnamed	gi|490028707|ref|WP_003931184.1|;gi|403649413|gb|EJZ04793.1|	36.015	54.02	261	339	2.14e-67
unnamed	gi|353188341|gb|EHB53862.1|	40.909	54.09	220	292	2.48e-67
unnamed	gi|810954366|ref|WP_046366773.1|	37.662	51.52	231	310	2.59e-67
unnamed	gi|809025522|ref|WP_046300040.1|	41.35	56.96	237	316	2.87e-67
unnamed	gi|809067517|ref|WP_046318624.1|	39.914	55.36	233	287	3.65e-67
unnamed	gi|489993078|ref|WP_003896135.1|;gi|440625957|gb|ELQ87800.1|	40.161	52.61	249	322	3.74e-67
unnamed	gi|399233574|gb|AFP41067.1|	40.161	52.61	249	326	3.9e-67
unnamed	gi|860443173|ref|WP_048423522.1|	37.662	51.52	231	310	4.06e-67
unnamed	gi|759688479|ref|WP_043405226.1|;gi|693460365|gb|KGI66799.1|	37.668	53.81	223	313	4.25e-67
unnamed	gi|500049412|ref|WP_011730048.1|;gi|118471155|ref|YP_888993.1|;gi|118172442|gb|ABK73338.1|;gi|698943026|gb|AIU09788.1|;gi|698952219|gb|AIU16413.1|;gi|698960501|gb|AIU23036.1|	40.161	52.61	249	322	5.41e-67
unnamed	gi|873934121|ref|WP_048633057.1|	42.009	59.36	219	349	5.92e-67
unnamed	gi|738411831|ref|WP_036363421.1|	40.948	54.74	232	425	6.6e-67
unnamed	gi|809006767|ref|WP_046294881.1|	40.928	55.27	237	312	8.36e-67
unnamed	gi|503595058|ref|WP_013829134.1|;gi|333486810|gb|AEF36202.1|	38.793	50.43	232	282	9.07e-67
unnamed	gi|808810527|ref|WP_046287073.1|	35.776	57.33	232	271	1.1e-66
unnamed	gi|777218651|emb|CKI20545.1|	40.161	52.61	249	326	2.43e-66
unnamed	gi|780287182|ref|WP_045546686.1|	40.948	54.31	232	282	2.68e-66
unnamed	gi|576411150|gb|EUA04949.1|	44.271	59.38	192	392	3.12e-66
unnamed	gi|860421923|ref|WP_048420691.1|	37.668	52.47	223	313	4.29e-66
unnamed	gi|490026376|ref|WP_003928853.1|;gi|403657560|gb|EJZ12326.1|	40.826	56.42	218	319	4.57e-66
unnamed	gi|635711864|gb|KDF01558.1|	41.364	56.82	220	280	4.73e-66
unnamed	gi|859094369|gb|KMO72749.1|	37.668	52.47	223	313	6.72e-66
unnamed	gi|662774564|ref|WP_030137571.1|	41.379	55.17	232	291	8.29e-66
unnamed	gi|829137662|ref|WP_047317656.1|;gi|828250440|gb|KLO31872.1|	40.928	56.54	237	310	8.67e-66
unnamed	gi|755159949|ref|WP_042509674.1|	41.379	55.17	232	282	1.12e-65
unnamed	gi|576497436|gb|EUA90660.1|	81.429	92.14	140	140	1.13e-65
unnamed	gi|738530424|ref|WP_036478841.1|	41.485	54.59	229	211	1.49e-65
unnamed	gi|623155880|gb|KBH26553.1|;gi|889974165|emb|CLW45765.1|	51.852	69.75	162	160	1.68e-65
unnamed	gi|738470883|ref|WP_036421251.1|	43.902	56.91	246	316	1.92e-65
unnamed	gi|738476296|ref|WP_036426579.1|	31.128	48.25	257	331	2.06e-65
unnamed	gi|576421600|gb|EUA15347.1|	42.708	56.77	192	388	2.28e-65
unnamed	gi|738470368|ref|WP_036420736.1|	31.128	48.25	257	331	2.45e-65
unnamed	gi|738509952|ref|WP_036458496.1|	37.607	53.42	234	298	3.12e-65
unnamed	gi|597305261|emb|CDO06886.1|	42.358	59.83	229	317	3.54e-65
unnamed	gi|860580271|ref|WP_048470721.1|	36.771	52.91	223	313	3.6e-65
unnamed	gi|500105870|ref|WP_011781875.1|;gi|119958495|gb|ABM15500.1|	35.366	49.59	246	311	4.13e-65
unnamed	gi|859098673|gb|KMO76969.1|	36.771	52.91	223	313	4.98e-65
unnamed	gi|829153617|ref|WP_047319226.1|;gi|828247653|gb|KLO29112.1|	37.826	54.78	230	291	6.14e-65
unnamed	gi|808802484|ref|WP_046284075.1|	37.712	53.81	236	315	6.39e-65
unnamed	gi|518949118|ref|WP_020104993.1|	37.885	55.95	227	322	8.01e-65
unnamed	gi|295898680|gb|EFG78226.1|	52.941	63.53	170	194	1.2e-64
unnamed	gi|738447513|ref|WP_036398702.1|	43.627	61.76	204	214	1.35e-64
unnamed	gi|353192743|gb|EHB58247.1|	43.902	56.91	246	316	1.36e-64
unnamed	gi|750342696|ref|WP_040624615.1|	52.941	63.53	170	194	1.77e-64
unnamed	gi|738533100|ref|WP_036481512.1|	43.627	61.76	204	214	1.89e-64
unnamed	gi|642755027|emb|CDQ43681.1|	41.379	55.17	232	271	2.62e-64
unnamed	gi|809014090|ref|WP_046296106.1|	36.522	53.48	230	315	2.66e-64
unnamed	gi|759676771|ref|WP_043394040.1|	31.907	50.19	257	331	4.01e-64
unnamed	gi|806842412|ref|WP_046189982.1|;gi|806479242|gb|KKB98796.1|	36.522	53.91	230	291	4.14e-64
unnamed	gi|635708157|gb|KDE97850.1|	35.115	46.95	262	340	1.59e-63
unnamed	gi|763106068|ref|WP_043986227.1|;gi|758333065|gb|KIU16045.1|	31.907	50.19	257	331	2.13e-63
unnamed	gi|518954169|ref|WP_020110044.1|	37.387	55.41	222	317	2.79e-63
unnamed	gi|353178528|gb|EHB44107.1|	35.385	47.69	260	337	3.22e-63
unnamed	gi|738509330|ref|WP_036457911.1|	38.261	56.09	230	291	3.38e-63
unnamed	gi|635708978|gb|KDE98671.1|	38.776	49.39	245	324	4.25e-63
unnamed	gi|809029547|ref|WP_046301122.1|	36.957	55.65	230	291	5.24e-63
unnamed	gi|503596958|ref|WP_013831034.1|;gi|333488720|gb|AEF38112.1|	39.906	55.87	213	288	5.48e-63
unnamed	gi|738530675|ref|WP_036479091.1|	31.907	48.25	257	327	6.21e-63
unnamed	gi|521712319|gb|EPQ44463.1|	49.682	68.15	157	332	7.67e-63
unnamed	gi|738394267|ref|WP_036346040.1|	38.776	49.39	245	324	8.25e-63
unnamed	gi|738393868|ref|WP_036345652.1|	35.115	46.95	262	340	1.01e-62
unnamed	gi|829463208|ref|WP_047333276.1|	36.719	51.95	256	288	1.33e-62
unnamed	gi|504626949|ref|WP_014814051.1|;gi|390614410|gb|AFM15560.1|	37.281	51.75	228	306	2.04e-62
unnamed	gi|738475176|ref|WP_036425486.1|	35.385	47.69	260	337	3.19e-62
unnamed	gi|906353663|gb|AKS33298.1|	38.153	51.81	249	326	3.66e-62
unnamed	gi|907613783|ref|WP_049745720.1|	38.153	51.81	249	317	8.7e-62
unnamed	gi|809066854|ref|WP_046318332.1|	35.043	50	234	260	1.15e-61
unnamed	gi|642752100|emb|CDQ43895.1|	31.907	47.86	257	327	1.59e-61
unnamed	gi|576417555|gb|EUA11316.1|	44.776	57.21	201	191	1.63e-61
unnamed	gi|662770942|ref|WP_030135078.1|	31.907	47.86	257	327	5.29e-61
unnamed	gi|490030141|ref|WP_003932618.1|;gi|403652734|gb|EJZ07758.1|	33.043	49.13	230	291	5.57e-61
unnamed	gi|809015723|ref|WP_046296739.1|	37.391	56.96	230	272	7.35e-61
unnamed	gi|499880925|ref|WP_011561659.1|;gi|108771664|gb|ABG10386.1|;gi|119696485|gb|ABL93558.1|	34.553	45.93	246	319	8.4e-61
unnamed	gi|806843745|ref|WP_046191231.1|	37.391	56.52	230	272	9.31e-61
unnamed	gi|907638811|ref|WP_049748660.1|;gi|906356600|gb|AKS36235.1|	36.957	50.43	230	267	9.49e-61
unnamed	gi|500182587|ref|WP_011856910.1|;gi|126237025|gb|ABO00426.1|	34.553	46.34	246	319	1.85e-60
unnamed	gi|738420870|ref|WP_036372349.1|	42.254	59.62	213	207	4.11e-60
unnamed	gi|738607410|ref|WP_036517815.1|	39.614	55.07	207	203	4.55e-60
unnamed	gi|808665187|emb|CQD25004.1|	50.685	67.12	146	224	1.25e-59
unnamed	gi|399234925|gb|AFP42418.1|	42.328	52.38	189	278	1.46e-59
unnamed	gi|500051157|ref|WP_011731074.1|;gi|118470771|ref|YP_890365.1|;gi|118172058|gb|ABK72954.1|;gi|698944379|gb|AIU11141.1|;gi|698953571|gb|AIU17765.1|;gi|698961854|gb|AIU24389.1|	42.328	52.38	189	274	1.57e-59
unnamed	gi|500222709|ref|WP_011892809.1|;gi|145214994|gb|ABP44398.1|	37.698	48.41	252	360	2.57e-59
unnamed	gi|738950846|ref|WP_036835397.1|	36.33	46.07	267	334	3.63e-59
unnamed	gi|489994490|ref|WP_003897547.1|;gi|440624349|gb|ELQ86212.1|	42.328	52.38	189	274	6.32e-59
unnamed	gi|829141653|ref|WP_047317953.1|;gi|828249542|gb|KLO30978.1|	40.284	54.03	211	298	8.39e-59
unnamed	gi|521717105|gb|EPQ49249.1|	53.237	71.94	139	140	8.78e-59
unnamed	gi|738453444|ref|WP_036404623.1|	32.171	47.67	258	332	2.27e-58
unnamed	gi|777219991|emb|CKI46680.1|	42.328	52.38	189	280	2.32e-58
unnamed	gi|738465262|ref|WP_036415982.1|;gi|574759607|gb|ETW23184.1|	75.94	84.96	133	133	2.58e-58
unnamed	gi|503236295|ref|WP_013470956.1|;gi|315261258|gb|ADT97999.1|	37.698	48.41	252	314	2.69e-58
unnamed	gi|502893616|ref|WP_013128592.1|;gi|296029831|gb|ADG80601.1|	33.46	48.29	263	334	4.06e-58
unnamed	gi|738532794|ref|WP_036481207.1|	32.171	47.67	258	332	4.11e-58
unnamed	gi|597302025|emb|CDO10854.1|	32.171	47.67	258	332	4.4e-58
unnamed	gi|549077755|dbj|GAD83493.1|	36.33	46.07	267	334	6.8e-58
unnamed	gi|809025828|ref|WP_046300136.1|	39.81	52.13	211	298	1.12e-57
unnamed	gi|638966672|ref|WP_024440381.1|	40.284	52.13	211	298	1.85e-57
unnamed	gi|353192966|gb|EHB58470.1|	37.551	48.16	245	324	2.03e-57
unnamed	gi|656086100|ref|WP_029117119.1|	36.123	52.42	227	319	2.18e-57
unnamed	gi|759699853|ref|WP_043415483.1|	34.413	46.56	247	316	2.23e-57
unnamed	gi|738517114|ref|WP_036465592.1|	32.787	45.49	244	314	2.94e-57
unnamed	gi|752630529|ref|WP_041299890.1|	56.954	70.86	151	151	3.5e-57
unnamed	gi|503236022|ref|WP_013470683.1|;gi|315260777|gb|ADT97518.1|	34.934	50.66	229	311	5.06e-57
unnamed	gi|750241097|ref|WP_040538877.1|	37.349	46.59	249	336	6.7e-57
unnamed	gi|759977359|ref|WP_043661218.1|	36.567	44.4	268	308	9.04e-57
unnamed	gi|576499069|gb|EUA91889.1|	55.147	71.32	136	135	9.25e-57
unnamed	gi|738415903|ref|WP_036367425.1|	34.081	53.36	223	291	1.08e-56
unnamed	gi|808666245|emb|CQD22490.1|	35.741	46.77	263	340	1.1e-56
unnamed	gi|738487057|ref|WP_036437134.1|;gi|602541747|emb|CDO24548.1|	34.231	46.92	260	336	1.16e-56
unnamed	gi|808805425|ref|WP_046285179.1|	48.026	65.13	152	245	2.12e-56
unnamed	gi|500102277|ref|WP_011778284.1|;gi|119954844|gb|ABM11849.1|	34.081	53.36	223	291	2.51e-56
unnamed	gi|759017979|ref|WP_043076861.1|	36.404	52.63	228	298	3.14e-56
unnamed	gi|738470958|ref|WP_036421326.1|	37.551	48.16	245	315	3.43e-56
unnamed	gi|898074169|emb|COV24488.1|	100	100	225	323	2.03e-124
