# Supplementary material for: Prediction of Certain Well-Characterized Domains of Known Functions within the PE and PPE Proteins of Mycobacteria
Source: PLoS One. 2016 Feb 18;11(2):e0146786. doi: 10.1371/journal.pone.0146786 (PMC4758615; doi:10.1371/journal.pone.0146786)
Supplement: S2 Appendix — (XLS) [file pone.0146786.s002.xls]

## Sheet: aspartic proteinse MTb WUWGZ4CR
query id	subject id	% identity	% homology	sequence length	total score (bits)	e-value
unnamed	gi|253321498|gb|ACT26101.1|;gi|328459737|gb|AEB05160.1|;gi|392054844|gb|AFM50402.1|;gi|449031530|gb|AGE66957.1|	100	100	923	933	0
unnamed	gi|499188558|ref|WP_010886098.1|;gi|31792166|ref|NP_854659.1|;gi|57116805|ref|YP_177773.1|;gi|7476128|pir||E70820;gi|121492550|emb|CAL71018.1|;gi|148720713|gb|ABR05338.1|;gi|339330395|emb|CCC26058.1|;gi|341600919|emb|CCC63590.1|;gi|344218803|gb|AEM99433.1|;gi|356593058|gb|AET18287.1|;gi|395137706|gb|AFN48865.1|;gi|444894471|emb|CCP43726.1|;gi|492074353|gb|AGL30425.1|;gi|505809515|gb|AGL99461.1|;g…
332.1|;gi|755918043|gb|AJK61011.1|;gi|758639694|gb|KIU62583.1|;gi|761252927|gb|KIX87205.1|;gi|764000079|emb|CEJ35991.1|;gi|764003833|emb|CEJ39520.1|;gi|768983424|emb|CDO42247.1|;gi|770687867|emb|CEJ30353.1|;gi|800111383|emb|CFA36607.1|;gi|800157308|emb|CFA96743.1|;gi|800166278|emb|CFB17459.1|;gi|800170470|emb|CFB29971.1|;gi|800174543|emb|CFB37285.1|;gi|800178770|emb|CFB41149.1|;gi|800179987|emb|C…	100	100	923	0	0	1612
unnamed	gi|889168452|emb|CMR54670.1|	99.892	100	923	923	0
unnamed	gi|811558091|emb|CMM51176.1|	99.892	100	923	923	0
unnamed	gi|890830475|emb|CLO37247.1|	99.892	99.89	923	923	0
unnamed	gi|889215020|emb|CMK82492.1|	99.892	100	923	923	0
unnamed	gi|685920486|ref|WP_031657022.1|;gi|622141202|gb|KAX28163.1|	99.892	100	923	923	0
unnamed	gi|685954726|ref|WP_031676204.1|;gi|623578077|gb|KBL45087.1|;gi|623597986|gb|KBL64747.1|;gi|624379894|gb|KBT38853.1|;gi|626960755|gb|KCQ84053.1|	99.892	100	923	923	0
unnamed	gi|912495319|ref|WP_050171246.1|;gi|892698381|emb|CNJ94193.1|;gi|892719140|emb|CNE28475.1|;gi|892744072|emb|CND28902.1|;gi|892760689|emb|CNE33261.1|;gi|892773267|emb|CNE21997.1|	99.892	100	923	923	0
unnamed	gi|890133422|emb|CMD51432.1|	99.892	99.89	923	923	0
unnamed	gi|888199513|emb|CML12891.1|	99.892	99.89	923	923	0
unnamed	gi|811699907|emb|CMM47609.1|	99.892	99.89	923	923	0
unnamed	gi|648217924|ref|WP_025999073.1|	99.892	100	923	923	0
unnamed	gi|686068065|ref|WP_031741772.1|;gi|626380320|gb|KCL16777.1|;gi|626385262|gb|KCL21533.1|	99.892	99.89	923	923	0
unnamed	gi|685934487|ref|WP_031667305.1|;gi|623145646|gb|KBH16401.1|	99.892	100	923	923	0
unnamed	gi|763221397|ref|WP_044093604.1|;gi|621119684|gb|KAN23285.1|	99.892	100	923	923	0
unnamed	gi|686078191|ref|WP_031745966.1|;gi|620857270|gb|KAM13116.1|	99.892	99.89	923	923	0
unnamed	gi|889019330|emb|CMP44918.1|	99.892	99.89	923	923	0
unnamed	gi|888744950|emb|CMS60640.1|	99.892	99.89	923	923	0
unnamed	gi|806885013|emb|CRG20247.1|	99.892	99.89	923	923	0
unnamed	gi|685926390|ref|WP_031661161.1|;gi|623201728|gb|KBH71919.1|	99.892	100	923	923	0
unnamed	gi|685961810|ref|WP_031677598.1|;gi|622846573|gb|KBE21763.1|	99.892	99.89	923	923	0
unnamed	gi|686051273|ref|WP_031735532.1|;gi|622602691|gb|KBB83661.1|;gi|622642763|gb|KBC22770.1|;gi|622668284|gb|KBC47650.1|;gi|622670636|gb|KBC49939.1|	99.892	99.89	923	923	0
unnamed	gi|505387899|ref|WP_015575001.1|;gi|478740850|gb|AGJ67010.1|	99.892	99.89	923	923	0
unnamed	gi|888053547|emb|CMT93176.1|	99.892	99.89	923	923	0
unnamed	gi|811867355|emb|CMS35292.1|	99.892	99.89	923	923	0
unnamed	gi|811719022|emb|CMM03552.1|	99.892	99.89	923	923	0
unnamed	gi|685980553|ref|WP_031688296.1|;gi|622857013|gb|KBE31941.1|	99.892	99.89	923	923	0
unnamed	gi|685957764|ref|WP_031677165.1|;gi|622803261|gb|KBD79446.1|	99.892	99.89	923	923	0
unnamed	gi|685999071|ref|WP_031702309.1|;gi|622235377|gb|KAY21393.1|	99.892	99.89	923	923	0
unnamed	gi|504398021|ref|WP_014585123.1|;gi|339293981|gb|AEJ46092.1|	99.892	99.89	923	923	0
unnamed	gi|889469778|emb|CLV33350.1|	99.892	99.89	923	923	0
unnamed	gi|888988054|emb|CMQ15946.1|	99.892	99.89	923	923	0
unnamed	gi|887796054|emb|CMT16582.1|	99.783	99.89	923	923	0
unnamed	gi|800715581|emb|CFI88684.1|;gi|888296159|emb|CMR97475.1|;gi|889160589|emb|CMC49976.1|	99.892	99.89	923	923	0
unnamed	gi|685974264|ref|WP_031683457.1|;gi|626614637|gb|KCN44703.1|	99.892	99.89	923	923	0
unnamed	gi|685954481|ref|WP_031675971.1|;gi|623092702|gb|KBG63851.1|	99.892	99.89	923	923	0
unnamed	gi|888303410|emb|CMO53917.1|	99.892	99.89	923	923	0
unnamed	gi|685992832|ref|WP_031697657.1|	99.892	99.89	923	923	0
unnamed	gi|686075959|ref|WP_031745007.1|;gi|621377680|gb|KAP75167.1|;gi|621432841|gb|KAQ28954.1|	99.892	99.89	923	923	0
unnamed	gi|889185672|emb|CMO05764.1|	99.892	99.89	923	923	0
unnamed	gi|888883144|emb|CMJ72392.1|	99.783	99.78	923	923	0
unnamed	gi|888787741|emb|CMM06189.1|	99.783	99.78	923	923	0
unnamed	gi|685970353|ref|WP_031680397.1|;gi|622336000|gb|KAZ21215.1|;gi|622451637|gb|KBA36035.1|	99.892	99.89	923	923	0
unnamed	gi|889478425|emb|CMO15265.1|	99.783	99.78	923	923	0
unnamed	gi|501001058|ref|WP_012054167.1|;gi|148504909|gb|ABQ72718.1|;gi|686576203|gb|AIQ07597.1|	99.783	99.89	923	923	0
unnamed	gi|686003005|ref|WP_031705281.1|;gi|622262714|gb|KAY48451.1|	99.783	99.78	923	923	0
unnamed	gi|685953335|ref|WP_031675361.1|;gi|622500749|gb|KBA84177.1|;gi|626891097|gb|KCQ15682.1|	99.676	99.68	926	926	0
unnamed	gi|889081851|emb|CMH91439.1|	99.892	99.89	923	922	0
unnamed	gi|888362859|emb|CMO89032.1|	99.783	99.78	923	923	0
unnamed	gi|685995312|ref|WP_031699358.1|;gi|623692313|gb|KBM57866.1|	99.892	99.89	923	922	0
unnamed	gi|685920218|ref|WP_031656776.1|;gi|622130499|gb|KAX17539.1|;gi|622305439|gb|KAY90857.1|;gi|622340872|gb|KAZ26016.1|;gi|622655606|gb|KBC35287.1|;gi|623419164|gb|KBJ87786.1|;gi|626058508|gb|KCI02222.1|;gi|626865468|gb|KCP90463.1|;gi|626960874|gb|KCQ84170.1|	99.892	99.89	923	922	0
unnamed	gi|686073473|ref|WP_031744028.1|;gi|621332415|gb|KAP30942.1|	99.354	99.35	929	929	0
unnamed	gi|685978650|ref|WP_031687074.1|;gi|620846336|gb|KAM02400.1|	98.822	98.82	934	934	0
unnamed	gi|685929281|ref|WP_031663612.1|;gi|626853748|gb|KCP78955.1|	99.783	99.78	923	921	0
unnamed	gi|685996773|ref|WP_031700458.1|;gi|620743136|gb|KAL01090.1|;gi|625794162|gb|KCF44685.1|	98.927	98.93	932	932	0
unnamed	gi|685923028|ref|WP_031658607.1|;gi|626780092|gb|KCP06955.1|	99.675	99.67	923	920	0
unnamed	gi|685955000|ref|WP_031676416.1|;gi|622195246|gb|KAX81654.1|;gi|622232817|gb|KAY18849.1|;gi|622321551|gb|KAZ06882.1|;gi|622383968|gb|KAZ68843.1|;gi|622392825|gb|KAZ77609.1|;gi|622482561|gb|KBA66508.1|;gi|622537875|gb|KBB20418.1|;gi|622593231|gb|KBB74397.1|;gi|622595744|gb|KBB76861.1|;gi|622696320|gb|KBC75046.1|;gi|622708929|gb|KBC87321.1|;gi|622784912|gb|KBD61557.1|;gi|622925045|gb|KBE98385.1|;gi…	99.675	99.67	923	920	0
unnamed	gi|890324766|emb|CLX27111.1|	99.675	99.67	923	920	0
unnamed	gi|686017102|ref|WP_031715100.1|;gi|622881460|gb|KBE55799.1|;gi|624574716|gb|KBV29348.1|	99.675	99.67	923	920	0
unnamed	gi|685914810|ref|WP_031651765.1|;gi|623484271|gb|KBK52337.1|;gi|623495038|gb|KBK62928.1|;gi|626020483|gb|KCH65032.1|;gi|626827898|gb|KCP53614.1|;gi|627029454|gb|KCR51576.1|	99.675	99.67	923	920	0
unnamed	gi|890195489|emb|CMC48735.1|	99.35	99.35	923	917	0
unnamed	gi|685914629|ref|WP_031651593.1|;gi|623283319|gb|KBI52947.1|	99.35	99.35	923	917	0
unnamed	gi|888971671|emb|CLX97286.1|	96.852	96.85	953	953	0
unnamed	gi|686077626|ref|WP_031745712.1|;gi|620810878|gb|KAL67652.1|;gi|811746541|emb|CMR06250.1|;gi|890801821|emb|CMC82261.1|	99.35	99.35	923	917	0
unnamed	gi|685927342|ref|WP_031661969.1|;gi|623184972|gb|KBH55289.1|	99.025	99.02	923	914	0
unnamed	gi|686035569|ref|WP_031725032.1|;gi|624821470|gb|KBX74726.1|	98.592	98.59	923	910	0
unnamed	gi|887995264|emb|CMO49042.1|	98.917	98.92	923	914	0
unnamed	gi|686014701|ref|WP_031713431.1|;gi|627130206|gb|KCS50570.1|;gi|888715279|emb|CLO40872.1|	99.025	99.02	923	914	0
unnamed	gi|912494842|ref|WP_050171085.1|;gi|892492056|emb|CND75708.1|;gi|892633847|emb|CNF51157.1|	99.025	99.02	923	914	0
unnamed	gi|890471639|emb|CMS53864.1|;gi|890722262|emb|CMC12444.1|	98.81	99.03	924	924	0
unnamed	gi|686079593|ref|WP_031746553.1|;gi|624528580|gb|KBU84486.1|	98.05	98.05	923	905	0
unnamed	gi|489500055|ref|WP_003404962.1|;gi|475632137|gb|EMT36881.1|	98.158	98.37	923	923	0
unnamed	gi|801534986|emb|CFJ54144.1|;gi|888274411|emb|CLW57226.1|	93.776	93.88	980	980	0
unnamed	gi|890233305|emb|CLX22075.1|	97.616	97.62	923	901	0
unnamed	gi|685988962|ref|WP_031694940.1|;gi|626199576|gb|KCJ39764.1|	96.75	96.75	923	894	0
unnamed	gi|505115651|ref|WP_015302753.1|;gi|432157654|emb|CCK54932.1|	93.965	94.38	961	958	0
unnamed	gi|686079309|ref|WP_031746448.1|;gi|620810887|gb|KAL67659.1|	100	100	815	815	0
unnamed	gi|622556467|gb|KBB38521.1|	99.49	99.62	784	784	0
unnamed	gi|888373486|emb|CMB78150.1|	100	100	749	762	0
unnamed	gi|685997555|ref|WP_031701072.1|;gi|625888349|gb|KCG36557.1|	99.859	99.86	709	709	0
unnamed	gi|835956614|ref|WP_047709461.1|;gi|679054071|gb|KFW31215.1|	100	100	703	703	0
unnamed	gi|685992279|ref|WP_031697319.1|;gi|622947332|gb|KBF20167.1|	100	100	701	701	0
unnamed	gi|670677118|gb|KFE89453.1|;gi|890476996|emb|CMJ28454.1|	100	100	684	684	0
unnamed	gi|625903724|gb|KCG51406.1|	99.007	99.01	705	705	0
unnamed	gi|888156588|emb|CMB34541.1|;gi|889966045|emb|CMB87741.1|;gi|890200906|emb|CMA92044.1|;gi|890284201|emb|CMA86371.1|;gi|890331563|emb|CME83850.1|;gi|890417563|emb|CLY83107.1|;gi|890778246|emb|CMB35631.1|	100	100	639	639	0
unnamed	gi|814533031|emb|CNI49150.1|	99.844	99.84	639	638	0
unnamed	gi|890391197|emb|CMS65732.1|	98.813	98.96	674	672	0
unnamed	gi|909707876|ref|WP_049951074.1|;gi|621564495|gb|KAR57653.1|;gi|621599269|gb|KAR92255.1|;gi|621645276|gb|KAS38019.1|;gi|621679394|gb|KAS71912.1|;gi|621715620|gb|KAT07832.1|;gi|621718893|gb|KAT11078.1|;gi|621734318|gb|KAT26424.1|;gi|621766595|gb|KAT58610.1|;gi|621778049|gb|KAT70029.1|;gi|621789887|gb|KAT81407.1|;gi|621791114|gb|KAT83048.1|;gi|621799154|gb|KAT91069.1|;gi|621812104|gb|KAU03977.1|;gi…	100	100	656	656	0
unnamed	gi|505157943|ref|WP_015345045.1|;gi|440580446|emb|CCG10849.1|;gi|621092319|gb|KAM96589.1|;gi|621108435|gb|KAN12372.1|;gi|621156883|gb|KAN59617.1|;gi|621662357|gb|KAS55007.1|;gi|622674718|gb|KBC53879.1|;gi|623223202|gb|KBH93261.1|;gi|623361630|gb|KBJ30674.1|;gi|623414319|gb|KBJ82982.1|;gi|623457386|gb|KBK25745.1|;gi|623593137|gb|KBL59960.1|;gi|623636284|gb|KBM02620.1|;gi|624150810|gb|KBR12116.1|;g…	99.848	100	656	656	0
unnamed	gi|909715127|ref|WP_049958320.1|;gi|623110040|gb|KBG81070.1|	99.848	100	656	656	0
unnamed	gi|909715146|ref|WP_049958339.1|;gi|623327255|gb|KBI96531.1|	99.848	99.85	656	656	0
unnamed	gi|889629018|emb|CLY43692.1|	99.695	99.85	656	656	0
unnamed	gi|909713907|ref|WP_049957100.1|;gi|620870876|gb|KAM26408.1|	99.695	99.85	656	656	0
unnamed	gi|912534015|ref|WP_050178059.1|;gi|892811475|emb|CNF35108.1|;gi|892815656|emb|CNH34939.1|	99.695	99.85	656	655	0
unnamed	gi|685954685|ref|WP_031676164.1|	100	100	650	650	0
unnamed	gi|686066694|ref|WP_031741218.1|;gi|621206650|gb|KAO08207.1|	100	100	611	611	0
unnamed	gi|909712213|ref|WP_049955406.1|	98.331	98.63	659	659	0
unnamed	gi|686077627|ref|WP_031745713.1|;gi|624577823|gb|KBV32427.1|	100	100	633	633	0
unnamed	gi|621213507|gb|KAO14878.1|	100	100	573	573	0
unnamed	gi|661241723|gb|KEP56504.1|	100	100	574	574	0
unnamed	gi|757678747|ref|WP_042909476.1|;gi|620860083|gb|KAM15870.1|	98.795	98.97	581	581	0
unnamed	gi|757673284|ref|WP_042904883.1|	100	100	565	565	0
unnamed	gi|636836185|gb|KDM94775.1|	100	100	562	562	0
unnamed	gi|686082820|ref|WP_031747990.1|;gi|621300711|gb|KAP00001.1|	100	100	561	561	0
unnamed	gi|763467711|ref|WP_044296941.1|	100	100	560	560	0
unnamed	gi|686081662|ref|WP_031747487.1|;gi|621220773|gb|KAO21975.1|	100	100	550	550	0
unnamed	gi|766640561|ref|WP_044810856.1|;gi|765315718|gb|KJE06260.1|	100	100	548	548	0
unnamed	gi|686091632|ref|WP_031752081.1|;gi|621380869|gb|KAP78270.1|;gi|827080317|gb|KLL06500.1|	100	100	547	547	0
unnamed	gi|624536074|gb|KBU91740.1|	99.829	99.83	586	586	0
unnamed	gi|685989842|ref|WP_031695558.1|	100	100	535	535	0
unnamed	gi|800300023|emb|CFD21405.1|;gi|886569797|emb|CLM71016.1|;gi|887716842|emb|CMS51376.1|;gi|888418380|emb|CMM70642.1|;gi|888717201|emb|CMC77312.1|;gi|888848628|emb|CMO93300.1|;gi|889371295|emb|CMD12090.1|;gi|890400857|emb|CMJ88493.1|;gi|890811989|emb|CMH67788.1|	100	100	527	527	0
unnamed	gi|888678318|emb|CMR67748.1|	100	100	546	546	0
unnamed	gi|723445740|ref|WP_033566854.1|	100	100	497	497	0
unnamed	gi|620816275|gb|KAL72882.1|	100	100	495	495	0
unnamed	gi|800768968|emb|CFJ88881.1|	100	100	538	538	0
unnamed	gi|625724183|gb|KCE75727.1|	100	100	538	538	0
unnamed	gi|686000149|ref|WP_031703089.1|;gi|621101969|gb|KAN06049.1|;gi|621905294|gb|KAU95701.1|;gi|621995412|gb|KAV84306.1|;gi|622003649|gb|KAV92353.1|;gi|623527050|gb|KBK94523.1|;gi|623602390|gb|KBL69099.1|;gi|624028656|gb|KBP90763.1|;gi|624030794|gb|KBP92889.1|;gi|624614735|gb|KBV68864.1|;gi|625470193|gb|KCC25681.1|;gi|625474505|gb|KCC29951.1|;gi|625540796|gb|KCC95321.1|;gi|625545842|gb|KCD00292.1|;gi…	100	100	538	538	0
unnamed	gi|653863289|gb|KEA70880.1|;gi|653899562|gb|KEB05221.1|;gi|653919775|gb|KEB24749.1|	99.814	99.81	538	538	0
unnamed	gi|686011155|ref|WP_031711151.1|;gi|623765314|gb|KBN29741.1|	99.445	99.45	541	541	0
unnamed	gi|339297620|gb|AEJ49730.1|	99.814	99.81	538	538	0
unnamed	gi|835556300|ref|WP_047555979.1|;gi|679068352|gb|KFW45104.1|	100	100	531	531	0
unnamed	gi|554797538|gb|ESK73660.1|	100	100	530	530	0
unnamed	gi|686012719|ref|WP_031712291.1|;gi|621146200|gb|KAN49136.1|	98.394	98.39	498	495	0
unnamed	gi|835964083|ref|WP_047709861.1|;gi|679081440|gb|KFW57800.1|	100	100	529	529	0
unnamed	gi|560885005|ref|WP_023642708.1|;gi|621389933|gb|KAP87107.1|	100	100	480	480	0
unnamed	gi|740650738|ref|WP_038436176.1|	99.429	99.43	525	525	0
unnamed	gi|757673598|ref|WP_042905123.1|	100	100	475	475	0
unnamed	gi|757482734|ref|WP_042756180.1|;gi|624469968|gb|KBU27571.1|	100	100	517	517	0
unnamed	gi|685909661|ref|WP_031647441.1|	100	100	507	507	0
unnamed	gi|685914991|ref|WP_031651935.1|	99.803	100	507	507	0
unnamed	gi|888154665|emb|CMQ75077.1|	98.113	98.11	477	489	0
unnamed	gi|686052914|ref|WP_031736349.1|	99.606	99.8	507	507	0
unnamed	gi|835498101|ref|WP_047527121.1|;gi|679057791|gb|KFW34835.1|	100	100	502	502	0
unnamed	gi|623881407|gb|KBO44853.1|	100	100	460	460	0
unnamed	gi|757488611|ref|WP_042759298.1|;gi|621254739|gb|KAO55124.1|	100	100	455	455	0
unnamed	gi|289542704|gb|EFD46352.1|	100	100	494	504	0
unnamed	gi|625579346|gb|KCD33218.1|	100	100	448	448	0
unnamed	gi|626313446|gb|KCK51414.1|	93.21	93.21	486	453	0
unnamed	gi|626825541|gb|KCP51325.1|	100	100	485	485	0
unnamed	gi|224772487|dbj|BAH25293.1|	98.776	98.98	490	490	0
unnamed	gi|224772488|dbj|BAH25294.1|	99.77	99.77	434	440	0
unnamed	gi|763224044|ref|WP_044096115.1|	99.524	99.76	420	420	0
unnamed	gi|835964087|ref|WP_047709862.1|;gi|679081190|gb|KFW57555.1|	100	100	393	393	0
unnamed	gi|835506383|ref|WP_047531598.1|;gi|679043218|gb|KFW20803.1|;gi|679081091|gb|KFW57457.1|	100	100	392	392	0
unnamed	gi|679057795|gb|KFW34838.1|;gi|679070253|gb|KFW46952.1|	100	100	391	391	0
unnamed	gi|686000035|ref|WP_031703004.1|;gi|665452715|gb|KEY14107.1|	100	100	389	389	0
unnamed	gi|835556305|ref|WP_047555982.1|;gi|679067962|gb|KFW44720.1|	100	100	388	388	0
unnamed	gi|626132340|gb|KCI74658.1|	98.734	98.73	395	419	0
unnamed	gi|621706231|gb|KAS98525.1|;gi|621813838|gb|KAU05704.1|;gi|622041484|gb|KAW29439.1|;gi|622116701|gb|KAX03864.1|;gi|624629338|gb|KBV83409.1|;gi|625081944|gb|KCA33105.1|;gi|625403071|gb|KCB70392.1|;gi|625650452|gb|KCE03097.1|;gi|625656634|gb|KCE09167.1|;gi|625708124|gb|KCE59908.1|;gi|887830792|emb|CMJ44946.1|;gi|887938429|emb|CLP94996.1|;gi|888950027|emb|CLS16137.1|;gi|892574742|emb|CNI72616.1|;gi|…	98.734	98.73	395	411	0
unnamed	gi|554797403|gb|ESK73528.1|	100	100	387	387	0
unnamed	gi|835992577|ref|WP_047713151.1|;gi|679057956|gb|KFW34993.1|	100	100	431	431	0
unnamed	gi|751311414|ref|WP_041018842.1|;gi|679057521|gb|KFW34569.1|	100	100	385	385	0
unnamed	gi|560884860|ref|WP_023642567.1|;gi|624492695|gb|KBU49626.1|	100	100	386	386	0
unnamed	gi|763219587|ref|WP_044091945.1|;gi|674777255|gb|KFL41192.1|	99.739	99.74	383	383	0
unnamed	gi|560885684|ref|WP_023643357.1|;gi|665453368|gb|KEY14750.1|	100	100	381	381	0
unnamed	gi|518669084|ref|WP_019830777.1|	100	100	380	380	0
unnamed	gi|835965830|ref|WP_047709925.1|	100	100	416	416	0
unnamed	gi|754519999|ref|WP_041930662.1|	98.144	98.14	431	426	0
unnamed	gi|497625170|ref|WP_009939354.1|	100	100	374	374	0
unnamed	gi|560883557|ref|WP_023641296.1|;gi|621327063|gb|KAP25722.1|	100	100	372	372	0
unnamed	gi|685931162|ref|WP_031664914.1|	100	100	403	403	0
unnamed	gi|308366808|gb|EFP55659.1|	100	100	366	366	0
unnamed	gi|308216349|gb|EFO75748.1|	100	100	365	365	0
unnamed	gi|757684179|ref|WP_042914698.1|	99.726	99.73	365	365	0
unnamed	gi|686063563|ref|WP_031739915.1|;gi|621201462|gb|KAO03178.1|	99.455	99.46	367	370	0
unnamed	gi|289538041|gb|EFD42619.1|	99.722	99.72	360	373	0
unnamed	gi|308325313|gb|EFP14164.1|;gi|679043361|gb|KFW20935.1|	100	100	357	357	0
unnamed	gi|686049366|ref|WP_031734483.1|;gi|621146940|gb|KAN49846.1|	99.746	100	393	393	0
unnamed	gi|884740482|emb|CKN39848.1|	100	100	353	359	0
unnamed	gi|889255654|emb|CMP92580.1|	100	100	351	358	0
unnamed	gi|308335351|gb|EFP24202.1|;gi|308355289|gb|EFP44140.1|;gi|308359243|gb|EFP48094.1|	100	100	351	351	0
unnamed	gi|560884396|ref|WP_023642121.1|;gi|621303043|gb|KAP02304.1|	100	100	350	350	0
unnamed	gi|679067957|gb|KFW44717.1|	100	100	348	348	0
unnamed	gi|685925699|ref|WP_031660502.1|	99.741	100	386	386	0
unnamed	gi|740651360|ref|WP_038436794.1|	99.741	99.74	386	386	0
unnamed	gi|308342829|gb|EFP31680.1|	100	100	346	346	0
unnamed	gi|289693620|gb|EFD61049.1|;gi|625580120|gb|KCD33949.1|	100	100	344	344	0
unnamed	gi|560887188|ref|WP_023644803.1|;gi|679045605|gb|KFW23059.1|	100	100	343	343	0
unnamed	gi|763210392|ref|WP_044083189.1|	100	100	342	342	0
unnamed	gi|808738949|ref|WP_046267139.1|	100	100	340	340	0
unnamed	gi|886175668|emb|CKR07224.1|;gi|887201335|emb|CKU40750.1|	99.706	100	340	342	0
unnamed	gi|556502301|ref|WP_023349712.1|;gi|554800970|gb|ESK76983.1|	100	100	339	339	0
unnamed	gi|490011962|ref|WP_003914652.1|;gi|308346715|gb|EFP35566.1|	100	100	338	338	0
unnamed	gi|289712626|gb|EFD76638.1|	99.704	99.7	338	342	0
unnamed	gi|621172528|gb|KAN74879.1|	99.733	100	375	375	0
unnamed	gi|686041243|ref|WP_031729209.1|;gi|626421033|gb|KCL56287.1|	99.467	99.47	375	375	0
unnamed	gi|380724469|gb|AFE12264.1|	99.732	99.73	373	373	0
unnamed	gi|289542705|gb|EFD46353.1|	100	100	333	342	0
unnamed	gi|763207021|ref|WP_044080276.1|	100	100	333	333	0
unnamed	gi|752297973|ref|WP_041153723.1|;gi|751811316|gb|KIN22913.1|	100	100	370	370	0
unnamed	gi|490011218|ref|WP_003913946.1|;gi|308339155|gb|EFP28006.1|	100	100	332	332	0
unnamed	gi|686080602|ref|WP_031746911.1|;gi|624564142|gb|KBV19030.1|;gi|679045773|gb|KFW23222.1|	100	100	369	369	0
unnamed	gi|308350629|gb|EFP39480.1|	100	100	330	346	0
unnamed	gi|661242675|gb|KEP57437.1|	99.727	100	366	366	0
unnamed	gi|757488257|ref|WP_042759171.1|	100	100	363	363	0
unnamed	gi|490013653|ref|WP_003916283.1|;gi|308363150|gb|EFP52001.1|	100	100	326	326	0
unnamed	gi|763078476|ref|WP_043959805.1|;gi|683481680|gb|KFZ75588.1|	100	100	362	362	0
unnamed	gi|686083226|ref|WP_031748258.1|	100	100	325	325	0
unnamed	gi|763240418|ref|WP_044110053.1|	98.634	98.91	366	366	0
unnamed	gi|686080790|ref|WP_031747025.1|	100	100	324	328	0
unnamed	gi|887972900|emb|CMS43471.1|	99.689	99.69	322	347	0
unnamed	gi|757678558|ref|WP_042909365.1|	100	100	357	357	0
unnamed	gi|757672959|ref|WP_042904676.1|	100	100	352	352	0
unnamed	gi|912491300|ref|WP_050169606.1|	100	100	317	317	0
unnamed	gi|886687942|emb|CKP61933.1|	99.684	100	316	322	0
unnamed	gi|636838186|gb|KDM96736.1|	99.713	99.71	348	348	0
unnamed	gi|723445738|ref|WP_033566853.1|	100	100	342	342	0
unnamed	gi|626174798|gb|KCJ16263.1|	100	100	341	341	0
unnamed	gi|686059531|ref|WP_031739742.1|	100	100	337	337	0
unnamed	gi|763219503|ref|WP_044091866.1|	100	100	332	332	0
unnamed	gi|686073097|ref|WP_031743845.1|	100	100	328	328	0
unnamed	gi|686037676|ref|WP_031726600.1|	100	100	324	324	0
unnamed	gi|800300024|emb|CFD21413.1|	99.685	100	317	317	0
unnamed	gi|835506376|ref|WP_047531594.1|;gi|679043347|gb|KFW20924.1|	100	100	314	314	0
unnamed	gi|727813501|ref|WP_033897003.1|	100	100	313	313	0
unnamed	gi|686038255|ref|WP_031727011.1|;gi|625594997|gb|KCD48448.1|	100	100	288	701	0
unnamed	gi|686038255|ref|WP_031727011.1|;gi|625594997|gb|KCD48448.1|	100	100	172	172	2.41e-75
unnamed	gi|289538039|gb|EFD42617.1|	100	100	307	307	0
unnamed	gi|639874371|ref|WP_024753702.1|	100	100	306	306	0
unnamed	gi|811651701|emb|CLX56876.1|	100	100	315	381	5e-177
unnamed	gi|887252940|emb|CKR08089.1|	100	100	316	405	9.74e-177
unnamed	gi|886834682|emb|CLA48570.1|	100	100	319	380	1.86e-176
unnamed	gi|685974620|ref|WP_031683786.1|;gi|626628024|gb|KCN57769.1|	100	100	319	516	2.32e-176
unnamed	gi|685974620|ref|WP_031683786.1|;gi|626628024|gb|KCN57769.1|	100	100	162	162	4.51e-78
unnamed	gi|888274407|emb|CLW57073.1|	100	100	319	375	2.55e-176
unnamed	gi|887099214|emb|CKZ80056.1|	100	100	319	432	2.71e-176
unnamed	gi|886637288|emb|CLA57426.1|	100	100	319	423	7.83e-176
unnamed	gi|686077850|ref|WP_031745807.1|	100	100	319	390	1.05e-175
unnamed	gi|890768907|emb|CMG20278.1|	100	100	319	432	1.45e-175
unnamed	gi|515090182|ref|WP_016719395.1|	100	100	319	650	5.77e-173
unnamed	gi|686051582|ref|WP_031735712.1|;gi|620798374|gb|KAL55388.1|;gi|624354575|gb|KBT14086.1|	100	100	319	846	1.04e-171
unnamed	gi|686051582|ref|WP_031735712.1|;gi|620798374|gb|KAL55388.1|;gi|624354575|gb|KBT14086.1|	100	100	172	172	3.02e-74
unnamed	gi|679070430|gb|KFW47124.1|	99.681	100	313	313	2.18e-157
unnamed	gi|757481423|ref|WP_042755483.1|	100	100	172	172	8.28e-80
unnamed	gi|289415313|gb|EFD12553.1|	100	100	172	182	9.62e-80
unnamed	gi|653891271|gb|KEA97341.1|	100	100	172	172	2.02e-78
unnamed	gi|685989841|ref|WP_031695557.1|;gi|626209807|gb|KCJ49790.1|	100	100	172	172	1.57e-76
unnamed	gi|757483525|ref|WP_042756515.1|;gi|624539114|gb|KBU94693.1|	100	100	172	172	5.02e-76
unnamed	gi|686031854|ref|WP_031722783.1|;gi|623917223|gb|KBO80253.1|	100	100	172	172	2.66e-75
unnamed	gi|686080784|ref|WP_031747021.1|;gi|620820697|gb|KAL77207.1|	100	100	172	172	3.54e-75
unnamed	gi|909719270|ref|WP_049958764.1|;gi|623236075|gb|KBI06051.1|	99.419	99.42	172	172	7.91e-75
unnamed	gi|909719270|ref|WP_049958764.1|;gi|623236075|gb|KBI06051.1|	100	100	18	572	3.5
unnamed	gi|379027157|dbj|BAL64890.1|;gi|620849725|gb|KAM05693.1|;gi|621499231|gb|KAQ93190.1|;gi|621656285|gb|KAS48969.1|;gi|623134495|gb|KBH05308.1|;gi|623157143|gb|KBH27800.1|;gi|623321803|gb|KBI91121.1|;gi|623450629|gb|KBK19068.1|;gi|624288595|gb|KBS48957.1|;gi|624778285|gb|KBX31827.1|;gi|625019747|gb|KBZ71437.1|;gi|626488943|gb|KCM21943.1|;gi|626491997|gb|KCM24945.1|;gi|627199398|gb|KCT18855.1|;gi|801…	100	100	172	172	7.91e-75
unnamed	gi|379027157|dbj|BAL64890.1|;gi|620849725|gb|KAM05693.1|;gi|621499231|gb|KAQ93190.1|;gi|621656285|gb|KAS48969.1|;gi|623134495|gb|KBH05308.1|;gi|623157143|gb|KBH27800.1|;gi|623321803|gb|KBI91121.1|;gi|623450629|gb|KBK19068.1|;gi|624288595|gb|KBS48957.1|;gi|624778285|gb|KBX31827.1|;gi|625019747|gb|KBZ71437.1|;gi|626488943|gb|KCM21943.1|;gi|626491997|gb|KCM24945.1|;gi|627199398|gb|KCT18855.1|;gi|801…	100	100	18	572	3.5
unnamed	gi|432153672|emb|CCK50895.1|	100	100	172	172	1.39e-74
unnamed	gi|432153672|emb|CCK50895.1|	100	100	71	667	0.15
unnamed	gi|909714557|ref|WP_049957750.1|;gi|622639824|gb|KBC19867.1|	100	100	172	172	1.46e-74
unnamed	gi|686037408|ref|WP_031726405.1|;gi|624511271|gb|KBU67738.1|;gi|624575540|gb|KBV30164.1|	100	100	172	172	1.5e-74
unnamed	gi|685997192|ref|WP_031700775.1|;gi|623709358|gb|KBM74646.1|	100	100	172	172	1.63e-74
unnamed	gi|686008348|ref|WP_031709325.1|;gi|631461204|gb|KDA13202.1|	100	100	172	172	1.72e-74
unnamed	gi|685913196|ref|WP_031650465.1|;gi|623571162|gb|KBL38243.1|;gi|623627383|gb|KBL93824.1|;gi|623726252|gb|KBM91300.1|;gi|625898569|gb|KCG46416.1|;gi|625915000|gb|KCG62424.1|;gi|625992151|gb|KCH37356.1|;gi|626973210|gb|KCQ96300.1|	100	100	172	172	1.72e-74
unnamed	gi|685923965|ref|WP_031659238.1|;gi|622324323|gb|KAZ09625.1|;gi|626779556|gb|KCP06429.1|	100	100	172	172	2.14e-74
unnamed	gi|686045185|ref|WP_031731934.1|;gi|623592965|gb|KBL59791.1|	100	100	172	172	2.44e-74
unnamed	gi|909846197|ref|WP_049960195.1|;gi|626634808|gb|KCN64378.1|;gi|626896522|gb|KCQ21032.1|;gi|892600936|emb|CNJ68404.1|	100	100	172	172	2.66e-74
unnamed	gi|909712164|ref|WP_049955357.1|;gi|621587406|gb|KAR80458.1|;gi|621763212|gb|KAT55232.1|;gi|621802485|gb|KAT94380.1|;gi|624891143|gb|KBY43841.1|;gi|625005074|gb|KBZ56842.1|;gi|625143864|gb|KCA94564.1|;gi|626516333|gb|KCM48689.1|;gi|800194492|emb|CFB73867.1|;gi|888202259|emb|CMN27866.1|	100	100	172	172	2.66e-74
unnamed	gi|890295861|emb|CLZ23662.1|	100	100	172	172	3.89e-74
unnamed	gi|643374192|ref|WP_025202590.1|;gi|585540575|gb|AHJ54114.1|	100	100	172	172	4.45e-74
unnamed	gi|757485282|ref|WP_042757440.1|;gi|624534442|gb|KBU90239.1|	100	100	172	172	4.62e-74
unnamed	gi|685914345|ref|WP_031651378.1|;gi|621969953|gb|KAV59245.1|;gi|622084524|gb|KAW71950.1|;gi|622090511|gb|KAW77818.1|;gi|623775474|gb|KBN39776.1|;gi|623784766|gb|KBN49003.1|;gi|623785987|gb|KBN50223.1|;gi|623789492|gb|KBN53696.1|;gi|623798234|gb|KBN62373.1|;gi|623799797|gb|KBN63921.1|;gi|623811061|gb|KBN75087.1|;gi|623814279|gb|KBN78290.1|;gi|623819456|gb|KBN83416.1|;gi|623821488|gb|KBN85438.1|;gi…	100	100	172	172	6.56e-74
unnamed	gi|909715252|ref|WP_049958445.1|;gi|622810223|gb|KBD86266.1|	100	100	172	172	1.1e-73
unnamed	gi|909707248|ref|WP_049950449.1|;gi|621201180|gb|KAO02915.1|	100	100	172	172	3.26e-73
unnamed	gi|685977099|ref|WP_031685911.1|;gi|622196510|gb|KAX82913.1|;gi|622921861|gb|KBE95255.1|	99.419	99.42	172	172	1.06e-72
unnamed	gi|503766463|ref|WP_014000539.1|;gi|340004179|emb|CCC43318.1|	98.837	99.42	172	172	2.34e-72
unnamed	gi|253321498|gb|ACT26101.1|;gi|328459737|gb|AEB05160.1|;gi|392054844|gb|AFM50402.1|;gi|449031530|gb|AGE66957.1|	100	100	923	933	0
unnamed	gi|499188558|ref|WP_010886098.1|;gi|31792166|ref|NP_854659.1|;gi|57116805|ref|YP_177773.1|;gi|7476128|pir||E70820;gi|121492550|emb|CAL71018.1|;gi|148720713|gb|ABR05338.1|;gi|339330395|emb|CCC26058.1|;gi|341600919|emb|CCC63590.1|;gi|344218803|gb|AEM99433.1|;gi|356593058|gb|AET18287.1|;gi|395137706|gb|AFN48865.1|;gi|444894471|emb|CCP43726.1|;gi|492074353|gb|AGL30425.1|;gi|505809515|gb|AGL99461.1|;g…
332.1|;gi|755918043|gb|AJK61011.1|;gi|758639694|gb|KIU62583.1|;gi|761252927|gb|KIX87205.1|;gi|764000079|emb|CEJ35991.1|;gi|764003833|emb|CEJ39520.1|;gi|768983424|emb|CDO42247.1|;gi|770687867|emb|CEJ30353.1|;gi|800111383|emb|CFA36607.1|;gi|800157308|emb|CFA96743.1|;gi|800166278|emb|CFB17459.1|;gi|800170470|emb|CFB29971.1|;gi|800174543|emb|CFB37285.1|;gi|800178770|emb|CFB41149.1|;gi|800179987|emb|C…	100	100	923	0	0	1612
unnamed	gi|685934487|ref|WP_031667305.1|;gi|623145646|gb|KBH16401.1|	99.892	100	923	923	0
unnamed	gi|685926390|ref|WP_031661161.1|;gi|623201728|gb|KBH71919.1|	99.892	100	923	923	0
unnamed	gi|489500055|ref|WP_003404962.1|;gi|475632137|gb|EMT36881.1|	98.158	98.37	923	923	0
unnamed	gi|505115651|ref|WP_015302753.1|;gi|432157654|emb|CCK54932.1|	93.965	94.38	961	958	0
unnamed	gi|835956614|ref|WP_047709461.1|;gi|679054071|gb|KFW31215.1|	100	100	703	703	0
unnamed	gi|835556300|ref|WP_047555979.1|;gi|679068352|gb|KFW45104.1|	100	100	531	531	0
unnamed	gi|554797538|gb|ESK73660.1|	100	100	530	530	0
unnamed	gi|835964083|ref|WP_047709861.1|;gi|679081440|gb|KFW57800.1|	100	100	529	529	0
unnamed	gi|835498101|ref|WP_047527121.1|;gi|679057791|gb|KFW34835.1|	100	100	502	502	0
unnamed	gi|224772487|dbj|BAH25293.1|	98.776	98.98	490	490	0
unnamed	gi|224772488|dbj|BAH25294.1|	99.77	99.77	434	440	0
unnamed	gi|763224044|ref|WP_044096115.1|	99.524	99.76	420	420	0
unnamed	gi|835964087|ref|WP_047709862.1|;gi|679081190|gb|KFW57555.1|	100	100	393	393	0
unnamed	gi|835506383|ref|WP_047531598.1|;gi|679043218|gb|KFW20803.1|;gi|679081091|gb|KFW57457.1|	100	100	392	392	0
unnamed	gi|679057795|gb|KFW34838.1|;gi|679070253|gb|KFW46952.1|	100	100	391	391	0
unnamed	gi|686000035|ref|WP_031703004.1|;gi|665452715|gb|KEY14107.1|	100	100	389	389	0
unnamed	gi|835556305|ref|WP_047555982.1|;gi|679067962|gb|KFW44720.1|	100	100	388	388	0
unnamed	gi|554797403|gb|ESK73528.1|	100	100	387	387	0
unnamed	gi|835992577|ref|WP_047713151.1|;gi|679057956|gb|KFW34993.1|	100	100	431	431	0
unnamed	gi|751311414|ref|WP_041018842.1|;gi|679057521|gb|KFW34569.1|	100	100	385	385	0
unnamed	gi|560885684|ref|WP_023643357.1|;gi|665453368|gb|KEY14750.1|	100	100	381	381	0
unnamed	gi|835965830|ref|WP_047709925.1|	100	100	416	416	0
unnamed	gi|754519999|ref|WP_041930662.1|	98.144	98.14	431	426	0
unnamed	gi|757684179|ref|WP_042914698.1|	99.726	99.73	365	365	0
unnamed	gi|289538041|gb|EFD42619.1|	99.722	99.72	360	373	0
unnamed	gi|308325313|gb|EFP14164.1|;gi|679043361|gb|KFW20935.1|	100	100	357	357	0
unnamed	gi|679067957|gb|KFW44717.1|	100	100	348	348	0
unnamed	gi|560887188|ref|WP_023644803.1|;gi|679045605|gb|KFW23059.1|	100	100	343	343	0
unnamed	gi|556502301|ref|WP_023349712.1|;gi|554800970|gb|ESK76983.1|	100	100	339	339	0
unnamed	gi|763207021|ref|WP_044080276.1|	100	100	333	333	0
unnamed	gi|686080602|ref|WP_031746911.1|;gi|624564142|gb|KBV19030.1|;gi|679045773|gb|KFW23222.1|	100	100	369	369	0
unnamed	gi|763240418|ref|WP_044110053.1|	98.634	98.91	366	366	0
unnamed	gi|835506376|ref|WP_047531594.1|;gi|679043347|gb|KFW20924.1|	100	100	314	314	0
unnamed	gi|289538039|gb|EFD42617.1|	100	100	307	307	0
unnamed	gi|685998692|ref|WP_031701961.1|	100	100	274	274	0
unnamed	gi|490005724|ref|WP_003908612.1|;gi|289415314|gb|EFD12554.1|;gi|339297621|gb|AEJ49731.1|;gi|358231243|dbj|GAA44735.1|;gi|532537805|gb|EQM21731.1|;gi|532537808|gb|EQM21733.1|;gi|585529758|gb|AHJ49973.1|;gi|619530275|gb|KAK26123.1|;gi|665453929|gb|KEY15290.1|;gi|669040116|gb|AIH18389.1|;gi|669043932|gb|AIH22180.1|;gi|669047725|gb|AIH25972.1|;gi|669054855|gb|AIH33100.1|;gi|669059001|gb|AIH36576.1|;g…	99.63	100	270	270	4.77e-180
unnamed	gi|505100869|ref|WP_015287971.1|;gi|432153673|emb|CCK50896.1|	99.259	99.63	270	270	2.42e-178
unnamed	gi|889261510|ref|WP_048813124.1|	99.262	99.63	271	271	3.78e-178
unnamed	gi|752509006|ref|WP_041180773.1|	97.407	98.89	270	270	3.13e-174
unnamed	gi|679070430|gb|KFW47124.1|	99.681	100	313	313	1.27e-155
unnamed	gi|639800363|ref|WP_024742728.1|;gi|679043738|gb|KFW21287.1|	100	100	243	243	1.75e-145
unnamed	gi|763207017|ref|WP_044080272.1|	98.367	98.78	245	245	4.23e-144
unnamed	gi|665453598|gb|KEY14973.1|	100	100	239	239	8.75e-143
unnamed	gi|665454175|gb|KEY15532.1|	100	100	234	234	1.75e-140
unnamed	gi|835504354|ref|WP_047530456.1|	100	100	285	285	1.1e-134
unnamed	gi|752509005|ref|WP_041180772.1|	96.512	97.09	172	172	3.93e-73
