# Supplementary material for: Prediction of Certain Well-Characterized Domains of Known Functions within the PE and PPE Proteins of Mycobacteria
Source: PLoS One. 2016 Feb 18;11(2):e0146786. doi: 10.1371/journal.pone.0146786 (PMC4758615; doi:10.1371/journal.pone.0146786)
Supplement: S3 Appendix — (XLS) [file pone.0146786.s003.xls]

## Sheet: phosphoglycerate mutase YWUHR1N
query id	subject id	% identity	% homology	sequence length	total score (bits)	e value
unnamed	gi|808577503|emb|CPR12073.1|	100	100	450	450	0
unnamed	gi|829094852|ref|WP_047316325.1|;gi|828245287|gb|KLO26795.1|;gi|828257180|gb|KLO38402.1|;gi|828263637|gb|KLO44736.1|;gi|828275073|gb|KLO56079.1|	68.904	78.97	447	447	0
unnamed	gi|846147618|gb|AKN16063.1|	68.904	78.97	447	447	0
unnamed	gi|505100806|ref|WP_015287908.1|;gi|432153445|emb|CCK50667.1|	62.369	76.31	287	568	2.34e-113
unnamed	gi|505100806|ref|WP_015287908.1|;gi|432153445|emb|CCK50667.1|	55.828	66.26	163	163	1.17e-21
unnamed	gi|763206905|ref|WP_044080170.1|	62.369	76.31	287	568	3.7e-113
unnamed	gi|763206905|ref|WP_044080170.1|	55.828	66.26	163	163	1.24e-21
unnamed	gi|916901403|ref|WP_051508116.1|	62.238	74.48	286	563	1.27e-111
unnamed	gi|916901403|ref|WP_051508116.1|	63.462	74.36	156	156	2.69e-26
unnamed	gi|738455469|ref|WP_036406637.1|;gi|576407144|gb|EUA00954.1|	62.238	74.83	286	563	3.76e-110
unnamed	gi|738455469|ref|WP_036406637.1|;gi|576407144|gb|EUA00954.1|	61.635	72.33	159	159	5.35e-22
unnamed	gi|576404057|gb|ETZ97892.1|;gi|576416647|gb|EUA10415.1|	60.764	74.31	288	562	6.13e-109
unnamed	gi|576404057|gb|ETZ97892.1|;gi|576416647|gb|EUA10415.1|	62.252	73.51	151	153	3.7e-22
unnamed	gi|556612092|ref|WP_023368238.1|;gi|556023589|gb|AGZ50800.1|;gi|660929256|gb|KEP40986.1|;gi|690320977|gb|AIR18604.1|;gi|690332507|gb|AIR28175.1|	60.764	74.31	288	565	7.18e-109
unnamed	gi|556612092|ref|WP_023368238.1|;gi|556023589|gb|AGZ50800.1|;gi|660929256|gb|KEP40986.1|;gi|690320977|gb|AIR18604.1|;gi|690332507|gb|AIR28175.1|	62.821	73.72	156	156	2.44e-24
unnamed	gi|515091602|ref|WP_016720815.1|	62.718	76.66	287	521	5.93e-105
unnamed	gi|515091602|ref|WP_016720815.1|	51.667	60.83	120	116	1.04e-22
unnamed	gi|505102158|ref|WP_015289260.1|;gi|432161430|emb|CCK58772.1|	63.415	77	287	568	5.98e-105
unnamed	gi|505102158|ref|WP_015289260.1|;gi|432161430|emb|CCK58772.1|	55.828	66.87	163	163	1.28e-21
unnamed	gi|811599888|emb|COV91742.1|;gi|812056734|emb|COW15651.1|;gi|814537048|emb|CNG81894.1|;gi|814703666|emb|CKR11805.1|;gi|886718995|emb|CKQ68690.1|;gi|887365034|emb|CKR43666.1|;gi|890757709|emb|CMA52296.1|;gi|892820262|emb|CNM85270.1|;gi|892963739|emb|CNN59940.1|;gi|895476280|emb|CNW22153.1|;gi|895672338|emb|CNY15879.1|;gi|895727184|emb|CNY57442.1|;gi|897950474|emb|COV62684.1|;gi|897955080|emb|COV71…	62.718	76.66	287	492	6.17e-105
unnamed	gi|811599888|emb|COV91742.1|;gi|812056734|emb|COW15651.1|;gi|814537048|emb|CNG81894.1|;gi|814703666|emb|CKR11805.1|;gi|886718995|emb|CKQ68690.1|;gi|887365034|emb|CKR43666.1|;gi|890757709|emb|CMA52296.1|;gi|892820262|emb|CNM85270.1|;gi|892963739|emb|CNN59940.1|;gi|895476280|emb|CNW22153.1|;gi|895672338|emb|CNY15879.1|;gi|895727184|emb|CNY57442.1|;gi|897950474|emb|COV62684.1|;gi|897955080|emb|COV71…	45.238	55.95	84	87	2.58e-10
unnamed	gi|912881149|ref|WP_050304154.1|	62.718	76.66	287	527	7.39e-105
unnamed	gi|912881149|ref|WP_050304154.1|	54.167	63.33	120	122	1.39e-21
unnamed	gi|912492810|ref|WP_050170203.1|	62.718	76.66	287	488	7.43e-105
unnamed	gi|912492810|ref|WP_050170203.1|	42.169	56.63	83	83	7.98e-10
unnamed	gi|912533257|ref|WP_050177767.1|	62.718	76.66	287	487	7.79e-105
unnamed	gi|912533257|ref|WP_050177767.1|	42.683	57.32	82	82	8.18e-10
unnamed	gi|892478825|emb|CNM03891.1|	62.718	76.66	287	489	8.16e-105
unnamed	gi|892478825|emb|CNM03891.1|	44.048	55.95	84	84	4.84e-10
unnamed	gi|892889495|emb|CNM84328.1|	62.718	76.66	287	492	8.7e-105
unnamed	gi|892889495|emb|CNM84328.1|	45.238	55.95	84	87	3.22e-10
unnamed	gi|639800625|ref|WP_024742746.1|	62.718	76.66	287	525	9.03e-105
unnamed	gi|639800625|ref|WP_024742746.1|	54.167	63.33	120	120	1.41e-21
unnamed	gi|887205841|emb|CKY55178.1|	62.718	76.66	287	575	1e-104
unnamed	gi|887205841|emb|CKY55178.1|	53.529	63.53	170	170	1.7e-28
unnamed	gi|886929420|emb|CKT24031.1|	62.718	76.66	287	583	1.03e-104
unnamed	gi|886929420|emb|CKT24031.1|	53.846	63.91	169	169	1.33e-28
unnamed	gi|918936108|ref|WP_052638077.1|;gi|895538689|emb|CNY13382.1|	62.718	76.66	287	569	1.08e-104
unnamed	gi|918936108|ref|WP_052638077.1|;gi|895538689|emb|CNY13382.1|	54.878	65.24	164	164	8.89e-29
unnamed	gi|886714838|emb|CKW10152.1|	62.718	76.66	287	570	1.11e-104
unnamed	gi|886714838|emb|CKW10152.1|	54.545	64.85	165	165	1.22e-28
unnamed	gi|802362376|emb|CFQ99494.1|	62.718	76.66	287	570	1.13e-104
unnamed	gi|802362376|emb|CFQ99494.1|	53.939	64.24	165	165	1.54e-29
unnamed	gi|886260166|emb|CKT99974.1|	62.718	76.66	287	571	1.14e-104
unnamed	gi|886260166|emb|CKT99974.1|	53.614	63.86	166	166	4.05e-28
unnamed	gi|812027285|emb|CKS53320.1|	62.718	76.66	287	571	1.14e-104
unnamed	gi|812027285|emb|CKS53320.1|	54.217	64.46	166	166	1.66e-28
unnamed	gi|886946413|emb|CKT45815.1|	62.718	76.66	287	572	1.17e-104
unnamed	gi|886946413|emb|CKT45815.1|	53.892	64.07	167	167	2.27e-28
unnamed	gi|811954404|emb|CKV44368.1|	62.718	76.66	287	572	1.17e-104
unnamed	gi|811954404|emb|CKV44368.1|	53.293	63.47	167	167	5.53e-28
unnamed	gi|895703594|emb|CNY50249.1|	62.718	76.66	287	571	1.18e-104
unnamed	gi|895703594|emb|CNY50249.1|	54.217	64.46	166	166	1.66e-28
unnamed	gi|887027032|emb|CKW98352.1|;gi|887130621|emb|CKY39564.1|	62.718	76.66	287	571	1.19e-104
unnamed	gi|887027032|emb|CKW98352.1|;gi|887130621|emb|CKY39564.1|	54.819	65.06	166	166	5.06e-29
unnamed	gi|912518829|ref|WP_050175378.1|;gi|892926302|emb|CNN02433.1|	62.718	76.66	287	570	1.2e-104
unnamed	gi|912518829|ref|WP_050175378.1|;gi|892926302|emb|CNN02433.1|	54.545	64.85	165	165	1.56e-28
unnamed	gi|802920350|emb|CFV16390.1|;gi|886419571|emb|CKW38867.1|	62.718	76.66	287	572	1.22e-104
unnamed	gi|802920350|emb|CFV16390.1|;gi|886419571|emb|CKW38867.1|	54.491	64.67	167	167	6.92e-29
unnamed	gi|515092101|ref|WP_016721314.1|	62.718	76.66	287	516	1.23e-104
unnamed	gi|515092101|ref|WP_016721314.1|	51.351	60.36	111	111	3.63e-17
unnamed	gi|895566184|emb|CNX28216.1|	62.718	76.66	287	574	1.24e-104
unnamed	gi|895566184|emb|CNX28216.1|	53.254	63.31	169	169	4.22e-28
unnamed	gi|886394312|emb|CKY40724.1|;gi|886906759|emb|CKX83470.1|	62.718	76.66	287	573	1.26e-104
unnamed	gi|886394312|emb|CKY40724.1|;gi|886906759|emb|CKX83470.1|	54.167	64.29	168	168	9.45e-29
unnamed	gi|812106835|emb|CNW39043.1|	62.718	76.66	287	575	1.27e-104
unnamed	gi|812106835|emb|CNW39043.1|	52.941	62.94	170	170	5.76e-28
unnamed	gi|913374397|ref|WP_050388803.1|;gi|892860543|emb|CNL95465.1|	62.718	76.66	287	570	1.28e-104
unnamed	gi|913374397|ref|WP_050388803.1|;gi|892860543|emb|CNL95465.1|	54.545	64.85	165	165	1.09e-28
unnamed	gi|886198611|emb|CKQ30497.1|;gi|887065316|emb|CKV02813.1|	62.718	76.66	287	570	1.28e-104
unnamed	gi|886198611|emb|CKQ30497.1|;gi|887065316|emb|CKV02813.1|	54.545	64.85	165	165	1.09e-28
unnamed	gi|886293862|emb|CKS38490.1|	62.718	76.66	287	574	1.29e-104
unnamed	gi|886293862|emb|CKS38490.1|	53.846	63.91	169	169	1.29e-28
unnamed	gi|895587379|emb|CNY39981.1|	62.718	76.66	287	576	1.3e-104
unnamed	gi|895587379|emb|CNY39981.1|	52.632	62.57	171	171	7.85e-28
unnamed	gi|886304770|emb|CKV13601.1|	62.718	76.66	287	551	1.31e-104
unnamed	gi|886304770|emb|CKV13601.1|	54.098	63.11	122	146	7.46e-22
unnamed	gi|886711561|emb|CKP62581.1|	62.718	76.66	287	571	1.31e-104
unnamed	gi|886711561|emb|CKP62581.1|	54.217	64.46	166	166	1.5e-28
unnamed	gi|886626948|emb|CKY32609.1|;gi|887019944|emb|CKY49211.1|	62.718	76.66	287	575	1.32e-104
unnamed	gi|886626948|emb|CKY32609.1|;gi|887019944|emb|CKY49211.1|	53.529	63.53	170	170	1.76e-28
unnamed	gi|895480911|emb|CNX28718.1|	62.718	76.66	287	578	1.37e-104
unnamed	gi|895480911|emb|CNX28718.1|	52.023	61.85	173	173	1.46e-27
unnamed	gi|647925637|ref|WP_025984746.1|	62.718	76.66	287	568	1.41e-104
unnamed	gi|647925637|ref|WP_025984746.1|	55.215	65.64	163	163	2.08e-30
unnamed	gi|912520752|ref|WP_050176181.1|	62.718	76.66	287	525	1.42e-104
unnamed	gi|912520752|ref|WP_050176181.1|	54.167	63.33	120	120	1.9e-21
unnamed	gi|801123001|emb|CEZ38487.1|	62.718	76.66	287	530	1.43e-104
unnamed	gi|801123001|emb|CEZ38487.1|	51.327	61.06	113	125	8.28e-18
unnamed	gi|912538000|ref|WP_050179306.1|;gi|892913214|emb|CNM42812.1|	62.718	76.66	287	571	1.47e-104
unnamed	gi|912538000|ref|WP_050179306.1|;gi|892913214|emb|CNM42812.1|	54.819	65.06	166	166	8.54e-29
unnamed	gi|895542364|emb|CNY68957.1|	62.718	76.66	287	574	1.48e-104
unnamed	gi|895542364|emb|CNY68957.1|	53.254	63.31	169	169	4.35e-28
unnamed	gi|892899788|emb|CNM36692.1|	62.718	76.66	287	572	1.51e-104
unnamed	gi|892899788|emb|CNM36692.1|	54.491	64.67	167	167	1.17e-28
unnamed	gi|887327937|emb|CKV32122.1|	62.718	76.66	287	573	1.54e-104
unnamed	gi|887327937|emb|CKV32122.1|	53.571	63.69	168	168	2.98e-28
unnamed	gi|886595341|emb|CKR28055.1|	62.718	76.66	287	572	1.55e-104
unnamed	gi|886595341|emb|CKR28055.1|	54.491	64.67	167	167	3.29e-29
unnamed	gi|892921797|emb|CNL46025.1|	62.718	76.66	287	574	1.6e-104
unnamed	gi|892921797|emb|CNL46025.1|	53.846	63.91	169	169	2.18e-28
unnamed	gi|811996447|emb|CKV37687.1|	62.718	76.66	287	569	1.64e-104
unnamed	gi|811996447|emb|CKV37687.1|	54.268	64.63	164	164	2.95e-28
unnamed	gi|884561927|emb|CKO44517.1|;gi|889746904|emb|CMG98449.1|	62.718	76.66	287	544	1.71e-104
unnamed	gi|884561927|emb|CKO44517.1|;gi|889746904|emb|CMG98449.1|	55.828	66.26	163	163	1.13e-21
unnamed	gi|887032606|emb|CKX47444.1|	62.718	76.66	287	546	1.73e-104
unnamed	gi|887032606|emb|CKX47444.1|	54.098	63.11	122	141	8.69e-22
unnamed	gi|886994474|emb|CKX04244.1|	62.718	76.66	287	576	1.74e-104
unnamed	gi|886994474|emb|CKX04244.1|	52.632	62.57	171	171	7.21e-28
unnamed	gi|886607949|emb|CKP88645.1|	62.718	76.66	287	539	1.85e-104
unnamed	gi|886607949|emb|CKP88645.1|	51.327	61.06	113	134	8.33e-18
unnamed	gi|912879615|ref|WP_050303540.1|	62.718	76.66	287	478	1.85e-104
unnamed	gi|912879615|ref|WP_050303540.1|	57.143	73.47	49	73	3.07e-09
unnamed	gi|887071950|emb|CKQ36428.1|	62.718	76.66	287	567	1.88e-104
unnamed	gi|887071950|emb|CKQ36428.1|	53.374	63.8	163	162	6.18e-27
unnamed	gi|812013632|emb|COV15028.1|	62.718	76.66	287	548	1.89e-104
unnamed	gi|812013632|emb|COV15028.1|	54.167	63.33	120	143	1.55e-21
unnamed	gi|515090080|ref|WP_016719295.1|	62.718	76.66	287	527	1.91e-104
unnamed	gi|515090080|ref|WP_016719295.1|	50	58.82	102	122	2.24e-13
unnamed	gi|898117714|emb|COU06781.1|	62.718	76.66	287	602	1.95e-104
unnamed	gi|898117714|emb|COU06781.1|	54.167	63.33	120	197	1.79e-21
unnamed	gi|886965508|emb|CKS40175.1|	62.718	76.66	287	576	1.97e-104
unnamed	gi|886965508|emb|CKS40175.1|	52.047	61.99	171	171	2.58e-27
unnamed	gi|892792624|emb|CNM84991.1|	62.718	76.66	287	477	1.98e-104
unnamed	gi|892792624|emb|CNM84991.1|	57.143	73.47	49	72	2.93e-09
unnamed	gi|912546522|ref|WP_050184814.1|	62.718	76.66	287	459	2.03e-104
unnamed	gi|912546522|ref|WP_050184814.1|	57.143	73.47	49	54	3.04e-09
unnamed	gi|802513710|emb|CFS26569.1|	62.718	76.66	287	604	2.05e-104
unnamed	gi|802513710|emb|CFS26569.1|	54.167	63.33	120	199	1.63e-21
unnamed	gi|892835697|emb|CNM16625.1|	62.718	76.66	287	601	2.07e-104
unnamed	gi|892835697|emb|CNM16625.1|	54.098	63.11	122	196	1.04e-21
unnamed	gi|887306164|emb|CKS47506.1|	62.718	76.66	287	605	2.13e-104
unnamed	gi|887306164|emb|CKS47506.1|	54.098	63.11	122	200	9.54e-22
unnamed	gi|886730565|emb|CKR38011.1|	62.718	76.66	287	541	2.13e-104
unnamed	gi|886730565|emb|CKR38011.1|	54.167	63.33	120	136	1.5e-21
unnamed	gi|898061822|emb|COW38313.1|	62.718	76.66	287	582	2.17e-104
unnamed	gi|898061822|emb|COW38313.1|	50.282	59.89	177	177	1.57e-26
unnamed	gi|898084719|emb|COV83090.1|	62.718	76.66	287	534	2.18e-104
unnamed	gi|898084719|emb|COV83090.1|	51.327	61.06	113	129	9.46e-18
unnamed	gi|892852204|emb|CNM35244.1|	62.718	76.66	287	603	2.18e-104
unnamed	gi|892852204|emb|CNM35244.1|	54.098	63.11	122	198	1.04e-21
unnamed	gi|886679430|emb|CKU85538.1|	62.718	76.66	287	543	2.18e-104
unnamed	gi|886679430|emb|CKU85538.1|	54.167	63.33	120	138	1.51e-21
unnamed	gi|912493742|ref|WP_050170612.1|	62.718	76.66	287	470	2.21e-104
unnamed	gi|912493742|ref|WP_050170612.1|	57.143	73.47	49	65	3.13e-09
unnamed	gi|898041723|emb|COV12302.1|	62.718	76.66	287	546	2.21e-104
unnamed	gi|898041723|emb|COV12302.1|	54.167	63.33	120	141	1.6e-21
unnamed	gi|892877111|emb|CNN01211.1|;gi|892904990|emb|CNM39941.1|	62.718	76.66	287	600	2.24e-104
unnamed	gi|892877111|emb|CNN01211.1|;gi|892904990|emb|CNM39941.1|	54.098	63.11	122	195	1.04e-21
unnamed	gi|898076900|emb|COW10342.1|	62.718	76.66	287	598	2.24e-104
unnamed	gi|898076900|emb|COW10342.1|	54.167	63.33	120	193	1.91e-21
unnamed	gi|811979231|emb|CKY28623.1|	62.718	76.66	287	574	2.25e-104
unnamed	gi|811979231|emb|CKY28623.1|	53.846	63.91	169	169	1.84e-24
unnamed	gi|895645668|emb|CNY48810.1|	62.718	76.66	287	572	2.25e-104
unnamed	gi|895645668|emb|CNY48810.1|	54.491	64.67	167	167	2.91e-24
unnamed	gi|918944028|ref|WP_052640543.1|;gi|898142634|emb|COW55218.1|	62.718	76.66	287	569	2.28e-104
unnamed	gi|918944028|ref|WP_052640543.1|;gi|898142634|emb|COW55218.1|	54.268	64.63	164	164	5.19e-27
unnamed	gi|814711580|emb|CKY53161.1|	62.718	76.66	287	605	2.29e-104
unnamed	gi|814711580|emb|CKY53161.1|	54.098	63.11	122	200	1.05e-21
unnamed	gi|802348554|emb|CFQ86375.1|;gi|886177088|emb|CKQ49340.1|	62.718	76.66	287	545	2.3e-104
unnamed	gi|802348554|emb|CFQ86375.1|;gi|886177088|emb|CKQ49340.1|	51.938	60.47	129	140	3.56e-22
unnamed	gi|887048263|emb|CKV03835.1|	62.718	76.66	287	601	2.3e-104
unnamed	gi|887048263|emb|CKV03835.1|	54.098	63.11	122	196	1.04e-21
unnamed	gi|886499613|emb|CKP51121.1|	62.718	76.66	287	544	2.31e-104
unnamed	gi|886499613|emb|CKP51121.1|	54.167	63.33	120	139	1.52e-21
unnamed	gi|897986851|emb|COV94657.1|	62.718	76.66	287	600	2.34e-104
unnamed	gi|897986851|emb|COV94657.1|	54.167	63.33	120	195	1.86e-21
unnamed	gi|802528456|emb|CFS30851.1|;gi|886858700|emb|CKW61284.1|	62.718	76.66	287	606	2.35e-104
unnamed	gi|802528456|emb|CFS30851.1|;gi|886858700|emb|CKW61284.1|	54.098	63.11	122	201	1.05e-21
unnamed	gi|801457448|emb|CFH24590.1|;gi|898103653|emb|COW20951.1|	62.718	76.66	287	543	2.37e-104
unnamed	gi|801457448|emb|CFH24590.1|;gi|898103653|emb|COW20951.1|	54.167	63.33	120	138	1.53e-21
unnamed	gi|918857643|ref|WP_052629385.1|;gi|895440681|emb|CNW62485.1|	62.718	76.66	287	570	2.4e-104
unnamed	gi|918857643|ref|WP_052629385.1|;gi|895440681|emb|CNW62485.1|	55.152	65.45	165	165	1.75e-24
unnamed	gi|898088712|emb|COW48704.1|	62.718	76.66	287	598	2.42e-104
unnamed	gi|898088712|emb|COW48704.1|	54.167	63.33	120	193	1.95e-21
unnamed	gi|812066243|emb|CNL47799.1|	62.718	76.66	287	547	2.43e-104
unnamed	gi|812066243|emb|CNL47799.1|	54.098	63.11	122	142	8.09e-22
unnamed	gi|895658322|emb|CNY05042.1|	62.718	76.66	287	544	2.44e-104
unnamed	gi|895658322|emb|CNY05042.1|	54.167	63.33	120	139	1.53e-21
unnamed	gi|887003368|emb|CKR09038.1|	62.718	76.66	287	546	2.44e-104
unnamed	gi|887003368|emb|CKR09038.1|	54.167	63.33	120	141	1.53e-21
unnamed	gi|895431807|emb|CNX02864.1|	62.718	76.66	287	571	2.46e-104
unnamed	gi|895431807|emb|CNX02864.1|	54.819	65.06	166	166	2.36e-24
unnamed	gi|802909726|emb|CFV11577.1|	62.718	76.66	287	604	2.48e-104
unnamed	gi|802909726|emb|CFV11577.1|	54.098	63.11	122	199	1.04e-21
unnamed	gi|886536235|emb|CKR56695.1|	62.718	76.66	287	548	2.49e-104
unnamed	gi|886536235|emb|CKR56695.1|	54.098	63.11	122	143	8.12e-22
unnamed	gi|640478572|ref|WP_024918732.1|	62.718	76.66	287	530	2.49e-104
unnamed	gi|640478572|ref|WP_024918732.1|	51.327	61.06	113	125	1.06e-17
unnamed	gi|811950378|emb|CKU39169.1|	62.718	76.66	287	601	2.5e-104
unnamed	gi|811950378|emb|CKU39169.1|	54.098	63.11	122	196	1.07e-21
unnamed	gi|898109561|emb|COV88625.1|	62.718	76.66	287	547	2.51e-104
unnamed	gi|898109561|emb|COV88625.1|	54.167	63.33	120	142	1.53e-21
unnamed	gi|886984677|emb|CKT45375.1|	62.718	76.66	287	546	2.54e-104
unnamed	gi|886984677|emb|CKT45375.1|	54.098	63.11	122	141	8.3e-22
unnamed	gi|812017676|emb|CKY94533.1|	62.718	76.66	287	554	2.55e-104
unnamed	gi|812017676|emb|CKY94533.1|	54.098	63.11	122	149	8.02e-22
unnamed	gi|918979379|ref|WP_052649454.1|;gi|895699532|emb|CNY47111.1|	62.718	76.66	287	544	2.57e-104
unnamed	gi|918979379|ref|WP_052649454.1|;gi|895699532|emb|CNY47111.1|	44.172	53.37	163	139	2.63e-13
unnamed	gi|895503161|emb|CNX43985.1|	62.718	76.66	287	546	2.57e-104
unnamed	gi|895503161|emb|CNX43985.1|	54.167	63.33	120	141	1.54e-21
unnamed	gi|812169096|emb|COW29388.1|	62.718	76.66	287	602	2.6e-104
unnamed	gi|812169096|emb|COW29388.1|	54.167	63.33	120	197	1.92e-21
unnamed	gi|811922556|emb|CKR40573.1|;gi|892855158|emb|CNN01146.1|	62.718	76.66	287	547	2.61e-104
unnamed	gi|811922556|emb|CKR40573.1|;gi|892855158|emb|CNN01146.1|	54.098	63.11	122	142	8.32e-22
unnamed	gi|897935626|emb|COV06232.1|	62.718	76.66	287	605	2.66e-104
unnamed	gi|897935626|emb|COV06232.1|	54.167	63.33	120	200	1.88e-21
unnamed	gi|802495692|emb|CFS03622.1|;gi|897943184|emb|COV28245.1|;gi|897974207|emb|COV72708.1|;gi|898020112|emb|COU80815.1|	62.718	76.66	287	574	2.66e-104
unnamed	gi|802495692|emb|CFS03622.1|;gi|897943184|emb|COV28245.1|;gi|897974207|emb|COV72708.1|;gi|898020112|emb|COU80815.1|	53.846	63.91	169	169	5.82e-24
unnamed	gi|886588271|emb|CKW23637.1|	62.718	76.66	287	544	2.68e-104
unnamed	gi|886588271|emb|CKW23637.1|	54.098	63.11	122	139	8.56e-22
unnamed	gi|895516229|emb|CNW89823.1|	62.718	76.66	287	548	2.69e-104
unnamed	gi|895516229|emb|CNW89823.1|	54.167	63.33	120	143	1.58e-21
unnamed	gi|886779350|emb|CKX20366.1|	62.718	76.66	287	548	2.69e-104
unnamed	gi|886779350|emb|CKX20366.1|	54.098	63.11	122	143	8.34e-22
unnamed	gi|888116158|emb|CMQ93939.1|	62.718	76.66	287	568	2.69e-104
unnamed	gi|888116158|emb|CMQ93939.1|	55.828	66.26	163	163	1.06e-21
unnamed	gi|669047949|gb|AIH26196.1|	62.718	76.66	287	568	2.69e-104
unnamed	gi|669047949|gb|AIH26196.1|	55.828	66.26	163	163	1.06e-21
unnamed	gi|814690512|emb|CKR25788.1|;gi|886468681|emb|CLA41468.1|;gi|887163228|emb|CKY43621.1|	62.718	76.66	287	568	2.72e-104
unnamed	gi|814690512|emb|CKR25788.1|;gi|886468681|emb|CLA41468.1|;gi|887163228|emb|CKY43621.1|	55.828	66.26	163	163	1.21e-21
unnamed	gi|895619253|emb|CNX94261.1|	62.718	76.66	287	575	2.74e-104
unnamed	gi|895619253|emb|CNX94261.1|	53.529	63.53	170	170	7.86e-24
unnamed	gi|918840768|ref|WP_052626014.1|;gi|895409262|emb|CNW83687.1|	62.718	76.66	287	568	2.75e-104
unnamed	gi|918840768|ref|WP_052626014.1|;gi|895409262|emb|CNW83687.1|	55.215	65.64	163	163	3.33e-25
unnamed	gi|757671526|ref|WP_042903879.1|;gi|619532348|gb|KAK28075.1|	62.718	76.66	287	568	2.75e-104
unnamed	gi|757671526|ref|WP_042903879.1|;gi|619532348|gb|KAK28075.1|	55.828	66.26	163	163	1.14e-21
unnamed	gi|801200368|emb|CFA28635.1|;gi|886495166|emb|CKW67978.1|	62.718	76.66	287	549	2.76e-104
unnamed	gi|801200368|emb|CFA28635.1|;gi|886495166|emb|CKW67978.1|	54.098	63.11	122	144	8.37e-22
unnamed	gi|895596762|emb|CNX00698.1|	62.718	76.66	287	601	2.79e-104
unnamed	gi|895596762|emb|CNX00698.1|	54.167	63.33	120	196	2.05e-21
unnamed	gi|886734744|emb|CKR28768.1|	62.718	76.66	287	549	2.79e-104
unnamed	gi|886734744|emb|CKR28768.1|	54.167	63.33	120	144	1.55e-21
unnamed	gi|897939071|emb|COV34463.1|	62.718	76.66	287	607	2.8e-104
unnamed	gi|897939071|emb|COV34463.1|	54.167	63.33	120	202	1.88e-21
unnamed	gi|895574335|emb|CNX33067.1|	62.718	76.66	287	604	2.82e-104
unnamed	gi|895574335|emb|CNX33067.1|	54.167	63.33	120	199	1.96e-21
unnamed	gi|884630181|emb|CKO77387.1|;gi|886336105|emb|CKY25994.1|;gi|887199385|emb|CKU55758.1|	62.718	76.66	287	550	2.84e-104
unnamed	gi|884630181|emb|CKO77387.1|;gi|886336105|emb|CKY25994.1|;gi|887199385|emb|CKU55758.1|	54.098	63.11	122	145	8.39e-22
unnamed	gi|886517091|emb|CKT91742.1|	62.718	76.66	287	553	2.85e-104
unnamed	gi|886517091|emb|CKT91742.1|	53.782	63.03	119	148	3.59e-21
unnamed	gi|801147970|emb|CEZ70239.1|	62.718	76.66	287	553	2.85e-104
unnamed	gi|801147970|emb|CEZ70239.1|	54.167	63.33	120	148	1.55e-21
unnamed	gi|897979828|emb|COV28927.1|	62.718	76.66	287	550	2.87e-104
unnamed	gi|897979828|emb|COV28927.1|	54.167	63.33	120	145	1.56e-21
unnamed	gi|886643083|emb|CKQ65889.1|;gi|887279014|emb|CKP86963.1|	62.718	76.66	287	598	2.87e-104
unnamed	gi|886643083|emb|CKQ65889.1|;gi|887279014|emb|CKP86963.1|	54.167	63.33	120	193	2.13e-21
unnamed	gi|735669101|ref|WP_034162163.1|	62.718	76.66	287	568	2.87e-104
unnamed	gi|735669101|ref|WP_034162163.1|	55.215	65.64	163	163	1.74e-20
unnamed	gi|918775017|ref|WP_052617653.1|	62.718	76.66	287	559	2.92e-104
unnamed	gi|918775017|ref|WP_052617653.1|	51.327	61.06	113	154	9.95e-18
unnamed	gi|594543972|gb|AHM06475.1|	62.718	76.66	287	565	2.92e-104
unnamed	gi|594543972|gb|AHM06475.1|	56.25	65.97	144	160	1.8e-20
unnamed	gi|886617882|emb|CKU82769.1|	62.718	76.66	287	603	2.93e-104
unnamed	gi|886617882|emb|CKU82769.1|	53.782	63.03	119	198	4.85e-21
unnamed	gi|812128458|emb|COV93676.1|	62.718	76.66	287	568	2.93e-104
unnamed	gi|812128458|emb|COV93676.1|	51.327	61.06	113	163	1.2e-17
unnamed	gi|752689209|ref|WP_041337079.1|;gi|690311452|gb|AIR13483.1|;gi|801552490|emb|CFJ68351.1|;gi|886980298|emb|CKZ98358.1|;gi|887147409|emb|CLA36252.1|;gi|887914747|emb|CMJ54961.1|;gi|888569088|emb|CMR49417.1|;gi|888926803|emb|CMS93107.1|	62.718	76.66	287	568	2.93e-104
unnamed	gi|752689209|ref|WP_041337079.1|;gi|690311452|gb|AIR13483.1|;gi|801552490|emb|CFJ68351.1|;gi|886980298|emb|CKZ98358.1|;gi|887147409|emb|CLA36252.1|;gi|887914747|emb|CMJ54961.1|;gi|888569088|emb|CMR49417.1|;gi|888926803|emb|CMS93107.1|	55.828	66.26	163	163	1.17e-21
unnamed	gi|912553984|ref|WP_050186749.1|;gi|892840112|emb|CNN13216.1|;gi|895472422|emb|CNX25746.1|	62.718	76.66	287	544	2.95e-104
unnamed	gi|912553984|ref|WP_050186749.1|;gi|892840112|emb|CNN13216.1|;gi|895472422|emb|CNX25746.1|	44.172	53.37	163	139	2.68e-13
unnamed	gi|895557659|emb|CNX44766.1|	62.718	76.66	287	600	3.02e-104
unnamed	gi|895557659|emb|CNX44766.1|	54.167	63.33	120	195	1.99e-21
unnamed	gi|895547996|emb|CNW55123.1|	62.718	76.66	287	579	3.04e-104
unnamed	gi|895547996|emb|CNW55123.1|	52.299	62.07	174	174	2.59e-23
unnamed	gi|490000188|ref|WP_003903162.1|;gi|289415075|gb|EFD12315.1|;gi|289542459|gb|EFD46107.1|;gi|289689850|gb|EFD57279.1|;gi|289693389|gb|EFD60818.1|;gi|620751414|gb|KAL09141.1|;gi|620838850|gb|KAL95029.1|;gi|620840624|gb|KAL96779.1|;gi|621565738|gb|KAR58892.1|;gi|621706010|gb|KAS98304.1|;gi|621814681|gb|KAU06545.1|;gi|622043620|gb|KAW31529.1|;gi|622101347|gb|KAW88582.1|;gi|622115823|gb|KAX02991.1|;gi…	62.718	76.66	287	568	3.06e-104
unnamed	gi|490000188|ref|WP_003903162.1|;gi|289415075|gb|EFD12315.1|;gi|289542459|gb|EFD46107.1|;gi|289689850|gb|EFD57279.1|;gi|289693389|gb|EFD60818.1|;gi|620751414|gb|KAL09141.1|;gi|620838850|gb|KAL95029.1|;gi|620840624|gb|KAL96779.1|;gi|621565738|gb|KAR58892.1|;gi|621706010|gb|KAS98304.1|;gi|621814681|gb|KAU06545.1|;gi|622043620|gb|KAW31529.1|;gi|622101347|gb|KAW88582.1|;gi|622115823|gb|KAX02991.1|;gi…	55.828	66.26	163	163	1.13e-21
unnamed	gi|895404985|emb|CNW73937.1|	62.718	76.66	287	553	3.08e-104
unnamed	gi|895404985|emb|CNW73937.1|	54.167	63.33	120	148	1.6e-21
unnamed	gi|886533748|emb|CKQ10488.1|	62.718	76.66	287	568	3.13e-104
unnamed	gi|886533748|emb|CKQ10488.1|	55.215	65.64	163	163	1.48e-24
unnamed	gi|884789203|emb|CKP18164.1|	62.718	76.66	287	568	3.16e-104
unnamed	gi|884789203|emb|CKP18164.1|	55.828	66.26	163	163	1.23e-21
unnamed	gi|686034152|ref|WP_031724157.1|;gi|622506568|gb|KBA89898.1|	62.718	76.66	287	568	3.16e-104
unnamed	gi|686034152|ref|WP_031724157.1|;gi|622506568|gb|KBA89898.1|	56.442	66.26	163	163	4.78e-22
unnamed	gi|895436464|emb|CNW66008.1|	62.718	76.66	287	606	3.17e-104
unnamed	gi|895436464|emb|CNW66008.1|	54.167	63.33	120	201	2.06e-21
unnamed	gi|812030090|emb|CNN21304.1|	62.718	76.66	287	557	3.18e-104
unnamed	gi|812030090|emb|CNN21304.1|	54.098	63.11	122	152	8.31e-22
unnamed	gi|884674179|emb|CKN55739.1|	62.718	76.66	287	569	3.21e-104
unnamed	gi|884674179|emb|CKN55739.1|	51.22	62.8	164	164	5.23e-23
unnamed	gi|801118830|emb|CEZ34283.1|	62.718	76.66	287	569	3.21e-104
unnamed	gi|801118830|emb|CEZ34283.1|	51.829	63.41	164	164	5.23e-23
unnamed	gi|886584002|emb|CKS87160.1|	62.718	76.66	287	570	3.23e-104
unnamed	gi|886584002|emb|CKS87160.1|	51.327	61.06	113	165	1.27e-17
unnamed	gi|897957157|emb|COU56655.1|	62.718	76.66	287	607	3.25e-104
unnamed	gi|897957157|emb|COU56655.1|	54.167	63.33	120	202	2.06e-21
unnamed	gi|814698886|emb|CKS41170.1|;gi|895493995|emb|CNW24211.1|	62.718	76.66	287	603	3.26e-104
unnamed	gi|814698886|emb|CKS41170.1|;gi|895493995|emb|CNW24211.1|	54.167	63.33	120	198	2.15e-21
unnamed	gi|887096554|emb|CKO72679.1|	62.718	76.66	287	568	3.27e-104
unnamed	gi|887096554|emb|CKO72679.1|	55.828	66.26	163	163	1.18e-21
unnamed	gi|887022774|emb|CKQ74880.1|	62.718	76.66	287	570	3.3e-104
unnamed	gi|887022774|emb|CKQ74880.1|	50.909	61.82	165	165	7.05e-23
unnamed	gi|896249493|ref|WP_049243979.1|	62.718	76.66	287	568	3.3e-104
unnamed	gi|896249493|ref|WP_049243979.1|	55.215	66.26	163	163	3.64e-21
unnamed	gi|503754693|ref|WP_013988769.1|;gi|339330179|emb|CCC25837.1|;gi|622977602|gb|KBF49813.1|;gi|623017529|gb|KBF89271.1|;gi|623025544|gb|KBF97221.1|;gi|623038666|gb|KBG10224.1|;gi|623046832|gb|KBG18319.1|;gi|623060605|gb|KBG31986.1|;gi|623088480|gb|KBG59667.1|;gi|623094975|gb|KBG66116.1|;gi|623120795|gb|KBG91743.1|;gi|623129963|gb|KBH00486.1|;gi|623133401|gb|KBH04233.1|;gi|623140991|gb|KBH11771.1|;g…	62.718	76.66	287	567	3.32e-104
unnamed	gi|503754693|ref|WP_013988769.1|;gi|339330179|emb|CCC25837.1|;gi|622977602|gb|KBF49813.1|;gi|623017529|gb|KBF89271.1|;gi|623025544|gb|KBF97221.1|;gi|623038666|gb|KBG10224.1|;gi|623046832|gb|KBG18319.1|;gi|623060605|gb|KBG31986.1|;gi|623088480|gb|KBG59667.1|;gi|623094975|gb|KBG66116.1|;gi|623120795|gb|KBG91743.1|;gi|623129963|gb|KBH00486.1|;gi|623133401|gb|KBH04233.1|;gi|623140991|gb|KBH11771.1|;g…	54.601	65.03	163	162	3.18e-20
unnamed	gi|686092249|ref|WP_031752420.1|;gi|621296037|gb|KAO95443.1|;gi|888446171|emb|CMM80819.1|	62.718	76.66	287	567	3.32e-104
unnamed	gi|686092249|ref|WP_031752420.1|;gi|621296037|gb|KAO95443.1|;gi|888446171|emb|CMM80819.1|	53.988	63.8	163	162	2.23e-20
unnamed	gi|686041446|ref|WP_031729336.1|;gi|623526824|gb|KBK94297.1|;gi|623602166|gb|KBL68875.1|	62.718	76.66	287	568	3.34e-104
unnamed	gi|686041446|ref|WP_031729336.1|;gi|623526824|gb|KBK94297.1|;gi|623602166|gb|KBL68875.1|	55.828	66.26	163	163	1.16e-21
unnamed	gi|289537803|gb|EFD42381.1|	62.718	76.66	287	564	3.37e-104
unnamed	gi|289537803|gb|EFD42381.1|	54.861	64.58	144	159	4.92e-19
unnamed	gi|918959059|ref|WP_052645819.1|;gi|897966330|emb|COU54237.1|	62.718	76.66	287	581	3.38e-104
unnamed	gi|918959059|ref|WP_052645819.1|;gi|897966330|emb|COU54237.1|	51.705	61.36	176	176	1.24e-25
unnamed	gi|918908226|ref|WP_052632773.1|;gi|895413828|emb|CNX07950.1|	62.718	76.66	287	568	3.41e-104
unnamed	gi|918908226|ref|WP_052632773.1|;gi|895413828|emb|CNX07950.1|	55.828	66.26	163	163	1.21e-21
unnamed	gi|912548246|ref|WP_050185297.1|;gi|892888447|emb|CNM60086.1|	62.718	76.66	287	568	3.41e-104
unnamed	gi|912548246|ref|WP_050185297.1|;gi|892888447|emb|CNM60086.1|	55.828	66.26	163	163	1.21e-21
unnamed	gi|889273913|emb|CMQ71624.1|	62.718	76.66	287	568	3.41e-104
unnamed	gi|889273913|emb|CMQ71624.1|	55.828	66.26	163	163	1.21e-21
unnamed	gi|888143602|emb|CMQ02586.1|	62.718	76.66	287	568	3.41e-104
unnamed	gi|888143602|emb|CMQ02586.1|	55.828	66.26	163	163	1.21e-21
unnamed	gi|887143582|emb|CKV63786.1|;gi|887353732|emb|CKW02962.1|	62.718	76.66	287	568	3.41e-104
unnamed	gi|887143582|emb|CKV63786.1|;gi|887353732|emb|CKW02962.1|	55.828	66.26	163	163	1.21e-21
unnamed	gi|886440410|emb|CKO76921.1|	62.718	76.66	287	568	3.41e-104
unnamed	gi|886440410|emb|CKO76921.1|	55.828	66.26	163	163	1.21e-21
unnamed	gi|814681510|emb|CMH14940.1|	62.718	76.66	287	568	3.41e-104
unnamed	gi|814681510|emb|CMH14940.1|	55.215	65.64	163	163	1.21e-21
unnamed	gi|735669341|ref|WP_034162305.1|	62.718	76.66	287	568	3.41e-104
unnamed	gi|735669341|ref|WP_034162305.1|	55.215	65.64	163	163	1.21e-21
unnamed	gi|685916579|ref|WP_031653466.1|;gi|625994206|gb|KCH39383.1|	62.718	76.66	287	568	3.41e-104
unnamed	gi|685916579|ref|WP_031653466.1|;gi|625994206|gb|KCH39383.1|	55.828	66.26	163	163	1.21e-21
unnamed	gi|686009194|ref|WP_031709851.1|;gi|625158705|gb|KCB09255.1|	62.718	76.66	287	568	3.41e-104
unnamed	gi|686009194|ref|WP_031709851.1|;gi|625158705|gb|KCB09255.1|	55.828	66.26	163	163	1.21e-21
unnamed	gi|685969520|ref|WP_031679792.1|;gi|622791296|gb|KBD67760.1|;gi|622844079|gb|KBE19298.1|	62.718	76.66	287	568	3.41e-104
unnamed	gi|685969520|ref|WP_031679792.1|;gi|622791296|gb|KBD67760.1|;gi|622844079|gb|KBE19298.1|	55.215	65.64	163	163	1.21e-21
unnamed	gi|686055718|ref|WP_031737858.1|;gi|622598907|gb|KBB79945.1|	62.718	76.66	287	568	3.41e-104
unnamed	gi|686055718|ref|WP_031737858.1|;gi|622598907|gb|KBB79945.1|	55.828	66.26	163	163	1.21e-21
unnamed	gi|503766314|ref|WP_014000390.1|;gi|340003963|emb|CCC43098.1|;gi|432157416|emb|CCK54694.1|	62.718	76.66	287	568	3.41e-104
unnamed	gi|503766314|ref|WP_014000390.1|;gi|340003963|emb|CCC43098.1|;gi|432157416|emb|CCK54694.1|	55.828	66.26	163	163	1.21e-21
unnamed	gi|489498941|ref|WP_003403850.1|;gi|31791941|ref|NP_854434.1|;gi|57116776|ref|YP_177752.1|;gi|7476125|pir||E70825;gi|121492324|emb|CAL70791.1|;gi|124600127|gb|EAY59137.1|;gi|134149209|gb|EBA41254.1|;gi|148720486|gb|ABR05111.1|;gi|224772262|dbj|BAH25068.1|;gi|253319202|gb|ACT23805.1|;gi|289419276|gb|EFD16477.1|;gi|289685006|gb|EFD52494.1|;gi|298494037|gb|EFI29331.1|;gi|308216537|gb|EFO75936.1|;gi|…
3266.1|;gi|626758067|gb|KCO85286.1|;gi|626779333|gb|KCP06206.1|;gi|626787600|gb|KCP14299.1|;gi|626788518|gb|KCP15203.1|;gi|626797156|gb|KCP23642.1|;gi|626802198|gb|KCP28609.1|;gi|626804980|gb|KCP31327.1|;gi|626809840|gb|KCP36111.1|;gi|626812908|gb|KCP39125.1|;gi|626820642|gb|KCP46635.1|;gi|626821867|gb|KCP47782.1|;gi|626822999|gb|KCP48857.1|;gi|626832715|gb|KCP58335.1|;gi|626839160|gb|KCP64623.1|…
1|;gi|889604992|emb|CLY63199.1|;gi|889610426|emb|CLZ11478.1|;gi|889615262|emb|CLU69590.1|;gi|889620096|emb|CLS69276.1|;gi|889624246|emb|CMD11334.1|;gi|889628315|emb|CLY73418.1|;gi|889633346|emb|CML37023.1|;gi|889636713|emb|CMD50293.1|;gi|889640993|emb|CLQ83436.1|;gi|889648201|emb|CLN58542.1|;gi|889649036|emb|CLW35552.1|;gi|889656315|emb|CMF91321.1|;gi|889660383|emb|CLN71030.1|;gi|889661744|emb|CM…	62.718	76.66	287	106	3.41e-104	329
unnamed	gi|489498941|ref|WP_003403850.1|;gi|31791941|ref|NP_854434.1|;gi|57116776|ref|YP_177752.1|;gi|7476125|pir||E70825;gi|121492324|emb|CAL70791.1|;gi|124600127|gb|EAY59137.1|;gi|134149209|gb|EBA41254.1|;gi|148720486|gb|ABR05111.1|;gi|224772262|dbj|BAH25068.1|;gi|253319202|gb|ACT23805.1|;gi|289419276|gb|EFD16477.1|;gi|289685006|gb|EFD52494.1|;gi|298494037|gb|EFI29331.1|;gi|308216537|gb|EFO75936.1|;gi|…
3266.1|;gi|626758067|gb|KCO85286.1|;gi|626779333|gb|KCP06206.1|;gi|626787600|gb|KCP14299.1|;gi|626788518|gb|KCP15203.1|;gi|626797156|gb|KCP23642.1|;gi|626802198|gb|KCP28609.1|;gi|626804980|gb|KCP31327.1|;gi|626809840|gb|KCP36111.1|;gi|626812908|gb|KCP39125.1|;gi|626820642|gb|KCP46635.1|;gi|626821867|gb|KCP47782.1|;gi|626822999|gb|KCP48857.1|;gi|626832715|gb|KCP58335.1|;gi|626839160|gb|KCP64623.1|…
1|;gi|889604992|emb|CLY63199.1|;gi|889610426|emb|CLZ11478.1|;gi|889615262|emb|CLU69590.1|;gi|889620096|emb|CLS69276.1|;gi|889624246|emb|CMD11334.1|;gi|889628315|emb|CLY73418.1|;gi|889633346|emb|CML37023.1|;gi|889636713|emb|CMD50293.1|;gi|889640993|emb|CLQ83436.1|;gi|889648201|emb|CLN58542.1|;gi|889649036|emb|CLW35552.1|;gi|889656315|emb|CMF91321.1|;gi|889660383|emb|CLN71030.1|;gi|889661744|emb|CM…	55.828	66.26	163	54	1.21e-21	102
unnamed	gi|895623574|emb|CNW85357.1|	62.718	76.66	287	605	3.43e-104
unnamed	gi|895623574|emb|CNW85357.1|	54.167	63.33	120	200	2.15e-21
unnamed	gi|148504682|gb|ABQ72491.1|;gi|339293776|gb|AEJ45887.1|;gi|339297416|gb|AEJ49526.1|;gi|356592832|gb|AET18061.1|;gi|379026913|dbj|BAL64646.1|;gi|449031289|gb|AGE66716.1|;gi|631461785|gb|KDA13754.1|;gi|737516984|dbj|BAQ04658.1|;gi|857098086|gb|AKO23746.1|;gi|922676358|gb|ALA77155.1|	62.718	76.66	287	565	3.46e-104
unnamed	gi|148504682|gb|ABQ72491.1|;gi|339293776|gb|AEJ45887.1|;gi|339297416|gb|AEJ49526.1|;gi|356592832|gb|AET18061.1|;gi|379026913|dbj|BAL64646.1|;gi|449031289|gb|AGE66716.1|;gi|631461785|gb|KDA13754.1|;gi|737516984|dbj|BAQ04658.1|;gi|857098086|gb|AKO23746.1|;gi|922676358|gb|ALA77155.1|	56.25	65.97	144	160	1.9e-20
unnamed	gi|886409773|emb|CKV06950.1|	62.718	76.66	287	569	3.5e-104
unnamed	gi|886409773|emb|CKV06950.1|	52.439	64.02	164	164	4.09e-20
unnamed	gi|886352871|emb|CKU28062.1|	62.718	76.66	287	569	3.5e-104
unnamed	gi|886352871|emb|CKU28062.1|	51.829	63.41	164	164	4.09e-20
unnamed	gi|895632241|emb|CNX58007.1|	62.718	76.66	287	598	3.51e-104
unnamed	gi|895632241|emb|CNX58007.1|	54.167	63.33	120	193	2.07e-21
unnamed	gi|740653400|ref|WP_038438707.1|;gi|690295474|gb|AIR46044.1|	62.718	76.66	287	568	3.56e-104
unnamed	gi|740653400|ref|WP_038438707.1|;gi|690295474|gb|AIR46044.1|	55.828	66.26	163	163	1.23e-21
unnamed	gi|518113931|ref|WP_019284139.1|;gi|686571986|gb|AIQ03382.1|;gi|888999928|emb|CMP56703.1|	62.718	76.66	287	568	3.56e-104
unnamed	gi|518113931|ref|WP_019284139.1|;gi|686571986|gb|AIQ03382.1|;gi|888999928|emb|CMP56703.1|	55.828	66.26	163	163	1.23e-21
unnamed	gi|735668455|ref|WP_034161830.1|	62.718	76.66	287	568	3.67e-104
unnamed	gi|735668455|ref|WP_034161830.1|	56.442	66.26	163	163	7.16e-22
unnamed	gi|518086588|ref|WP_019256796.1|;gi|620781644|gb|KAL38835.1|;gi|620888917|gb|KAM44191.1|;gi|621189147|gb|KAN91126.1|;gi|621192621|gb|KAN94497.1|;gi|623459452|gb|KBK27775.1|;gi|623462090|gb|KBK30374.1|;gi|623467282|gb|KBK35512.1|;gi|623498775|gb|KBK66588.1|;gi|623536354|gb|KBL03712.1|;gi|623555695|gb|KBL22893.1|;gi|623557572|gb|KBL24741.1|;gi|623609256|gb|KBL75869.1|;gi|623611423|gb|KBL78001.1|;gi…	62.718	76.66	287	568	3.71e-104
unnamed	gi|518086588|ref|WP_019256796.1|;gi|620781644|gb|KAL38835.1|;gi|620888917|gb|KAM44191.1|;gi|621189147|gb|KAN91126.1|;gi|621192621|gb|KAN94497.1|;gi|623459452|gb|KBK27775.1|;gi|623462090|gb|KBK30374.1|;gi|623467282|gb|KBK35512.1|;gi|623498775|gb|KBK66588.1|;gi|623536354|gb|KBL03712.1|;gi|623555695|gb|KBL22893.1|;gi|623557572|gb|KBL24741.1|;gi|623609256|gb|KBL75869.1|;gi|623611423|gb|KBL78001.1|;gi…	55.828	66.26	163	163	2.47e-24
unnamed	gi|811844271|emb|CMB41866.1|	62.718	76.66	287	568	3.83e-104
unnamed	gi|811844271|emb|CMB41866.1|	55.828	66.26	163	163	1.14e-21
unnamed	gi|890472036|emb|CMS30258.1|;gi|890719479|emb|CMD45942.1|	62.718	76.66	287	568	3.92e-104
unnamed	gi|890472036|emb|CMS30258.1|;gi|890719479|emb|CMD45942.1|	55.828	66.26	163	163	1.25e-21
unnamed	gi|889875568|emb|CMG60227.1|	62.718	76.66	287	568	4e-104
unnamed	gi|889875568|emb|CMG60227.1|	55.215	65.64	163	163	6.8e-24
unnamed	gi|884733591|emb|CKM53713.1|;gi|884805065|emb|CKN28172.1|	62.718	76.66	287	568	4.09e-104
unnamed	gi|884733591|emb|CKM53713.1|;gi|884805065|emb|CKN28172.1|	55.828	66.26	163	163	1.18e-21
unnamed	gi|812099886|emb|CKM70214.1|	62.718	76.66	287	568	4.09e-104
unnamed	gi|812099886|emb|CKM70214.1|	55.828	66.26	163	163	1.34e-21
unnamed	gi|884746939|emb|CKM34117.1|	62.718	76.66	287	568	4.13e-104
unnamed	gi|884746939|emb|CKM34117.1|	55.828	66.26	163	163	1.24e-21
unnamed	gi|884592106|emb|CKO67624.1|	62.718	76.66	287	568	4.13e-104
unnamed	gi|884592106|emb|CKO67624.1|	55.828	66.26	163	163	1.18e-21
unnamed	gi|685922015|ref|WP_031658010.1|;gi|626772506|gb|KCO99478.1|;gi|626777141|gb|KCP04052.1|;gi|802277819|emb|CFQ25490.1|;gi|892606858|emb|CNG68238.1|	62.718	76.66	287	568	4.13e-104
unnamed	gi|685922015|ref|WP_031658010.1|;gi|626772506|gb|KCO99478.1|;gi|626777141|gb|KCP04052.1|;gi|802277819|emb|CFQ25490.1|;gi|892606858|emb|CNG68238.1|	55.828	66.26	163	163	1.25e-21
unnamed	gi|685924725|ref|WP_031659688.1|;gi|626744793|gb|KCO72247.1|;gi|626817430|gb|KCP43536.1|	62.718	76.66	287	568	4.13e-104
unnamed	gi|685924725|ref|WP_031659688.1|;gi|626744793|gb|KCO72247.1|;gi|626817430|gb|KCP43536.1|	55.828	66.26	163	163	1.34e-21
unnamed	gi|686037400|ref|WP_031726398.1|;gi|624511699|gb|KBU68159.1|;gi|624578501|gb|KBV33097.1|	62.718	76.66	287	568	4.13e-104
unnamed	gi|686037400|ref|WP_031726398.1|;gi|624511699|gb|KBU68159.1|;gi|624578501|gb|KBV33097.1|	55.828	66.26	163	163	1.18e-21
unnamed	gi|811633338|emb|CMU05196.1|;gi|811878657|emb|CMS54267.1|;gi|887356620|emb|CKR09046.1|;gi|888738468|emb|CMT98970.1|;gi|888930999|emb|CMR88202.1|	62.718	76.66	287	568	4.26e-104
unnamed	gi|811633338|emb|CMU05196.1|;gi|811878657|emb|CMS54267.1|;gi|887356620|emb|CKR09046.1|;gi|888738468|emb|CMT98970.1|;gi|888930999|emb|CMR88202.1|	55.828	66.26	163	163	1.16e-21
unnamed	gi|884665352|emb|CKN80069.1|	62.718	76.66	287	568	4.4e-104
unnamed	gi|884665352|emb|CKN80069.1|	55.828	66.26	163	163	1.29e-21
unnamed	gi|685996977|ref|WP_031700623.1|;gi|620753859|gb|KAL11551.1|;gi|620880877|gb|KAM36240.1|;gi|621198489|gb|KAO00335.1|;gi|623476940|gb|KBK45069.1|;gi|623496602|gb|KBK64483.1|;gi|623516110|gb|KBK83664.1|;gi|623538849|gb|KBL06186.1|;gi|626047712|gb|KCH91609.1|;gi|892931399|emb|CNM32905.1|	62.718	76.66	287	568	4.45e-104
unnamed	gi|685996977|ref|WP_031700623.1|;gi|620753859|gb|KAL11551.1|;gi|620880877|gb|KAM36240.1|;gi|621198489|gb|KAO00335.1|;gi|623476940|gb|KBK45069.1|;gi|623496602|gb|KBK64483.1|;gi|623516110|gb|KBK83664.1|;gi|623538849|gb|KBL06186.1|;gi|626047712|gb|KCH91609.1|;gi|892931399|emb|CNM32905.1|	55.828	66.26	163	163	1.59e-21
unnamed	gi|886848613|emb|CKR02592.1|	62.718	76.66	287	545	4.46e-104
unnamed	gi|886848613|emb|CKR02592.1|	51.327	61.06	113	140	1.02e-17
unnamed	gi|886891308|emb|CKP64954.1|	62.718	76.66	287	565	4.48e-104
unnamed	gi|886891308|emb|CKP64954.1|	55.828	66.26	163	163	1.38e-21
unnamed	gi|890063301|emb|CML01571.1|	62.718	76.66	287	568	4.5e-104
unnamed	gi|890063301|emb|CML01571.1|	55.828	66.26	163	163	1.28e-21
unnamed	gi|898149669|emb|COV88367.1|	62.718	76.66	287	555	4.52e-104
unnamed	gi|898149669|emb|COV88367.1|	54.167	63.33	120	150	1.78e-21
unnamed	gi|686092699|ref|WP_031752578.1|;gi|626506508|gb|KCM39171.1|	62.718	76.66	287	568	4.6e-104
unnamed	gi|686092699|ref|WP_031752578.1|;gi|626506508|gb|KCM39171.1|	55.828	66.26	163	163	1.25e-21
unnamed	gi|505105319|ref|WP_015292421.1|;gi|432165391|emb|CCK62866.1|	62.718	76.66	287	568	4.64e-104
unnamed	gi|505105319|ref|WP_015292421.1|;gi|432165391|emb|CCK62866.1|	56.442	67.48	163	163	8.21e-23
unnamed	gi|812039598|emb|CNN04554.1|	62.718	76.66	287	570	5.17e-104
unnamed	gi|812039598|emb|CNN04554.1|	50.909	61.82	165	165	9.13e-23
unnamed	gi|886314449|emb|CKU76349.1|	62.718	76.66	287	597	6.15e-104
unnamed	gi|886314449|emb|CKU76349.1|	55.479	65.75	146	192	1.53e-20
unnamed	gi|800658804|emb|CFI04875.1|	62.718	76.66	287	568	6.33e-104
unnamed	gi|800658804|emb|CFI04875.1|	55.828	66.26	163	163	1.2e-21
unnamed	gi|811448179|emb|CRH15116.1|	62.718	76.66	287	564	6.33e-104
unnamed	gi|811448179|emb|CRH15116.1|	52.991	62.39	117	159	1.49e-19
unnamed	gi|887154406|emb|CKP98043.1|	62.369	76.66	287	568	6.61e-104
unnamed	gi|887154406|emb|CKP98043.1|	55.828	66.26	163	163	1.23e-21
unnamed	gi|801468158|emb|CFH35051.1|	62.718	76.66	287	577	7.22e-104
unnamed	gi|801468158|emb|CFH35051.1|	55.828	66.26	163	163	1.39e-21
unnamed	gi|886761898|emb|CKX13124.1|	62.718	76.66	287	573	7.54e-104
unnamed	gi|886761898|emb|CKX13124.1|	55.102	64.63	147	168	2.9e-21
unnamed	gi|686055228|ref|WP_031737551.1|	62.718	76.66	287	568	9.1e-104
unnamed	gi|686055228|ref|WP_031737551.1|	55.828	66.26	163	163	1.29e-21
unnamed	gi|490002455|ref|WP_003905384.1|;gi|289712405|gb|EFD76417.1|;gi|622533619|gb|KBB16261.1|;gi|622828710|gb|KBE04281.1|;gi|622833644|gb|KBE09106.1|;gi|622982801|gb|KBF54982.1|;gi|625982528|gb|KCH27922.1|	62.718	76.31	287	568	1.01e-103
unnamed	gi|490002455|ref|WP_003905384.1|;gi|289712405|gb|EFD76417.1|;gi|622533619|gb|KBB16261.1|;gi|622828710|gb|KBE04281.1|;gi|622833644|gb|KBE09106.1|;gi|622982801|gb|KBF54982.1|;gi|625982528|gb|KCH27922.1|	55.828	66.26	163	163	1.23e-21
unnamed	gi|760308847|ref|WP_043856355.1|;gi|758640104|gb|KIU62989.1|;gi|893679471|gb|AKR00367.1|	62.718	76.31	287	568	1.09e-103
unnamed	gi|760308847|ref|WP_043856355.1|;gi|758640104|gb|KIU62989.1|;gi|893679471|gb|AKR00367.1|	55.828	66.26	163	163	1.22e-21
unnamed	gi|889600428|emb|CMH13438.1|	62.369	76.31	287	568	1.34e-103
unnamed	gi|889600428|emb|CMH13438.1|	55.828	66.26	163	163	1.27e-21
unnamed	gi|685993013|ref|WP_031697820.1|;gi|620770642|gb|KAL28024.1|;gi|621198542|gb|KAO00009.1|	62.369	76.66	287	568	1.35e-103
unnamed	gi|685993013|ref|WP_031697820.1|;gi|620770642|gb|KAL28024.1|;gi|621198542|gb|KAO00009.1|	55.828	66.26	163	163	1.28e-21
unnamed	gi|887083870|emb|CKS97553.1|	62.369	76.31	287	573	1.36e-103
unnamed	gi|887083870|emb|CKS97553.1|	53.571	63.69	168	168	2.22e-28
unnamed	gi|685996890|ref|WP_031700559.1|;gi|620739015|gb|KAK97053.1|;gi|625787478|gb|KCF38074.1|	62.369	76.31	287	568	1.64e-103
unnamed	gi|685996890|ref|WP_031700559.1|;gi|620739015|gb|KAK97053.1|;gi|625787478|gb|KCF38074.1|	55.828	66.26	163	163	1.28e-21
unnamed	gi|890151473|emb|CLX08236.1|	62.718	76.31	287	568	1.96e-103
unnamed	gi|890151473|emb|CLX08236.1|	55.828	66.26	163	163	1.28e-21
unnamed	gi|801185691|emb|CFA20773.1|	62.369	76.31	287	542	2.02e-103
unnamed	gi|801185691|emb|CFA20773.1|	54.167	63.33	120	137	1.62e-21
unnamed	gi|686012628|ref|WP_031712241.1|;gi|621149494|gb|KAN52347.1|	62.369	76.31	287	568	2.11e-103
unnamed	gi|686012628|ref|WP_031712241.1|;gi|621149494|gb|KAN52347.1|	55.828	66.26	163	163	1.34e-21
unnamed	gi|686038754|ref|WP_031727359.1|;gi|625587081|gb|KCD40707.1|;gi|800309934|emb|CFD68586.1|;gi|801501722|emb|CFI62788.1|;gi|889112596|emb|CMN90864.1|	62.369	76.31	287	568	2.45e-103
unnamed	gi|686038754|ref|WP_031727359.1|;gi|625587081|gb|KCD40707.1|;gi|800309934|emb|CFD68586.1|;gi|801501722|emb|CFI62788.1|;gi|889112596|emb|CMN90864.1|	55.828	66.26	163	163	1.34e-21
unnamed	gi|887940419|emb|CMN84553.1|	62.369	76.31	287	568	2.94e-103
unnamed	gi|887940419|emb|CMN84553.1|	55.828	66.26	163	163	1.18e-21
unnamed	gi|686075869|ref|WP_031744940.1|;gi|624560023|gb|KBV14979.1|	62.369	76.31	287	568	3.38e-103
unnamed	gi|686075869|ref|WP_031744940.1|;gi|624560023|gb|KBV14979.1|	55.828	66.26	163	163	1.13e-21
unnamed	gi|685958859|ref|WP_031677328.1|;gi|620851558|gb|KAM07494.1|;gi|622799769|gb|KBD76052.1|;gi|622915976|gb|KBE89477.1|;gi|636838533|gb|KDM97079.1|;gi|887228823|emb|CKU52806.1|	62.369	76.31	287	568	3.49e-103
unnamed	gi|685958859|ref|WP_031677328.1|;gi|620851558|gb|KAM07494.1|;gi|622799769|gb|KBD76052.1|;gi|622915976|gb|KBE89477.1|;gi|636838533|gb|KDM97079.1|;gi|887228823|emb|CKU52806.1|	55.828	66.26	163	163	1.13e-21
unnamed	gi|685933383|ref|WP_031666488.1|;gi|626870600|gb|KCP95503.1|	62.369	76.31	287	568	3.92e-103
unnamed	gi|685933383|ref|WP_031666488.1|;gi|626870600|gb|KCP95503.1|	55.828	66.26	163	163	1.17e-21
unnamed	gi|685970250|ref|WP_031680331.1|;gi|653941145|gb|KEB45243.1|	62.369	76.31	287	568	4.1e-103
unnamed	gi|685970250|ref|WP_031680331.1|;gi|653941145|gb|KEB45243.1|	55.828	66.26	163	163	1.14e-21
unnamed	gi|886863026|emb|CKU14591.1|	62.369	76.31	287	568	5.07e-103
unnamed	gi|886863026|emb|CKU14591.1|	55.828	66.26	163	163	1.12e-21
unnamed	gi|686019814|ref|WP_031716823.1|;gi|624958506|gb|KBZ10701.1|;gi|626444069|gb|KCL78457.1|;gi|626453470|gb|KCL87595.1|	62.369	76.31	287	568	7.44e-103
unnamed	gi|686019814|ref|WP_031716823.1|;gi|624958506|gb|KBZ10701.1|;gi|626444069|gb|KCL78457.1|;gi|626453470|gb|KCL87595.1|	55.828	66.26	163	163	1.2e-21
unnamed	gi|884740788|emb|CKN28593.1|	62.369	75.96	287	568	8.83e-103
unnamed	gi|884740788|emb|CKN28593.1|	55.828	66.26	163	163	1.22e-21
unnamed	gi|802414093|emb|CFR41038.1|;gi|811532773|emb|CNT87756.1|;gi|812132501|emb|CNW22137.1|;gi|884762196|emb|CKM97087.1|;gi|884794769|emb|CKN67402.1|;gi|887233616|emb|CKS64774.1|;gi|892409046|emb|CNV93220.1|;gi|895393660|emb|CNZ61667.1|;gi|895487632|emb|CNZ42182.1|;gi|895592610|emb|CNY76607.1|;gi|897801966|emb|COW37438.1|;gi|897901500|emb|COW87439.1|;gi|897969085|emb|COW34537.1|	61.922	76.51	281	281	1.07e-102
unnamed	gi|490014748|ref|WP_003917342.1|;gi|13880321|gb|AAK45019.1|;gi|323720784|gb|EGB29854.1|;gi|623747060|gb|KBN11972.1|	62.369	76.31	287	568	1.19e-102
unnamed	gi|490014748|ref|WP_003917342.1|;gi|13880321|gb|AAK45019.1|;gi|323720784|gb|EGB29854.1|;gi|623747060|gb|KBN11972.1|	55.828	66.26	163	163	1.2e-21
unnamed	gi|886453390|emb|CKU17282.1|	62.369	75.96	287	568	1.6e-102
unnamed	gi|886453390|emb|CKU17282.1|	55.828	66.26	163	163	1.17e-21
unnamed	gi|521812451|gb|EPQ71665.1|	59.801	73.42	301	560	1.89e-102
unnamed	gi|521812451|gb|EPQ71665.1|	58.278	72.19	151	153	8.71e-32
unnamed	gi|738508049|ref|WP_036456701.1|;gi|641307902|emb|CDM78900.1|	59.801	73.42	301	563	1.92e-102
unnamed	gi|738508049|ref|WP_036456701.1|;gi|641307902|emb|CDM78900.1|	58.974	72.44	156	156	5.51e-34
unnamed	gi|522737034|ref|WP_020726723.1|;gi|521819427|gb|EPQ78636.1|	59.801	73.42	301	563	2.11e-102
unnamed	gi|522737034|ref|WP_020726723.1|;gi|521819427|gb|EPQ78636.1|	58.974	72.44	156	156	5.94e-34
unnamed	gi|501364915|ref|WP_012396481.1|;gi|183178247|gb|ACC43357.1|	59.801	73.42	301	563	2.84e-102
unnamed	gi|501364915|ref|WP_012396481.1|;gi|183178247|gb|ACC43357.1|	58.974	72.44	156	156	7.58e-34
unnamed	gi|521713249|gb|EPQ45393.1|	59.136	72.76	301	554	7.63e-102
unnamed	gi|521713249|gb|EPQ45393.1|	58.278	72.19	151	153	9.54e-32
unnamed	gi|738475933|ref|WP_036426217.1|	59.136	72.76	301	557	8.36e-102
unnamed	gi|738475933|ref|WP_036426217.1|	58.974	72.44	156	156	6.1e-34
unnamed	gi|505170226|ref|WP_015357328.1|;gi|442585501|gb|AGC64644.1|	58.804	72.43	301	563	5.63e-101
unnamed	gi|505170226|ref|WP_015357328.1|;gi|442585501|gb|AGC64644.1|	58.333	71.79	156	156	6.71e-36
unnamed	gi|378812169|gb|AFC56303.1|	56.962	69.62	237	267	2.41e-79
unnamed	gi|808577503|emb|CPR12073.1|	100	100	450	450	0
unnamed	gi|829094852|ref|WP_047316325.1|;gi|828245287|gb|KLO26795.1|;gi|828257180|gb|KLO38402.1|;gi|828263637|gb|KLO44736.1|;gi|828275073|gb|KLO56079.1|	68.904	78.97	447	447	0
unnamed	gi|846147618|gb|AKN16063.1|	68.904	78.97	447	447	0
unnamed	gi|916901403|ref|WP_051508116.1|	62.238	74.48	286	563	7.44e-110
unnamed	gi|916901403|ref|WP_051508116.1|	63.462	74.36	156	156	1.57e-24
unnamed	gi|738455469|ref|WP_036406637.1|;gi|576407144|gb|EUA00954.1|	62.238	74.83	286	563	2.2e-108
unnamed	gi|738455469|ref|WP_036406637.1|;gi|576407144|gb|EUA00954.1|	61.635	72.33	159	159	3.13e-20
unnamed	gi|576404057|gb|ETZ97892.1|;gi|576416647|gb|EUA10415.1|	60.764	74.31	288	562	3.59e-107
unnamed	gi|576404057|gb|ETZ97892.1|;gi|576416647|gb|EUA10415.1|	62.252	73.51	151	153	2.16e-20
unnamed	gi|556612092|ref|WP_023368238.1|;gi|556023589|gb|AGZ50800.1|;gi|660929256|gb|KEP40986.1|;gi|690320977|gb|AIR18604.1|;gi|690332507|gb|AIR28175.1|	60.764	74.31	288	565	4.2e-107
unnamed	gi|556612092|ref|WP_023368238.1|;gi|556023589|gb|AGZ50800.1|;gi|660929256|gb|KEP40986.1|;gi|690320977|gb|AIR18604.1|;gi|690332507|gb|AIR28175.1|	62.821	73.72	156	156	1.43e-22
unnamed	gi|489498941|ref|WP_003403850.1|;gi|31791941|ref|NP_854434.1|;gi|57116776|ref|YP_177752.1|;gi|7476125|pir||E70825;gi|121492324|emb|CAL70791.1|;gi|124600127|gb|EAY59137.1|;gi|134149209|gb|EBA41254.1|;gi|148720486|gb|ABR05111.1|;gi|224772262|dbj|BAH25068.1|;gi|253319202|gb|ACT23805.1|;gi|289419276|gb|EFD16477.1|;gi|289685006|gb|EFD52494.1|;gi|298494037|gb|EFI29331.1|;gi|308216537|gb|EFO75936.1|;gi|…
3266.1|;gi|626758067|gb|KCO85286.1|;gi|626779333|gb|KCP06206.1|;gi|626787600|gb|KCP14299.1|;gi|626788518|gb|KCP15203.1|;gi|626797156|gb|KCP23642.1|;gi|626802198|gb|KCP28609.1|;gi|626804980|gb|KCP31327.1|;gi|626809840|gb|KCP36111.1|;gi|626812908|gb|KCP39125.1|;gi|626820642|gb|KCP46635.1|;gi|626821867|gb|KCP47782.1|;gi|626822999|gb|KCP48857.1|;gi|626832715|gb|KCP58335.1|;gi|626839160|gb|KCP64623.1|…
1|;gi|889604992|emb|CLY63199.1|;gi|889610426|emb|CLZ11478.1|;gi|889615262|emb|CLU69590.1|;gi|889620096|emb|CLS69276.1|;gi|889624246|emb|CMD11334.1|;gi|889628315|emb|CLY73418.1|;gi|889633346|emb|CML37023.1|;gi|889636713|emb|CMD50293.1|;gi|889640993|emb|CLQ83436.1|;gi|889648201|emb|CLN58542.1|;gi|889649036|emb|CLW35552.1|;gi|889656315|emb|CMF91321.1|;gi|889660383|emb|CLN71030.1|;gi|889661744|emb|CM…	62.718	76.66	287	106	1.99e-102	329
unnamed	gi|489498941|ref|WP_003403850.1|;gi|31791941|ref|NP_854434.1|;gi|57116776|ref|YP_177752.1|;gi|7476125|pir||E70825;gi|121492324|emb|CAL70791.1|;gi|124600127|gb|EAY59137.1|;gi|134149209|gb|EBA41254.1|;gi|148720486|gb|ABR05111.1|;gi|224772262|dbj|BAH25068.1|;gi|253319202|gb|ACT23805.1|;gi|289419276|gb|EFD16477.1|;gi|289685006|gb|EFD52494.1|;gi|298494037|gb|EFI29331.1|;gi|308216537|gb|EFO75936.1|;gi|…
3266.1|;gi|626758067|gb|KCO85286.1|;gi|626779333|gb|KCP06206.1|;gi|626787600|gb|KCP14299.1|;gi|626788518|gb|KCP15203.1|;gi|626797156|gb|KCP23642.1|;gi|626802198|gb|KCP28609.1|;gi|626804980|gb|KCP31327.1|;gi|626809840|gb|KCP36111.1|;gi|626812908|gb|KCP39125.1|;gi|626820642|gb|KCP46635.1|;gi|626821867|gb|KCP47782.1|;gi|626822999|gb|KCP48857.1|;gi|626832715|gb|KCP58335.1|;gi|626839160|gb|KCP64623.1|…
1|;gi|889604992|emb|CLY63199.1|;gi|889610426|emb|CLZ11478.1|;gi|889615262|emb|CLU69590.1|;gi|889620096|emb|CLS69276.1|;gi|889624246|emb|CMD11334.1|;gi|889628315|emb|CLY73418.1|;gi|889633346|emb|CML37023.1|;gi|889636713|emb|CMD50293.1|;gi|889640993|emb|CLQ83436.1|;gi|889648201|emb|CLN58542.1|;gi|889649036|emb|CLW35552.1|;gi|889656315|emb|CMF91321.1|;gi|889660383|emb|CLN71030.1|;gi|889661744|emb|CM…	55.828	66.26	163	54	7.08e-20	102
unnamed	gi|521812451|gb|EPQ71665.1|	59.801	73.42	301	560	1.1e-100
unnamed	gi|521812451|gb|EPQ71665.1|	58.278	72.19	151	153	5.09e-30
unnamed	gi|738508049|ref|WP_036456701.1|;gi|641307902|emb|CDM78900.1|	59.801	73.42	301	563	1.12e-100
unnamed	gi|738508049|ref|WP_036456701.1|;gi|641307902|emb|CDM78900.1|	58.974	72.44	156	156	3.22e-32
unnamed	gi|522737034|ref|WP_020726723.1|;gi|521819427|gb|EPQ78636.1|	59.801	73.42	301	563	1.23e-100
unnamed	gi|522737034|ref|WP_020726723.1|;gi|521819427|gb|EPQ78636.1|	58.974	72.44	156	156	3.48e-32
unnamed	gi|501364915|ref|WP_012396481.1|;gi|183178247|gb|ACC43357.1|	59.801	73.42	301	563	1.66e-100
unnamed	gi|501364915|ref|WP_012396481.1|;gi|183178247|gb|ACC43357.1|	58.974	72.44	156	156	4.44e-32
unnamed	gi|521713249|gb|EPQ45393.1|	59.136	72.76	301	554	4.47e-100
unnamed	gi|521713249|gb|EPQ45393.1|	58.278	72.19	151	153	5.58e-30
unnamed	gi|738475933|ref|WP_036426217.1|	59.136	72.76	301	557	4.89e-100
unnamed	gi|738475933|ref|WP_036426217.1|	58.974	72.44	156	156	3.57e-32
unnamed	gi|505170226|ref|WP_015357328.1|;gi|442585501|gb|AGC64644.1|	58.804	72.43	301	563	3.29e-99
unnamed	gi|505170226|ref|WP_015357328.1|;gi|442585501|gb|AGC64644.1|	58.333	71.79	156	156	3.92e-34
