# Supplementary material for: Prediction of Certain Well-Characterized Domains of Known Functions within the PE and PPE Proteins of Mycobacteria
Source: PLoS One. 2016 Feb 18;11(2):e0146786. doi: 10.1371/journal.pone.0146786 (PMC4758615; doi:10.1371/journal.pone.0146786)
Supplement: S4 Appendix — (XLS) [file pone.0146786.s004.xls]

## Sheet: Laminaripentaose-producing beta
query id	subject id	% identity	% homology	sequence length	total score (bits)	e value
unnamed	gi|740794292|ref|WP_038579576.1|;gi|641305612|emb|CDM76610.1|	97.231	98.31	650	650	0
unnamed	gi|501362714|ref|WP_012394280.1|;gi|183175888|gb|ACC40998.1|;gi|521817111|gb|EPQ76320.1|	100	100	650	650	0
unnamed	gi|738476355|ref|WP_036426638.1|	94.615	95.08	650	622	0
unnamed	gi|738506982|ref|WP_036455640.1|	82.154	83.54	650	598	0
