# Supplementary material for: Prediction of Certain Well-Characterized Domains of Known Functions within the PE and PPE Proteins of Mycobacteria
Source: PLoS One. 2016 Feb 18;11(2):e0146786. doi: 10.1371/journal.pone.0146786 (PMC4758615; doi:10.1371/journal.pone.0146786)
Supplement: S5 Appendix — (XLS) [file pone.0146786.s005.xls]

## Sheet: chitinase -Alignment-HitTable
query id	subject id	% identity	% homology	sequence length	total score (bits)	e value
unnamed	gi|505168228|ref|WP_015355330.1|;gi|442582920|gb|AGC62063.1|	100	100	654	654	0
unnamed	gi|501362227|ref|WP_012393793.1|;gi|183175350|gb|ACC40460.1|	99.694	99.85	654	654	0
unnamed	gi|522803109|ref|WP_020728405.1|;gi|521820547|gb|EPQ79637.1|	99.541	99.69	654	654	0
unnamed	gi|740794038|ref|WP_038579322.1|;gi|641305083|emb|CDM76081.1|	99.388	99.54	654	654	0
unnamed	gi|738463976|ref|WP_036414736.1|;gi|574760219|gb|ETW23694.1|	63.551	75.08	321	807	1.92e-123
unnamed	gi|738463976|ref|WP_036414736.1|;gi|574760219|gb|ETW23694.1|	57.927	74.39	164	164	4.18e-39
unnamed	gi|916546551|ref|WP_051153642.1|	51.724	65.83	319	839	9.14e-109
unnamed	gi|916546551|ref|WP_051153642.1|	31.863	47.55	204	179	2.01e-18
unnamed	gi|521713949|gb|EPQ46093.1|	51.724	65.83	319	815	1.49e-108
unnamed	gi|521713949|gb|EPQ46093.1|	31.667	46.11	180	155	1.27e-10
unnamed	gi|916566291|ref|WP_051173382.1|	53.055	65.59	311	878	5.63e-108
unnamed	gi|916566291|ref|WP_051173382.1|	40.187	66.36	107	106	1.16e-23
unnamed	gi|118568878|gb|ABL03629.1|	50.779	65.42	321	839	1.47e-107
unnamed	gi|118568878|gb|ABL03629.1|	40.541	65.77	111	110	6e-23
unnamed	gi|521815166|gb|EPQ74377.1|	53.055	65.59	311	861	1.24e-106
unnamed	gi|521815166|gb|EPQ74377.1|	42.222	68.89	90	89	2.18e-17
unnamed	gi|914684345|ref|WP_050674606.1|;gi|641307232|emb|CDM78230.1|	51.351	63.96	333	873	3.99e-106
unnamed	gi|914684345|ref|WP_050674606.1|;gi|641307232|emb|CDM78230.1|	29.902	46.57	204	179	8.07e-19
unnamed	gi|916547973|ref|WP_051155064.1|	49.02	60.5	357	909	1.99e-98
unnamed	gi|916547973|ref|WP_051155064.1|	41.121	67.29	107	106	4.12e-23
unnamed	gi|752678505|ref|WP_041327210.1|;gi|690320706|gb|AIR18333.1|	100	100	806	806	0
unnamed	gi|556611415|ref|WP_023367572.1|;gi|556023318|gb|AGZ50529.1|;gi|576424087|gb|EUA17817.1|	94.789	94.79	806	805	0
unnamed	gi|738463976|ref|WP_036414736.1|;gi|574760219|gb|ETW23694.1|	82.454	85.89	815	809	0
unnamed	gi|660927551|gb|KEP39480.1|	91.579	91.58	475	474	0
unnamed	gi|118568878|gb|ABL03629.1|	48.319	62.82	476	835	8.59e-169
unnamed	gi|118568878|gb|ABL03629.1|	64.646	81.82	99	323	6.1e-35
unnamed	gi|118568878|gb|ABL03629.1|	35.152	52.12	165	140	1.13e-22
unnamed	gi|916546551|ref|WP_051153642.1|	49.16	63.24	476	835	8.77e-169
unnamed	gi|916546551|ref|WP_051153642.1|	63.918	81.44	97	322	5.09e-34
unnamed	gi|521713949|gb|EPQ46093.1|	49.37	63.24	476	811	3.19e-168
unnamed	gi|521713949|gb|EPQ46093.1|	63.918	81.44	97	298	7.6e-34
unnamed	gi|521713949|gb|EPQ46093.1|	31.447	44.65	159	119	1.49e-13
unnamed	gi|916547973|ref|WP_051155064.1|	50.847	65.04	472	909	7.13e-166
unnamed	gi|916547973|ref|WP_051155064.1|	64.646	81.82	99	323	1.37e-34
unnamed	gi|916547973|ref|WP_051155064.1|	35.758	51.52	165	140	6.72e-23
unnamed	gi|521818770|gb|EPQ77979.1|	50.847	65.04	472	885	1.11e-164
unnamed	gi|521818770|gb|EPQ77979.1|	64.646	81.82	99	299	2.79e-34
unnamed	gi|521818770|gb|EPQ77979.1|	34.043	48.94	141	116	1.48e-14
unnamed	gi|501364282|ref|WP_012395848.1|;gi|183177577|gb|ACC42687.1|	48.593	60.79	533	883	2.58e-161
unnamed	gi|501364282|ref|WP_012395848.1|;gi|183177577|gb|ACC42687.1|	63.265	81.63	98	322	2.05e-34
unnamed	gi|501364282|ref|WP_012395848.1|;gi|183177577|gb|ACC42687.1|	34.545	50.91	165	140	1.03e-22
unnamed	gi|916883266|ref|WP_051490322.1|	37.193	51.93	570	629	1.3e-152
unnamed	gi|916883266|ref|WP_051490322.1|	54.63	75	108	146	1.72e-35
unnamed	gi|576419324|gb|EUA13076.1|	37.193	51.93	570	604	6.22e-148
unnamed	gi|576419324|gb|EUA13076.1|	54.63	75	108	121	2.54e-34
unnamed	gi|505168228|ref|WP_015355330.1|;gi|442582920|gb|AGC62063.1|	60.114	72.36	351	654	1.82e-109
unnamed	gi|505168228|ref|WP_015355330.1|;gi|442582920|gb|AGC62063.1|	56.081	74.32	148	150	3.08e-27
unnamed	gi|522803109|ref|WP_020728405.1|;gi|521820547|gb|EPQ79637.1|	60.114	72.08	351	654	4.03e-109
unnamed	gi|522803109|ref|WP_020728405.1|;gi|521820547|gb|EPQ79637.1|	56.081	74.32	148	150	3.22e-27
unnamed	gi|740794038|ref|WP_038579322.1|;gi|641305083|emb|CDM76081.1|	60.114	72.08	351	654	6.4e-109
unnamed	gi|740794038|ref|WP_038579322.1|;gi|641305083|emb|CDM76081.1|	56.081	74.32	148	150	3.11e-27
unnamed	gi|501362227|ref|WP_012393793.1|;gi|183175350|gb|ACC40460.1|	59.829	71.79	351	654	8.05e-109
unnamed	gi|501362227|ref|WP_012393793.1|;gi|183175350|gb|ACC40460.1|	56.081	74.32	148	150	3.31e-27
unnamed	gi|916901505|ref|WP_051508218.1|;gi|574758190|gb|ETW22069.1|	49.84	62.78	626	615	0
unnamed	gi|916901505|ref|WP_051508218.1|;gi|574758190|gb|ETW22069.1|	66.087	71.3	115	124	1.27e-33
unnamed	gi|916901505|ref|WP_051508218.1|;gi|574758190|gb|ETW22069.1|	31.633	50.51	196	283	1.38e-31
unnamed	gi|500104699|ref|WP_011780704.1|;gi|119957295|gb|ABM14300.1|	31.424	45.83	576	1251	4.31e-101
unnamed	gi|500104699|ref|WP_011780704.1|;gi|119957295|gb|ABM14300.1|	26.087	38.22	437	1726	3.13e-63
unnamed	gi|500104699|ref|WP_011780704.1|;gi|119957295|gb|ABM14300.1|	24.207	36.31	347	1861	1.14e-33
unnamed	gi|500104699|ref|WP_011780704.1|;gi|119957295|gb|ABM14300.1|	27.206	36.76	272	1554	4.08e-31
unnamed	gi|738423463|ref|WP_036374938.1|	31.25	45.66	576	1251	1.55e-100
unnamed	gi|738423463|ref|WP_036374938.1|	26.316	38.44	437	1726	4.62e-63
unnamed	gi|738423463|ref|WP_036374938.1|	27.574	37.13	272	1554	1.71e-31
unnamed	gi|916901142|ref|WP_051507855.1|;gi|574762571|gb|ETW25608.1|	44.059	57.77	547	542	2.01e-99
unnamed	gi|920158823|ref|WP_052960261.1|	31.409	44.65	589	884	6.49e-97
unnamed	gi|916797486|ref|WP_051404542.1|	43.119	57.06	545	547	1.66e-96
unnamed	gi|918441130|ref|WP_052492306.1|	43.119	57.43	545	547	1.73e-96
unnamed	gi|738515966|ref|WP_036464456.1|	30.523	42.33	593	1261	4.39e-96
unnamed	gi|738515966|ref|WP_036464456.1|	25.185	38.27	405	1848	1.41e-40
unnamed	gi|738515966|ref|WP_036464456.1|	21.868	35.03	471	1981	3.93e-32
unnamed	gi|738515966|ref|WP_036464456.1|	22.864	34.67	398	1541	7.24e-32
unnamed	gi|738515966|ref|WP_036464456.1|	27.848	37.97	79	2421	2.6
unnamed	gi|503236810|ref|WP_013471471.1|;gi|315262238|gb|ADT98979.1|	31.72	45.34	558	1259	1.42e-94
unnamed	gi|503236810|ref|WP_013471471.1|;gi|315262238|gb|ADT98979.1|	26.559	39.95	433	1731	3.42e-74
unnamed	gi|500223786|ref|WP_011893879.1|;gi|145216074|gb|ABP45478.1|	31.72	45.16	558	1259	2.02e-94
unnamed	gi|500223786|ref|WP_011893879.1|;gi|145216074|gb|ABP45478.1|	26.79	39.72	433	1731	1.88e-73
unnamed	gi|873930760|ref|WP_048631718.1|	29.153	42.54	590	1272	1.83e-92
unnamed	gi|873930760|ref|WP_048631718.1|	20.925	34.36	454	1972	3.4e-36
unnamed	gi|873930760|ref|WP_048631718.1|	16.583	27.89	398	1513	0.022
unnamed	gi|873930760|ref|WP_048631718.1|	27.848	37.97	79	2547	1
unnamed	gi|353180101|gb|EHB45653.1|	27.092	41.3	753	743	1.67e-89
