# Supplementary material for: Prediction of Certain Well-Characterized Domains of Known Functions within the PE and PPE Proteins of Mycobacteria
Source: PLoS One. 2016 Feb 18;11(2):e0146786. doi: 10.1371/journal.pone.0146786 (PMC4758615; doi:10.1371/journal.pone.0146786)
Supplement: S6 Appendix — (XLS) [file pone.0146786.s006.xls]

## Sheet: Endoglucanase final YXN6SDSN014
query id	subject id	% identity	% homology	sequence length	total score (bits)	e value
unnamed	gi|918441130|ref|WP_052492306.1|	99.432	100	352	819	0
unnamed	gi|918441130|ref|WP_052492306.1|	99.281	99.28	139	139	1.45e-66
unnamed	gi|918441130|ref|WP_052492306.1|	78.75	93.75	80	349	1.98e-32
unnamed	gi|916797486|ref|WP_051404542.1|	99.432	100	352	819	0
unnamed	gi|916797486|ref|WP_051404542.1|	100	100	139	139	2.91e-67
unnamed	gi|916797486|ref|WP_051404542.1|	78.75	93.75	80	349	2e-32
unnamed	gi|916901142|ref|WP_051507855.1|;gi|574762571|gb|ETW25608.1|	85.511	88.64	352	813	0
unnamed	gi|916901142|ref|WP_051507855.1|;gi|574762571|gb|ETW25608.1|	89.855	93.48	138	138	1.93e-61
unnamed	gi|916901142|ref|WP_051507855.1|;gi|574762571|gb|ETW25608.1|	80	93.75	80	355	8.67e-33
unnamed	gi|808579939|emb|CPR09297.1|	61.641	71.18	524	498	0
unnamed	gi|916939115|ref|WP_051545827.1|	54.682	63.86	534	504	7.37e-155
