# Supplementary material for: Prediction of Certain Well-Characterized Domains of Known Functions within the PE and PPE Proteins of Mycobacteria
Source: PLoS One. 2016 Feb 18;11(2):e0146786. doi: 10.1371/journal.pone.0146786 (PMC4758615; doi:10.1371/journal.pone.0146786)
Supplement: S7 Appendix — (XLS) [file pone.0146786.s007.xls]

## Sheet: CBD YXPHVC8D015-Alignment-HitTa
query id	subject id	% identity	% homology	sequence length	total score (bits)	e value
unnamed	gi|808579939|emb|CPR09297.1|	82.869	83.27	251	251	1.22e-101
unnamed	gi|738463976|ref|WP_036414736.1|;gi|574760219|gb|ETW23694.1|	76.768	83.84	99	418	1.87e-42
unnamed	gi|738463976|ref|WP_036414736.1|;gi|574760219|gb|ETW23694.1|	44.792	65.62	96	96	1.17e-10
unnamed	gi|556611415|ref|WP_023367572.1|;gi|556023318|gb|AGZ50529.1|;gi|576424087|gb|EUA17817.1|	72.727	83.84	99	424	4.55e-41
unnamed	gi|556611415|ref|WP_023367572.1|;gi|556023318|gb|AGZ50529.1|;gi|576424087|gb|EUA17817.1|	47.917	69.79	96	96	3.7e-12
unnamed	gi|752678505|ref|WP_041327210.1|;gi|690320706|gb|AIR18333.1|	72.727	83.84	99	424	5.11e-41
unnamed	gi|752678505|ref|WP_041327210.1|;gi|690320706|gb|AIR18333.1|	47.917	69.79	96	96	4.05e-12
unnamed	gi|918441130|ref|WP_052492306.1|	72.727	84.85	99	347	1.88e-40
unnamed	gi|918441130|ref|WP_052492306.1|	71.717	86.87	99	545	2.05e-40
unnamed	gi|918441130|ref|WP_052492306.1|	53.061	69.39	98	100	2.77e-13
unnamed	gi|916797486|ref|WP_051404542.1|	72.727	84.85	99	347	2.18e-40
unnamed	gi|916797486|ref|WP_051404542.1|	71.717	86.87	99	545	2.38e-40
unnamed	gi|916797486|ref|WP_051404542.1|	53.061	69.39	98	100	2.9e-13
unnamed	gi|916901142|ref|WP_051507855.1|;gi|574762571|gb|ETW25608.1|	72.727	86.87	99	541	3.04e-40
unnamed	gi|916901142|ref|WP_051507855.1|;gi|574762571|gb|ETW25608.1|	73.196	84.54	97	353	2.15e-39
unnamed	gi|916901142|ref|WP_051507855.1|;gi|574762571|gb|ETW25608.1|	50	67.35	98	100	2.64e-15
unnamed	gi|916546551|ref|WP_051153642.1|	69.697	79.8	99	509	3.35e-39
unnamed	gi|916546551|ref|WP_051153642.1|	63.366	78.22	101	322	4.86e-35
unnamed	gi|916546551|ref|WP_051153642.1|	42.241	57.76	116	115	1.27e-12
unnamed	gi|521713949|gb|EPQ46093.1|	69.697	79.8	99	485	3.58e-39
unnamed	gi|521713949|gb|EPQ46093.1|	63.366	78.22	101	298	5.09e-35
unnamed	gi|521713949|gb|EPQ46093.1|	42.391	55.43	92	91	2.5e-07
unnamed	gi|916547973|ref|WP_051155064.1|	68.932	79.61	103	575	4.52e-39
unnamed	gi|916547973|ref|WP_051155064.1|	64.646	78.79	99	323	3.16e-36
unnamed	gi|916547973|ref|WP_051155064.1|	43.363	58.41	113	112	4.05e-13
unnamed	gi|521818770|gb|EPQ77979.1|	68.932	79.61	103	551	4.62e-39
unnamed	gi|521818770|gb|EPQ77979.1|	64.646	78.79	99	299	3.17e-36
unnamed	gi|521818770|gb|EPQ77979.1|	43.82	56.18	89	88	1.6e-07
unnamed	gi|118568878|gb|ABL03629.1|	69.697	79.8	99	509	5e-39
unnamed	gi|118568878|gb|ABL03629.1|	64.646	78.79	99	323	2.61e-36
unnamed	gi|118568878|gb|ABL03629.1|	42.727	60	110	109	4.64e-12
unnamed	gi|501364282|ref|WP_012395848.1|;gi|183177577|gb|ACC42687.1|	68.687	79.8	99	553	1.64e-38
unnamed	gi|501364282|ref|WP_012395848.1|;gi|183177577|gb|ACC42687.1|	63.265	78.57	98	322	6.73e-35
unnamed	gi|501364282|ref|WP_012395848.1|;gi|183177577|gb|ACC42687.1|	43.363	57.52	113	112	6.64e-13
unnamed	gi|914684345|ref|WP_050674606.1|;gi|641307232|emb|CDM78230.1|	68.687	78.79	99	541	3.1e-38
unnamed	gi|914684345|ref|WP_050674606.1|;gi|641307232|emb|CDM78230.1|	63.265	78.57	98	322	7.1e-35
unnamed	gi|914684345|ref|WP_050674606.1|;gi|641307232|emb|CDM78230.1|	43.636	60	110	109	7.03e-13
unnamed	gi|916566291|ref|WP_051173382.1|	68.687	78.79	99	541	3.24e-38
unnamed	gi|916566291|ref|WP_051173382.1|	63.265	78.57	98	322	7.4e-35
unnamed	gi|916566291|ref|WP_051173382.1|	43.363	57.52	113	112	6.57e-13
unnamed	gi|521815166|gb|EPQ74377.1|	68.687	78.79	99	524	3.57e-38
unnamed	gi|521815166|gb|EPQ74377.1|	63.265	78.57	98	305	7.68e-35
unnamed	gi|521815166|gb|EPQ74377.1|	45.161	56.99	93	95	7.85e-09
unnamed	gi|576498882|gb|EUA91758.1|	64.286	78.57	98	322	1.54e-37
unnamed	gi|576498882|gb|EUA91758.1|	43.878	62.24	98	97	3.17e-12
unnamed	gi|916939115|ref|WP_051545827.1|	63.636	73.74	99	259	2.2e-33
unnamed	gi|916939115|ref|WP_051545827.1|	43.82	64.04	89	89	0.000232
