# Supplementary material for: Prediction of Certain Well-Characterized Domains of Known Functions within the PE and PPE Proteins of Mycobacteria
Source: PLoS One. 2016 Feb 18;11(2):e0146786. doi: 10.1371/journal.pone.0146786 (PMC4758615; doi:10.1371/journal.pone.0146786)
Supplement: S8 Appendix — (XLS) [file pone.0146786.s008.xls]

## Sheet: beta propleller mtb WV559F2R014
query id	subject id	% identity	% homology	sequence length	total score (bits)	e value
unnamed	gi|889092723|emb|CMB12570.1|	100	100	641	641	0
unnamed	gi|910012112|ref|WP_049966846.1|;gi|620849729|gb|KAM05697.1|	98.153	98.68	379	422	0
unnamed	gi|910012112|ref|WP_049966846.1|;gi|620849729|gb|KAM05697.1|	65.079	66.67	126	292	7.27e-08
unnamed	gi|910012112|ref|WP_049966846.1|;gi|620849729|gb|KAM05697.1|	81.818	90.91	33	375	5.91e-06
unnamed	gi|686055811|ref|WP_031737902.1|;gi|622720982|gb|KBC99117.1|	97.625	98.15	379	461	0
unnamed	gi|686055811|ref|WP_031737902.1|;gi|622720982|gb|KBC99117.1|	64.286	65.87	126	331	1.33e-07
unnamed	gi|686055811|ref|WP_031737902.1|;gi|622720982|gb|KBC99117.1|	81.818	90.91	33	414	4.5e-06
unnamed	gi|909713908|ref|WP_049957101.1|;gi|620870880|gb|KAM26412.1|	98.153	98.68	379	394	0
unnamed	gi|909713908|ref|WP_049957101.1|;gi|620870880|gb|KAM26412.1|	51.955	57.54	179	317	1.11e-07
unnamed	gi|909713908|ref|WP_049957101.1|;gi|620870880|gb|KAM26412.1|	81.818	90.91	33	347	7.26e-06
unnamed	gi|685914473|ref|WP_031651450.1|;gi|621170203|gb|KAN72616.1|;gi|623298985|gb|KBI68499.1|;gi|624366387|gb|KBT25669.1|;gi|624449458|gb|KBU07342.1|	98.153	98.68	379	378	0
unnamed	gi|685914473|ref|WP_031651450.1|;gi|621170203|gb|KAN72616.1|;gi|623298985|gb|KBI68499.1|;gi|624366387|gb|KBT25669.1|;gi|624449458|gb|KBU07342.1|	51.955	57.54	179	301	9.32e-08
unnamed	gi|685914473|ref|WP_031651450.1|;gi|621170203|gb|KAN72616.1|;gi|623298985|gb|KBI68499.1|;gi|624366387|gb|KBT25669.1|;gi|624449458|gb|KBU07342.1|	81.818	90.91	33	331	9.21e-06
unnamed	gi|887753039|emb|CLR34813.1|	92.519	93.02	401	408	0
unnamed	gi|887753039|emb|CLR34813.1|	51.955	57.54	179	331	8.79e-08
unnamed	gi|887753039|emb|CLR34813.1|	81.818	90.91	33	361	8.27e-06
unnamed	gi|686020298|ref|WP_031717163.1|;gi|622886199|gb|KBE60433.1|	92.368	93.95	380	459	0
unnamed	gi|686020298|ref|WP_031717163.1|;gi|622886199|gb|KBE60433.1|	86.614	90.55	127	123	4.69e-51
unnamed	gi|686020298|ref|WP_031717163.1|;gi|622886199|gb|KBE60433.1|	88.095	92.86	42	327	1.44e-13
unnamed	gi|686020298|ref|WP_031717163.1|;gi|622886199|gb|KBE60433.1|	81.818	90.91	33	412	5.39e-06
unnamed	gi|888127616|emb|CLR04334.1|;gi|888897448|emb|CMK05200.1|	97.753	98.6	356	355	0
unnamed	gi|888127616|emb|CLR04334.1|;gi|888897448|emb|CMK05200.1|	51.955	57.54	179	278	8.29e-08
unnamed	gi|888127616|emb|CLR04334.1|;gi|888897448|emb|CMK05200.1|	81.818	90.91	33	308	1.34e-05
unnamed	gi|889383860|emb|CMM28749.1|	97.472	98.31	356	355	0
unnamed	gi|889383860|emb|CMM28749.1|	51.955	57.54	179	278	8.29e-08
unnamed	gi|889383860|emb|CMM28749.1|	81.818	90.91	33	308	1.34e-05
unnamed	gi|801594609|emb|CFK25646.1|	97.191	98.03	356	355	0
unnamed	gi|801594609|emb|CFK25646.1|	51.546	61.86	97	278	5.61e-15
unnamed	gi|801594609|emb|CFK25646.1|	81.818	90.91	33	308	1.3e-05
unnamed	gi|801594609|emb|CFK25646.1|	97.297	100	37	37	0.63
unnamed	gi|909707723|ref|WP_049950921.1|	97.695	98.27	347	346	0
unnamed	gi|909707723|ref|WP_049950921.1|	52.041	62.24	98	269	1.59e-15
unnamed	gi|909707723|ref|WP_049950921.1|	81.818	90.91	33	299	1.47e-05
unnamed	gi|621401389|gb|KAP98277.1|;gi|627070910|gb|KCR92104.1|;gi|627145393|gb|KCS65494.1|;gi|811669562|emb|CMD01808.1|	97.406	98.27	347	346	0
unnamed	gi|621401389|gb|KAP98277.1|;gi|627070910|gb|KCR92104.1|;gi|627145393|gb|KCS65494.1|;gi|811669562|emb|CMD01808.1|	52.041	62.24	98	269	1.43e-15
unnamed	gi|621401389|gb|KAP98277.1|;gi|627070910|gb|KCR92104.1|;gi|627145393|gb|KCS65494.1|;gi|811669562|emb|CMD01808.1|	81.818	90.91	33	299	1.37e-05
unnamed	gi|686042912|ref|WP_031730452.1|;gi|623544300|gb|KBL11595.1|	97.647	98.24	340	339	0
unnamed	gi|686042912|ref|WP_031730452.1|;gi|623544300|gb|KBL11595.1|	51.579	62.11	95	262	1.72e-14
unnamed	gi|686042912|ref|WP_031730452.1|;gi|623544300|gb|KBL11595.1|	81.818	90.91	33	292	1.35e-05
unnamed	gi|685969188|ref|WP_031679529.1|;gi|622850754|gb|KBE25842.1|	96.429	97.02	336	335	0
unnamed	gi|685969188|ref|WP_031679529.1|;gi|622850754|gb|KBE25842.1|	51.579	62.11	95	258	1.38e-14
unnamed	gi|685969188|ref|WP_031679529.1|;gi|622850754|gb|KBE25842.1|	81.818	90.91	33	288	1.24e-05
unnamed	gi|686025575|ref|WP_031720589.1|;gi|624057711|gb|KBQ19609.1|	96.997	97.6	333	332	0
unnamed	gi|686025575|ref|WP_031720589.1|;gi|624057711|gb|KBQ19609.1|	51.579	62.11	95	255	1.45e-14
unnamed	gi|686025575|ref|WP_031720589.1|;gi|624057711|gb|KBQ19609.1|	81.818	90.91	33	285	1.24e-05
unnamed	gi|686029810|ref|WP_031721345.1|;gi|626110706|gb|KCI53500.1|	96.429	97.02	336	335	0
unnamed	gi|686029810|ref|WP_031721345.1|;gi|626110706|gb|KCI53500.1|	51.579	62.11	95	258	1.38e-14
unnamed	gi|686029810|ref|WP_031721345.1|;gi|626110706|gb|KCI53500.1|	81.818	90.91	33	288	1.24e-05
unnamed	gi|686066919|ref|WP_031741295.1|;gi|654029764|gb|KEC29467.1|	96.131	96.73	336	335	0
unnamed	gi|686066919|ref|WP_031741295.1|;gi|654029764|gb|KEC29467.1|	50.526	61.05	95	258	4.17e-14
unnamed	gi|686066919|ref|WP_031741295.1|;gi|654029764|gb|KEC29467.1|	81.818	90.91	33	288	1.33e-05
unnamed	gi|686084740|ref|WP_031749086.1|;gi|621559101|gb|KAR52283.1|	96.131	96.73	336	335	0
unnamed	gi|686084740|ref|WP_031749086.1|;gi|621559101|gb|KAR52283.1|	51.579	62.11	95	258	1.38e-14
unnamed	gi|686084740|ref|WP_031749086.1|;gi|621559101|gb|KAR52283.1|	81.818	90.91	33	288	1.24e-05
unnamed	gi|685974330|ref|WP_031683523.1|;gi|620755096|gb|KAL12753.1|;gi|620761735|gb|KAL19263.1|;gi|623686644|gb|KBM52381.1|;gi|623869096|gb|KBO32635.1|;gi|626437468|gb|KCL72051.1|;gi|626754506|gb|KCO81788.1|	96.131	96.73	336	335	0
unnamed	gi|685974330|ref|WP_031683523.1|;gi|620755096|gb|KAL12753.1|;gi|620761735|gb|KAL19263.1|;gi|623686644|gb|KBM52381.1|;gi|623869096|gb|KBO32635.1|;gi|626437468|gb|KCL72051.1|;gi|626754506|gb|KCO81788.1|	50.526	61.05	95	258	4.17e-14
unnamed	gi|685974330|ref|WP_031683523.1|;gi|620755096|gb|KAL12753.1|;gi|620761735|gb|KAL19263.1|;gi|623686644|gb|KBM52381.1|;gi|623869096|gb|KBO32635.1|;gi|626437468|gb|KCL72051.1|;gi|626754506|gb|KCO81788.1|	81.818	90.91	33	288	1.33e-05
unnamed	gi|624302138|gb|KBS62439.1|	97.516	98.45	322	321	0
unnamed	gi|624302138|gb|KBS62439.1|	52.041	62.24	98	244	1.32e-15
unnamed	gi|624302138|gb|KBS62439.1|	81.818	90.91	33	274	1.32e-05
unnamed	gi|910161429|ref|WP_050009417.1|	97.231	97.85	325	324	0
unnamed	gi|910161429|ref|WP_050009417.1|	52.041	62.24	98	247	1.42e-15
unnamed	gi|910161429|ref|WP_050009417.1|	81.818	90.91	33	277	1.41e-05
unnamed	gi|686014099|ref|WP_031713079.1|	97.516	98.14	322	321	0
unnamed	gi|686014099|ref|WP_031713079.1|	52.041	62.24	98	244	1.37e-15
unnamed	gi|686014099|ref|WP_031713079.1|	81.818	90.91	33	274	1.35e-05
unnamed	gi|686045070|ref|WP_031731846.1|	97.833	98.45	323	322	0
unnamed	gi|686045070|ref|WP_031731846.1|	76.119	85.07	67	281	1.22e-15
unnamed	gi|686045070|ref|WP_031731846.1|	51.955	57.54	179	301	7.88e-08
unnamed	gi|686045070|ref|WP_031731846.1|	79.167	87.5	24	322	0.34
unnamed	gi|621496217|gb|KAQ90231.1|;gi|888222473|emb|CLV36758.1|	97.205	98.14	322	321	0
unnamed	gi|621496217|gb|KAQ90231.1|;gi|888222473|emb|CLV36758.1|	52.041	62.24	98	244	1.32e-15
unnamed	gi|621496217|gb|KAQ90231.1|;gi|888222473|emb|CLV36758.1|	81.818	90.91	33	274	1.32e-05
unnamed	gi|685998768|ref|WP_031702036.1|;gi|621092323|gb|KAM96593.1|;gi|622966535|gb|KBF38858.1|;gi|623339977|gb|KBJ09174.1|;gi|623593141|gb|KBL59964.1|;gi|624036489|gb|KBP98539.1|	97.819	98.44	321	320	0
unnamed	gi|685998768|ref|WP_031702036.1|;gi|621092323|gb|KAM96593.1|;gi|622966535|gb|KBF38858.1|;gi|623339977|gb|KBJ09174.1|;gi|623593141|gb|KBL59964.1|;gi|624036489|gb|KBP98539.1|	52.041	62.24	98	243	1.31e-15
unnamed	gi|685998768|ref|WP_031702036.1|;gi|621092323|gb|KAM96593.1|;gi|622966535|gb|KBF38858.1|;gi|623339977|gb|KBJ09174.1|;gi|623593141|gb|KBL59964.1|;gi|624036489|gb|KBP98539.1|	81.818	90.91	33	273	1.38e-05
unnamed	gi|912488523|ref|WP_050168578.1|	96.923	97.54	325	324	0
unnamed	gi|912488523|ref|WP_050168578.1|	50.526	61.05	95	247	4.03e-14
unnamed	gi|912488523|ref|WP_050168578.1|	81.818	90.91	33	277	1.28e-05
unnamed	gi|735676083|ref|WP_034167141.1|	96.646	97.26	328	327	0
unnamed	gi|735676083|ref|WP_034167141.1|	52.041	62.24	98	250	1.39e-15
unnamed	gi|735676083|ref|WP_034167141.1|	81.818	90.91	33	280	1.46e-05
unnamed	gi|686077176|ref|WP_031745556.1|	97.205	97.83	322	321	0
unnamed	gi|686077176|ref|WP_031745556.1|	50.526	61.05	95	244	3.97e-14
unnamed	gi|686077176|ref|WP_031745556.1|	81.818	90.91	33	274	1.22e-05
unnamed	gi|622827698|gb|KBE03288.1|	96.894	97.83	322	321	0
unnamed	gi|622827698|gb|KBE03288.1|	50.526	61.05	95	244	3.72e-14
unnamed	gi|622827698|gb|KBE03288.1|	81.818	90.91	33	274	1.22e-05
unnamed	gi|686047151|ref|WP_031733272.1|	96.894	97.83	322	321	0
unnamed	gi|686047151|ref|WP_031733272.1|	50.526	61.05	95	244	3.59e-14
unnamed	gi|686047151|ref|WP_031733272.1|	81.818	90.91	33	274	1.24e-05
unnamed	gi|686056627|ref|WP_031738307.1|;gi|620829521|gb|KAL85869.1|;gi|624375396|gb|KBT34463.1|	97.508	98.13	321	320	0
unnamed	gi|686056627|ref|WP_031738307.1|;gi|620829521|gb|KAL85869.1|;gi|624375396|gb|KBT34463.1|	52.041	62.24	98	243	1.31e-15
unnamed	gi|686056627|ref|WP_031738307.1|;gi|620829521|gb|KAL85869.1|;gi|624375396|gb|KBT34463.1|	81.818	90.91	33	273	1.38e-05
unnamed	gi|686079494|ref|WP_031746532.1|;gi|622789668|gb|KBD66161.1|	97.508	98.13	321	320	0
unnamed	gi|686079494|ref|WP_031746532.1|;gi|622789668|gb|KBD66161.1|	51.579	62.11	95	243	1.34e-14
unnamed	gi|686079494|ref|WP_031746532.1|;gi|622789668|gb|KBD66161.1|	81.818	90.91	33	273	1.21e-05
unnamed	gi|622048004|gb|KAW35830.1|	96.584	97.83	322	321	0
unnamed	gi|622048004|gb|KAW35830.1|	50.526	61.05	95	244	3.25e-14
unnamed	gi|622048004|gb|KAW35830.1|	81.818	90.91	33	274	1.2e-05
unnamed	gi|686047548|ref|WP_031733462.1|;gi|622678923|gb|KBC58031.1|;gi|622735993|gb|KBD13751.1|	97.196	97.82	321	320	0
unnamed	gi|686047548|ref|WP_031733462.1|;gi|622678923|gb|KBC58031.1|;gi|622735993|gb|KBD13751.1|	50.526	61.05	95	243	3.75e-14
unnamed	gi|686047548|ref|WP_031733462.1|;gi|622678923|gb|KBC58031.1|;gi|622735993|gb|KBD13751.1|	81.818	90.91	33	273	1.26e-05
unnamed	gi|686043828|ref|WP_031731102.1|;gi|626473585|gb|KCM07180.1|	97.492	98.12	319	318	0
unnamed	gi|686043828|ref|WP_031731102.1|;gi|626473585|gb|KCM07180.1|	52.041	62.24	98	241	1.37e-15
unnamed	gi|686043828|ref|WP_031731102.1|;gi|626473585|gb|KCM07180.1|	81.818	90.91	33	271	1.47e-05
unnamed	gi|686029917|ref|WP_031721426.1|;gi|622783967|gb|KBD60629.1|;gi|624065715|gb|KBQ27575.1|	97.492	98.12	319	318	0
unnamed	gi|686029917|ref|WP_031721426.1|;gi|622783967|gb|KBD60629.1|;gi|624065715|gb|KBQ27575.1|	51.579	62.11	95	241	1.36e-14
unnamed	gi|686029917|ref|WP_031721426.1|;gi|622783967|gb|KBD60629.1|;gi|624065715|gb|KBQ27575.1|	81.818	90.91	33	271	1.26e-05
unnamed	gi|686046303|ref|WP_031732713.1|;gi|621778053|gb|KAT70033.1|	97.799	98.43	318	317	0
unnamed	gi|686046303|ref|WP_031732713.1|;gi|621778053|gb|KAT70033.1|	52.041	62.24	98	240	1.33e-15
unnamed	gi|686046303|ref|WP_031732713.1|;gi|621778053|gb|KAT70033.1|	81.818	90.91	33	270	1.37e-05
unnamed	gi|686036667|ref|WP_031725848.1|;gi|653965533|gb|KEB68410.1|	97.179	98.12	319	318	0
unnamed	gi|686036667|ref|WP_031725848.1|;gi|653965533|gb|KEB68410.1|	51.579	62.11	95	241	1.18e-14
unnamed	gi|686036667|ref|WP_031725848.1|;gi|653965533|gb|KEB68410.1|	81.818	90.91	33	271	1.27e-05
unnamed	gi|686045239|ref|WP_031731985.1|;gi|626143062|gb|KCI85134.1|	97.484	98.11	318	317	0
unnamed	gi|686045239|ref|WP_031731985.1|;gi|626143062|gb|KCI85134.1|	51.579	62.11	95	240	1.23e-14
unnamed	gi|686045239|ref|WP_031731985.1|;gi|626143062|gb|KCI85134.1|	81.818	90.91	33	270	1.17e-05
unnamed	gi|686011781|ref|WP_031711615.1|;gi|625148149|gb|KCA98801.1|	97.179	97.81	319	318	0
unnamed	gi|686011781|ref|WP_031711615.1|;gi|625148149|gb|KCA98801.1|	50.526	61.05	95	241	3.84e-14
unnamed	gi|686011781|ref|WP_031711615.1|;gi|625148149|gb|KCA98801.1|	81.818	90.91	33	271	1.35e-05
unnamed	gi|685913209|ref|WP_031650477.1|;gi|621145545|gb|KAN48533.1|;gi|623232648|gb|KBI02636.1|;gi|624891147|gb|KBY43845.1|	97.792	98.42	317	316	0
unnamed	gi|685913209|ref|WP_031650477.1|;gi|621145545|gb|KAN48533.1|;gi|623232648|gb|KBI02636.1|;gi|624891147|gb|KBY43845.1|	52.041	62.24	98	239	1.2e-15
unnamed	gi|685913209|ref|WP_031650477.1|;gi|621145545|gb|KAN48533.1|;gi|623232648|gb|KBI02636.1|;gi|624891147|gb|KBY43845.1|	81.818	90.91	33	269	1.53e-05
unnamed	gi|685914062|ref|WP_031651126.1|;gi|627010812|gb|KCR33247.1|	97.476	98.11	317	316	0
unnamed	gi|685914062|ref|WP_031651126.1|;gi|627010812|gb|KCR33247.1|	51.579	62.11	95	239	1.12e-14
unnamed	gi|685914062|ref|WP_031651126.1|;gi|627010812|gb|KCR33247.1|	81.818	90.91	33	269	1.28e-05
unnamed	gi|686075022|ref|WP_031744558.1|;gi|621397594|gb|KAP94573.1|	97.17	97.8	318	317	0
unnamed	gi|686075022|ref|WP_031744558.1|;gi|621397594|gb|KAP94573.1|	50.526	61.05	95	240	3.73e-14
unnamed	gi|686075022|ref|WP_031744558.1|;gi|621397594|gb|KAP94573.1|	81.818	90.91	33	270	1.24e-05
unnamed	gi|685929618|ref|WP_031663822.1|;gi|623712684|gb|KBM77903.1|	96.865	97.49	319	318	0
unnamed	gi|685929618|ref|WP_031663822.1|;gi|623712684|gb|KBM77903.1|	50.526	61.05	95	241	3.35e-14
unnamed	gi|685929618|ref|WP_031663822.1|;gi|623712684|gb|KBM77903.1|	81.818	90.91	33	271	1.34e-05
unnamed	gi|685971956|ref|WP_031681588.1|;gi|622159886|gb|KAX46684.1|;gi|622496080|gb|KBA79632.1|;gi|622521255|gb|KBB04213.1|;gi|622822281|gb|KBD98040.1|;gi|626715547|gb|KCO43464.1|	97.46	98.1	315	314	0
unnamed	gi|685971956|ref|WP_031681588.1|;gi|622159886|gb|KAX46684.1|;gi|622496080|gb|KBA79632.1|;gi|622521255|gb|KBB04213.1|;gi|622822281|gb|KBD98040.1|;gi|626715547|gb|KCO43464.1|	51.579	62.11	95	237	1.19e-14
unnamed	gi|685971956|ref|WP_031681588.1|;gi|622159886|gb|KAX46684.1|;gi|622496080|gb|KBA79632.1|;gi|622521255|gb|KBB04213.1|;gi|622822281|gb|KBD98040.1|;gi|626715547|gb|KCO43464.1|	81.818	90.91	33	267	1.16e-05
unnamed	gi|685927218|ref|WP_031661861.1|;gi|623671022|gb|KBM36963.1|;gi|623713165|gb|KBM78361.1|;gi|625395383|gb|KCB62853.1|	97.143	97.78	315	314	0
unnamed	gi|685927218|ref|WP_031661861.1|;gi|623671022|gb|KBM36963.1|;gi|623713165|gb|KBM78361.1|;gi|625395383|gb|KCB62853.1|	50.526	61.05	95	237	3.61e-14
unnamed	gi|685927218|ref|WP_031661861.1|;gi|623671022|gb|KBM36963.1|;gi|623713165|gb|KBM78361.1|;gi|625395383|gb|KCB62853.1|	81.818	90.91	33	267	1.23e-05
unnamed	gi|685914309|ref|WP_031651349.1|;gi|623252428|gb|KBI22278.1|	97.756	98.4	312	311	0
unnamed	gi|685914309|ref|WP_031651349.1|;gi|623252428|gb|KBI22278.1|	52.041	62.24	98	234	1.26e-15
unnamed	gi|685914309|ref|WP_031651349.1|;gi|623252428|gb|KBI22278.1|	81.818	90.91	33	264	1.34e-05
unnamed	gi|686065561|ref|WP_031740863.1|;gi|622741396|gb|KBD19070.1|	97.444	98.08	313	312	0
unnamed	gi|686065561|ref|WP_031740863.1|;gi|622741396|gb|KBD19070.1|	51.579	62.11	95	235	1.2e-14
unnamed	gi|686065561|ref|WP_031740863.1|;gi|622741396|gb|KBD19070.1|	81.818	90.91	33	265	1.16e-05
unnamed	gi|686097421|ref|WP_031754734.1|;gi|621980887|gb|KAV69950.1|	96.519	97.15	316	315	0
unnamed	gi|686097421|ref|WP_031754734.1|;gi|621980887|gb|KAV69950.1|	50.526	61.05	95	238	2.42e-14
unnamed	gi|686097421|ref|WP_031754734.1|;gi|621980887|gb|KAV69950.1|	81.818	90.91	33	268	1.41e-05
unnamed	gi|685918232|ref|WP_031654982.1|;gi|625855545|gb|KCG04524.1|;gi|625969655|gb|KCH15316.1|	96.825	97.46	315	314	0
unnamed	gi|685918232|ref|WP_031654982.1|;gi|625855545|gb|KCG04524.1|;gi|625969655|gb|KCH15316.1|	50.526	61.05	95	237	2.53e-14
unnamed	gi|685918232|ref|WP_031654982.1|;gi|625855545|gb|KCG04524.1|;gi|625969655|gb|KCH15316.1|	81.818	90.91	33	267	1.27e-05
unnamed	gi|686037007|ref|WP_031726062.1|;gi|624789580|gb|KBX43054.1|	97.115	97.76	312	311	0
unnamed	gi|686037007|ref|WP_031726062.1|;gi|624789580|gb|KBX43054.1|	50.526	61.05	95	234	3.5e-14
unnamed	gi|686037007|ref|WP_031726062.1|;gi|624789580|gb|KBX43054.1|	81.818	90.91	33	264	1.21e-05
unnamed	gi|685910421|ref|WP_031648040.1|;gi|626560602|gb|KCM91961.1|;gi|627038818|gb|KCR60682.1|	97.419	98.06	310	309	0
unnamed	gi|685910421|ref|WP_031648040.1|;gi|626560602|gb|KCM91961.1|;gi|627038818|gb|KCR60682.1|	52.041	62.24	98	232	1.19e-15
unnamed	gi|685910421|ref|WP_031648040.1|;gi|626560602|gb|KCM91961.1|;gi|627038818|gb|KCR60682.1|	81.818	90.91	33	262	1.39e-05
unnamed	gi|685930412|ref|WP_031664349.1|;gi|625081940|gb|KCA33101.1|;gi|625961166|gb|KCH06973.1|	97.106	97.75	311	310	0
unnamed	gi|685930412|ref|WP_031664349.1|;gi|625081940|gb|KCA33101.1|;gi|625961166|gb|KCH06973.1|	50.526	61.05	95	233	3.46e-14
unnamed	gi|685930412|ref|WP_031664349.1|;gi|625081940|gb|KCA33101.1|;gi|625961166|gb|KCH06973.1|	81.818	90.91	33	263	1.21e-05
unnamed	gi|735674070|ref|WP_034166207.1|	97.106	97.75	311	312	0
unnamed	gi|735674070|ref|WP_034166207.1|	50.526	61.05	95	235	3.23e-14
unnamed	gi|735674070|ref|WP_034166207.1|	81.818	90.91	33	265	1.27e-05
unnamed	gi|764917778|ref|WP_044490655.1|;gi|624878133|gb|KBY30974.1|	97.097	97.74	310	309	0
unnamed	gi|764917778|ref|WP_044490655.1|;gi|624878133|gb|KBY30974.1|	50.526	61.05	95	232	3.39e-14
unnamed	gi|764917778|ref|WP_044490655.1|;gi|624878133|gb|KBY30974.1|	81.818	90.91	33	262	1.28e-05
unnamed	gi|686007263|ref|WP_031708665.1|;gi|623392155|gb|KBJ60947.1|	96.795	97.44	312	311	0
unnamed	gi|686007263|ref|WP_031708665.1|;gi|623392155|gb|KBJ60947.1|	50.526	61.05	95	234	2.97e-14
unnamed	gi|686007263|ref|WP_031708665.1|;gi|623392155|gb|KBJ60947.1|	81.818	90.91	33	264	1.17e-05
unnamed	gi|626279488|gb|KCK18135.1|	97.727	98.38	308	307	0
unnamed	gi|626279488|gb|KCK18135.1|	52.041	62.24	98	230	1.25e-15
unnamed	gi|626279488|gb|KCK18135.1|	81.818	90.91	33	260	1.27e-05
unnamed	gi|686019360|ref|WP_031716535.1|;gi|624977963|gb|KBZ30020.1|	97.403	98.05	308	307	0
unnamed	gi|686019360|ref|WP_031716535.1|;gi|624977963|gb|KBZ30020.1|	52.041	62.24	98	230	1.25e-15
unnamed	gi|686019360|ref|WP_031716535.1|;gi|624977963|gb|KBZ30020.1|	81.818	90.91	33	260	1.27e-05
unnamed	gi|686004118|ref|WP_031706120.1|;gi|623418130|gb|KBJ86758.1|	97.087	97.73	309	308	0
unnamed	gi|686004118|ref|WP_031706120.1|;gi|623418130|gb|KBJ86758.1|	50.526	61.05	95	231	3.09e-14
unnamed	gi|686004118|ref|WP_031706120.1|;gi|623418130|gb|KBJ86758.1|	81.818	90.91	33	261	1.25e-05
unnamed	gi|686045920|ref|WP_031732444.1|;gi|624863317|gb|KBY16267.1|	97.078	97.73	308	307	0
unnamed	gi|686045920|ref|WP_031732444.1|;gi|624863317|gb|KBY16267.1|	50.526	61.05	95	230	3.51e-14
unnamed	gi|686045920|ref|WP_031732444.1|;gi|624863317|gb|KBY16267.1|	81.818	90.91	33	260	1.17e-05
unnamed	gi|686037409|ref|WP_031726406.1|;gi|624511275|gb|KBU67742.1|	97.394	98.05	307	306	1.19e-180
unnamed	gi|686037409|ref|WP_031726406.1|;gi|624511275|gb|KBU67742.1|	52.041	62.24	98	229	1.2e-15
unnamed	gi|686037409|ref|WP_031726406.1|;gi|624511275|gb|KBU67742.1|	81.818	90.91	33	259	1.31e-05
unnamed	gi|686005952|ref|WP_031707576.1|;gi|621695770|gb|KAS88172.1|;gi|624632171|gb|KBV86224.1|;gi|624792848|gb|KBX46302.1|	97.386	98.04	306	305	6.2e-180
unnamed	gi|686005952|ref|WP_031707576.1|;gi|621695770|gb|KAS88172.1|;gi|624632171|gb|KBV86224.1|;gi|624792848|gb|KBX46302.1|	52.041	62.24	98	228	1.19e-15
unnamed	gi|686005952|ref|WP_031707576.1|;gi|621695770|gb|KAS88172.1|;gi|624632171|gb|KBV86224.1|;gi|624792848|gb|KBX46302.1|	81.818	90.91	33	258	1.3e-05
unnamed	gi|685928446|ref|WP_031662932.1|;gi|623412984|gb|KBJ81650.1|;gi|625928354|gb|KCG74926.1|	97.068	97.72	307	306	7.48e-180
unnamed	gi|685928446|ref|WP_031662932.1|;gi|623412984|gb|KBJ81650.1|;gi|625928354|gb|KCG74926.1|	50.526	61.05	95	229	3.32e-14
unnamed	gi|685928446|ref|WP_031662932.1|;gi|623412984|gb|KBJ81650.1|;gi|625928354|gb|KCG74926.1|	81.818	90.91	33	259	1.19e-05
unnamed	gi|686045345|ref|WP_031732055.1|;gi|624868871|gb|KBY21760.1|	97.068	97.72	307	306	1.08e-179
unnamed	gi|686045345|ref|WP_031732055.1|;gi|624868871|gb|KBY21760.1|	50.526	61.05	95	229	3.32e-14
unnamed	gi|686045345|ref|WP_031732055.1|;gi|624868871|gb|KBY21760.1|	81.818	90.91	33	259	1.19e-05
unnamed	gi|685974265|ref|WP_031683458.1|;gi|624609511|gb|KBV63664.1|;gi|624936853|gb|KBY89212.1|;gi|626614519|gb|KCN44590.1|	97.377	98.03	305	304	1.77e-179
unnamed	gi|685974265|ref|WP_031683458.1|;gi|624609511|gb|KBV63664.1|;gi|624936853|gb|KBY89212.1|;gi|626614519|gb|KCN44590.1|	52.041	62.24	98	227	1.18e-15
unnamed	gi|685974265|ref|WP_031683458.1|;gi|624609511|gb|KBV63664.1|;gi|624936853|gb|KBY89212.1|;gi|626614519|gb|KCN44590.1|	81.818	90.91	33	257	1.3e-05
unnamed	gi|686018314|ref|WP_031715894.1|;gi|624957272|gb|KBZ09475.1|	97.368	98.03	304	303	1.97e-179
unnamed	gi|686018314|ref|WP_031715894.1|;gi|624957272|gb|KBZ09475.1|	52.041	62.24	98	226	1.17e-15
unnamed	gi|686018314|ref|WP_031715894.1|;gi|624957272|gb|KBZ09475.1|	81.818	90.91	33	256	1.29e-05
unnamed	gi|685991719|ref|WP_031696881.1|;gi|624629342|gb|KBV83413.1|;gi|625810615|gb|KCF60671.1|	97.059	97.71	306	305	2.39e-179
unnamed	gi|685991719|ref|WP_031696881.1|;gi|624629342|gb|KBV83413.1|;gi|625810615|gb|KCF60671.1|	50.526	61.05	95	228	3.29e-14
unnamed	gi|685991719|ref|WP_031696881.1|;gi|624629342|gb|KBV83413.1|;gi|625810615|gb|KCF60671.1|	81.818	90.91	33	258	1.18e-05
unnamed	gi|686037178|ref|WP_031726199.1|;gi|624903947|gb|KBY56516.1|	97.368	98.03	304	303	2.91e-179
unnamed	gi|686037178|ref|WP_031726199.1|;gi|624903947|gb|KBY56516.1|	51.579	62.11	95	226	1.07e-14
unnamed	gi|686037178|ref|WP_031726199.1|;gi|624903947|gb|KBY56516.1|	81.818	90.91	33	256	1.1e-05
unnamed	gi|685991303|ref|WP_031696526.1|;gi|623803745|gb|KBN67832.1|	97.059	97.71	306	305	3.34e-179
unnamed	gi|685991303|ref|WP_031696526.1|;gi|623803745|gb|KBN67832.1|	50.526	61.05	95	228	3.29e-14
unnamed	gi|685991303|ref|WP_031696526.1|;gi|623803745|gb|KBN67832.1|	81.818	90.91	33	258	1.18e-05
unnamed	gi|685997137|ref|WP_031700727.1|;gi|624834648|gb|KBX87839.1|;gi|625798571|gb|KCF48981.1|	97.049	97.7	305	304	9.98e-179
unnamed	gi|685997137|ref|WP_031700727.1|;gi|624834648|gb|KBX87839.1|;gi|625798571|gb|KCF48981.1|	50.526	61.05	95	227	3.26e-14
unnamed	gi|685997137|ref|WP_031700727.1|;gi|624834648|gb|KBX87839.1|;gi|625798571|gb|KCF48981.1|	81.818	90.91	33	257	1.18e-05
unnamed	gi|686008631|ref|WP_031709481.1|;gi|621553584|gb|KAR46799.1|;gi|625155815|gb|KCB06380.1|;gi|625769699|gb|KCF20656.1|	97.039	97.7	304	303	1.22e-178
unnamed	gi|686008631|ref|WP_031709481.1|;gi|621553584|gb|KAR46799.1|;gi|625155815|gb|KCB06380.1|;gi|625769699|gb|KCF20656.1|	50.526	61.05	95	226	3.22e-14
unnamed	gi|686008631|ref|WP_031709481.1|;gi|621553584|gb|KAR46799.1|;gi|625155815|gb|KCB06380.1|;gi|625769699|gb|KCF20656.1|	81.818	90.91	33	256	1.17e-05
unnamed	gi|685918685|ref|WP_031655397.1|;gi|625914996|gb|KCG62420.1|;gi|654034060|gb|KEC33563.1|	97.039	97.7	304	303	1.33e-178
unnamed	gi|685918685|ref|WP_031655397.1|;gi|625914996|gb|KCG62420.1|;gi|654034060|gb|KEC33563.1|	50.526	61.05	95	226	3.22e-14
unnamed	gi|685918685|ref|WP_031655397.1|;gi|625914996|gb|KCG62420.1|;gi|654034060|gb|KEC33563.1|	81.818	90.91	33	256	1.17e-05
unnamed	gi|623636288|gb|KBM02624.1|	97.674	98.34	301	300	1.95e-178
unnamed	gi|623636288|gb|KBM02624.1|	52.041	62.24	98	223	1.15e-15
unnamed	gi|623636288|gb|KBM02624.1|	81.818	90.91	33	253	1.27e-05
unnamed	gi|686029310|ref|WP_031720979.1|;gi|625103185|gb|KCA54233.1|	97.03	97.69	303	302	3.94e-178
unnamed	gi|686029310|ref|WP_031720979.1|;gi|625103185|gb|KCA54233.1|	50.526	61.05	95	225	3.19e-14
unnamed	gi|686029310|ref|WP_031720979.1|;gi|625103185|gb|KCA54233.1|	81.818	90.91	33	255	1.17e-05
unnamed	gi|685919475|ref|WP_031656088.1|;gi|624613735|gb|KBV67865.1|;gi|625877496|gb|KCG25871.1|;gi|625898573|gb|KCG46420.1|;gi|625939797|gb|KCG86127.1|;gi|625954270|gb|KCH00667.1|;gi|625977739|gb|KCH23244.1|	97.03	97.69	303	302	5.17e-178
unnamed	gi|685919475|ref|WP_031656088.1|;gi|624613735|gb|KBV67865.1|;gi|625877496|gb|KCG25871.1|;gi|625898573|gb|KCG46420.1|;gi|625939797|gb|KCG86127.1|;gi|625954270|gb|KCH00667.1|;gi|625977739|gb|KCH23244.1|	50.526	61.05	95	225	3.19e-14
unnamed	gi|685919475|ref|WP_031656088.1|;gi|624613735|gb|KBV67865.1|;gi|625877496|gb|KCG25871.1|;gi|625898573|gb|KCG46420.1|;gi|625939797|gb|KCG86127.1|;gi|625954270|gb|KCH00667.1|;gi|625977739|gb|KCH23244.1|	81.818	90.91	33	255	1.17e-05
unnamed	gi|685999737|ref|WP_031702805.1|;gi|654314165|gb|KEC51507.1|	97.342	98.01	301	300	1.25e-177
unnamed	gi|685999737|ref|WP_031702805.1|;gi|654314165|gb|KEC51507.1|	52.041	62.24	98	223	1.15e-15
unnamed	gi|685999737|ref|WP_031702805.1|;gi|654314165|gb|KEC51507.1|	81.818	90.91	33	253	1.27e-05
unnamed	gi|685918481|ref|WP_031655206.1|;gi|625967591|gb|KCH13263.1|	97.02	97.68	302	301	1.53e-177
unnamed	gi|685918481|ref|WP_031655206.1|;gi|625967591|gb|KCH13263.1|	50.526	61.05	95	224	3.16e-14
unnamed	gi|685918481|ref|WP_031655206.1|;gi|625967591|gb|KCH13263.1|	81.818	90.91	33	254	1.16e-05
unnamed	gi|685973196|ref|WP_031682540.1|;gi|625831713|gb|KCF81320.1|;gi|626621914|gb|KCN51856.1|	97.333	98	300	299	3.86e-177
unnamed	gi|685973196|ref|WP_031682540.1|;gi|625831713|gb|KCF81320.1|;gi|626621914|gb|KCN51856.1|	52.041	62.24	98	222	1.14e-15
unnamed	gi|685973196|ref|WP_031682540.1|;gi|625831713|gb|KCF81320.1|;gi|626621914|gb|KCN51856.1|	81.818	90.91	33	252	1.27e-05
unnamed	gi|685928989|ref|WP_031663355.1|;gi|623263846|gb|KBI33514.1|;gi|624928799|gb|KBY81209.1|;gi|625930947|gb|KCG77453.1|;gi|653950753|gb|KEB54248.1|	97.01	97.67	301	300	4.81e-177
unnamed	gi|685928989|ref|WP_031663355.1|;gi|623263846|gb|KBI33514.1|;gi|624928799|gb|KBY81209.1|;gi|625930947|gb|KCG77453.1|;gi|653950753|gb|KEB54248.1|	50.526	61.05	95	223	3.13e-14
unnamed	gi|685928989|ref|WP_031663355.1|;gi|623263846|gb|KBI33514.1|;gi|624928799|gb|KBY81209.1|;gi|625930947|gb|KCG77453.1|;gi|653950753|gb|KEB54248.1|	81.818	90.91	33	253	1.16e-05
unnamed	gi|685994426|ref|WP_031698806.1|;gi|625847771|gb|KCF96996.1|	97.01	97.67	301	300	1.24e-176
unnamed	gi|685994426|ref|WP_031698806.1|;gi|625847771|gb|KCF96996.1|	52.041	62.24	98	223	1.09e-15
unnamed	gi|685994426|ref|WP_031698806.1|;gi|625847771|gb|KCF96996.1|	81.818	90.91	33	253	1.31e-05
unnamed	gi|814672223|emb|CMB55496.1|	97.315	98.32	298	297	1.51e-176
unnamed	gi|814672223|emb|CMB55496.1|	52.041	62.24	98	220	1.15e-15
unnamed	gi|814672223|emb|CMB55496.1|	81.818	90.91	33	250	1.16e-05
unnamed	gi|685991290|ref|WP_031696513.1|;gi|624604611|gb|KBV58818.1|;gi|625814524|gb|KCF64495.1|;gi|625986550|gb|KCH31878.1|	97	97.67	300	299	2.06e-176
unnamed	gi|685991290|ref|WP_031696513.1|;gi|624604611|gb|KBV58818.1|;gi|625814524|gb|KCF64495.1|;gi|625986550|gb|KCH31878.1|	50.526	61.05	95	222	3.1e-14
unnamed	gi|685991290|ref|WP_031696513.1|;gi|624604611|gb|KBV58818.1|;gi|625814524|gb|KCF64495.1|;gi|625986550|gb|KCH31878.1|	81.818	90.91	33	252	1.15e-05
unnamed	gi|686041859|ref|WP_031729618.1|;gi|626442860|gb|KCL77290.1|	96.678	97.34	301	300	2.43e-176
unnamed	gi|686041859|ref|WP_031729618.1|;gi|626442860|gb|KCL77290.1|	50.526	61.05	95	223	2.66e-14
unnamed	gi|686041859|ref|WP_031729618.1|;gi|626442860|gb|KCL77290.1|	81.818	90.91	33	253	1.11e-05
unnamed	gi|890468012|emb|CMU03298.1|	96.98	97.99	298	297	5.85e-176
unnamed	gi|890468012|emb|CMU03298.1|	51.579	62.11	95	220	1.07e-14
unnamed	gi|890468012|emb|CMU03298.1|	81.818	90.91	33	250	1e-05
unnamed	gi|763078488|ref|WP_043959814.1|;gi|683481562|gb|KFZ75473.1|	96.99	97.66	299	298	7.22e-176
unnamed	gi|763078488|ref|WP_043959814.1|;gi|683481562|gb|KFZ75473.1|	50.526	61.05	95	221	2.8e-14
unnamed	gi|763078488|ref|WP_043959814.1|;gi|683481562|gb|KFZ75473.1|	81.818	90.91	33	251	1.2e-05
unnamed	gi|626131199|gb|KCI73546.1|;gi|627187100|gb|KCT06693.1|;gi|653976050|gb|KEB78587.1|;gi|668925750|gb|KFC53856.1|;gi|670677115|gb|KFE89450.1|;gi|801245673|emb|CFB28204.1|;gi|811867360|emb|CMS35507.1|;gi|814651455|emb|CNH14990.1|;gi|886090943|emb|CLN09155.1|;gi|887725003|emb|CMK73226.1|;gi|887761263|emb|CLV42866.1|;gi|887786228|emb|CLR67201.1|;gi|888000016|emb|CMF72815.1|;gi|888296797|emb|CLZ61260.1…	96.98	97.99	298	297	9.65e-176
unnamed	gi|626131199|gb|KCI73546.1|;gi|627187100|gb|KCT06693.1|;gi|653976050|gb|KEB78587.1|;gi|668925750|gb|KFC53856.1|;gi|670677115|gb|KFE89450.1|;gi|801245673|emb|CFB28204.1|;gi|811867360|emb|CMS35507.1|;gi|814651455|emb|CNH14990.1|;gi|886090943|emb|CLN09155.1|;gi|887725003|emb|CMK73226.1|;gi|887761263|emb|CLV42866.1|;gi|887786228|emb|CLR67201.1|;gi|888000016|emb|CMF72815.1|;gi|888296797|emb|CLZ61260.1…	52.041	62.24	98	220	1.15e-15
unnamed	gi|626131199|gb|KCI73546.1|;gi|627187100|gb|KCT06693.1|;gi|653976050|gb|KEB78587.1|;gi|668925750|gb|KFC53856.1|;gi|670677115|gb|KFE89450.1|;gi|801245673|emb|CFB28204.1|;gi|811867360|emb|CMS35507.1|;gi|814651455|emb|CNH14990.1|;gi|886090943|emb|CLN09155.1|;gi|887725003|emb|CMK73226.1|;gi|887761263|emb|CLV42866.1|;gi|887786228|emb|CLR67201.1|;gi|888000016|emb|CMF72815.1|;gi|888296797|emb|CLZ61260.1…	81.818	90.91	33	250	1.16e-05
unnamed	gi|808738951|ref|WP_046267140.1|	97.306	97.98	297	296	2.47e-175
unnamed	gi|808738951|ref|WP_046267140.1|	51.579	62.11	95	219	1.14e-14
unnamed	gi|808738951|ref|WP_046267140.1|	81.818	90.91	33	249	1.11e-05
unnamed	gi|620750907|gb|KAL08638.1|;gi|622559651|gb|KBB41601.1|;gi|622993968|gb|KBF65967.1|;gi|800167388|emb|CFB36303.1|;gi|800223693|emb|CFC31520.1|;gi|800638128|emb|CFI17110.1|;gi|800725245|emb|CFJ22858.1|;gi|800733538|emb|CFJ32362.1|;gi|800737697|emb|CFJ34969.1|;gi|801317479|emb|CFD36226.1|;gi|801423802|emb|CFG59496.1|;gi|801572654|emb|CFK00267.1|;gi|801583682|emb|CFK13553.1|;gi|802634803|emb|CFT10696…	96.644	97.65	298	297	3.67e-175
unnamed	gi|620750907|gb|KAL08638.1|;gi|622559651|gb|KBB41601.1|;gi|622993968|gb|KBF65967.1|;gi|800167388|emb|CFB36303.1|;gi|800223693|emb|CFC31520.1|;gi|800638128|emb|CFI17110.1|;gi|800725245|emb|CFJ22858.1|;gi|800733538|emb|CFJ32362.1|;gi|800737697|emb|CFJ34969.1|;gi|801317479|emb|CFD36226.1|;gi|801423802|emb|CFG59496.1|;gi|801572654|emb|CFK00267.1|;gi|801583682|emb|CFK13553.1|;gi|802634803|emb|CFT10696…	50.526	61.05	95	220	3.33e-14
unnamed	gi|620750907|gb|KAL08638.1|;gi|622559651|gb|KBB41601.1|;gi|622993968|gb|KBF65967.1|;gi|800167388|emb|CFB36303.1|;gi|800223693|emb|CFC31520.1|;gi|800638128|emb|CFI17110.1|;gi|800725245|emb|CFJ22858.1|;gi|800733538|emb|CFJ32362.1|;gi|800737697|emb|CFJ34969.1|;gi|801317479|emb|CFD36226.1|;gi|801423802|emb|CFG59496.1|;gi|801572654|emb|CFK00267.1|;gi|801583682|emb|CFK13553.1|;gi|802634803|emb|CFT10696…	81.818	90.91	33	250	1.13e-05
unnamed	gi|653873578|gb|KEA80609.1|;gi|892515512|emb|CND35273.1|	96.644	97.65	298	297	5.43e-175
unnamed	gi|653873578|gb|KEA80609.1|;gi|892515512|emb|CND35273.1|	50.526	61.05	95	220	3.33e-14
unnamed	gi|653873578|gb|KEA80609.1|;gi|892515512|emb|CND35273.1|	81.818	90.91	33	250	1.13e-05
unnamed	gi|888205979|emb|CMP71665.1|	96.644	97.65	298	297	1.03e-174
unnamed	gi|888205979|emb|CMP71665.1|	52.041	62.24	98	220	9.78e-16
unnamed	gi|888205979|emb|CMP71665.1|	81.818	90.91	33	250	1.15e-05
unnamed	gi|814630752|emb|CMP32911.1|	96.309	97.32	298	297	1.47e-174
unnamed	gi|814630752|emb|CMP32911.1|	50.526	61.05	95	220	3.33e-14
unnamed	gi|814630752|emb|CMP32911.1|	81.818	90.91	33	250	1.13e-05
unnamed	gi|887952387|emb|CMP34481.1|	96.309	97.32	298	297	1.91e-174
unnamed	gi|887952387|emb|CMP34481.1|	51.546	61.86	97	220	3.37e-15
unnamed	gi|887952387|emb|CMP34481.1|	81.818	90.91	33	250	1.23e-05
unnamed	gi|623321799|gb|KBI91117.1|	97.611	98.29	293	292	1.36e-173
unnamed	gi|623321799|gb|KBI91117.1|	52.041	62.24	98	215	1.08e-15
unnamed	gi|623321799|gb|KBI91117.1|	81.818	90.91	33	245	1.22e-05
unnamed	gi|623373508|gb|KBJ42395.1|	96.013	96.68	301	297	1.89e-173
unnamed	gi|623373508|gb|KBJ42395.1|	50.526	61.05	95	220	3.04e-14
unnamed	gi|623373508|gb|KBJ42395.1|	81.818	90.91	33	250	1.14e-05
unnamed	gi|626192263|gb|KCJ32681.1|	96.928	97.61	293	302	1.78e-172
unnamed	gi|626192263|gb|KCJ32681.1|	52.041	62.24	98	225	1.15e-15
unnamed	gi|626192263|gb|KCJ32681.1|	81.818	90.91	33	255	1.31e-05
unnamed	gi|686069398|ref|WP_031742381.1|;gi|622065532|gb|KAW53118.1|;gi|623457390|gb|KBK25749.1|;gi|626036066|gb|KCH80336.1|	97.595	98.28	291	290	2.35e-172
unnamed	gi|686069398|ref|WP_031742381.1|;gi|622065532|gb|KAW53118.1|;gi|623457390|gb|KBK25749.1|;gi|626036066|gb|KCH80336.1|	52.041	62.24	98	213	5.71e-16
unnamed	gi|686069398|ref|WP_031742381.1|;gi|622065532|gb|KAW53118.1|;gi|623457390|gb|KBK25749.1|;gi|626036066|gb|KCH80336.1|	81.818	90.91	33	243	1.34e-05
unnamed	gi|626058512|gb|KCI02226.1|	96.928	97.61	293	292	5.22e-172
unnamed	gi|626058512|gb|KCI02226.1|	52.041	62.24	98	215	7.58e-16
unnamed	gi|626058512|gb|KCI02226.1|	81.818	90.91	33	245	1.14e-05
unnamed	gi|685946534|ref|WP_031673864.1|;gi|621141540|gb|KAN44607.1|;gi|621347645|gb|KAP45804.1|;gi|621450299|gb|KAQ46010.1|;gi|621467881|gb|KAQ62638.1|;gi|622005620|gb|KAV94286.1|;gi|624575544|gb|KBV30168.1|;gi|626917704|gb|KCQ41790.1|;gi|626948136|gb|KCQ71688.1|	97.251	97.94	291	290	1.06e-171
unnamed	gi|685946534|ref|WP_031673864.1|;gi|621141540|gb|KAN44607.1|;gi|621347645|gb|KAP45804.1|;gi|621450299|gb|KAQ46010.1|;gi|621467881|gb|KAQ62638.1|;gi|622005620|gb|KAV94286.1|;gi|624575544|gb|KBV30168.1|;gi|626917704|gb|KCQ41790.1|;gi|626948136|gb|KCQ71688.1|	52.041	62.24	98	213	5.36e-16
unnamed	gi|685946534|ref|WP_031673864.1|;gi|621141540|gb|KAN44607.1|;gi|621347645|gb|KAP45804.1|;gi|621450299|gb|KAQ46010.1|;gi|621467881|gb|KAQ62638.1|;gi|622005620|gb|KAV94286.1|;gi|624575544|gb|KBV30168.1|;gi|626917704|gb|KCQ41790.1|;gi|626948136|gb|KCQ71688.1|	81.818	90.91	33	243	1.29e-05
unnamed	gi|621619073|gb|KAS11926.1|;gi|623932993|gb|KBO95874.1|	96.907	97.59	291	290	4.31e-171
unnamed	gi|621619073|gb|KAS11926.1|;gi|623932993|gb|KBO95874.1|	50.526	61.05	95	213	1.38e-14
unnamed	gi|621619073|gb|KAS11926.1|;gi|623932993|gb|KBO95874.1|	81.818	90.91	33	243	1.13e-05
unnamed	gi|686013565|ref|WP_031712753.1|;gi|621269206|gb|KAO69243.1|;gi|653893649|gb|KEA99602.1|	97.241	97.93	290	289	4.89e-171
unnamed	gi|686013565|ref|WP_031712753.1|;gi|621269206|gb|KAO69243.1|;gi|653893649|gb|KEA99602.1|	52.041	62.24	98	212	5.82e-16
unnamed	gi|686013565|ref|WP_031712753.1|;gi|621269206|gb|KAO69243.1|;gi|653893649|gb|KEA99602.1|	81.818	90.91	33	242	1.21e-05
unnamed	gi|685952516|ref|WP_031675233.1|;gi|620743140|gb|KAL01094.1|;gi|622950775|gb|KBF23515.1|	96.907	97.59	291	290	5.71e-171
unnamed	gi|685952516|ref|WP_031675233.1|;gi|620743140|gb|KAL01094.1|;gi|622950775|gb|KBF23515.1|	50.526	61.05	95	213	1.38e-14
unnamed	gi|685952516|ref|WP_031675233.1|;gi|620743140|gb|KAL01094.1|;gi|622950775|gb|KBF23515.1|	81.818	90.91	33	243	1.13e-05
unnamed	gi|686090437|ref|WP_031751517.1|;gi|624447871|gb|KBU05802.1|	96.907	97.59	291	290	7.91e-171
unnamed	gi|686090437|ref|WP_031751517.1|;gi|624447871|gb|KBU05802.1|	52.041	62.24	98	213	4.02e-16
unnamed	gi|686090437|ref|WP_031751517.1|;gi|624447871|gb|KBU05802.1|	81.818	90.91	33	243	1.21e-05
unnamed	gi|620776199|gb|KAL33480.1|;gi|623465874|gb|KBK34113.1|	96.552	97.93	290	289	4.29e-170
unnamed	gi|620776199|gb|KAL33480.1|;gi|623465874|gb|KBK34113.1|	52.041	62.24	98	212	4.73e-16
unnamed	gi|620776199|gb|KAL33480.1|;gi|623465874|gb|KBK34113.1|	81.818	90.91	33	242	1.29e-05
unnamed	gi|686052287|ref|WP_031736046.1|;gi|621163943|gb|KAN66480.1|	96.564	97.25	291	290	5.23e-170
unnamed	gi|686052287|ref|WP_031736046.1|;gi|621163943|gb|KAN66480.1|	51.546	61.86	97	213	1.32e-15
unnamed	gi|686052287|ref|WP_031736046.1|;gi|621163943|gb|KAN66480.1|	81.818	90.91	33	243	1.19e-05
unnamed	gi|757678479|ref|WP_042909311.1|;gi|621099395|gb|KAN03522.1|	97.203	97.9	286	285	9.44e-169
unnamed	gi|757678479|ref|WP_042909311.1|;gi|621099395|gb|KAN03522.1|	52.041	62.24	98	208	7.27e-16
unnamed	gi|757678479|ref|WP_042909311.1|;gi|621099395|gb|KAN03522.1|	81.818	90.91	33	238	1.08e-05
unnamed	gi|623760375|gb|KBN24933.1|	97.491	98.21	279	278	1.01e-163
unnamed	gi|623760375|gb|KBN24933.1|	52.041	62.24	98	201	7.84e-16
unnamed	gi|623760375|gb|KBN24933.1|	81.818	90.91	33	231	1.2e-05
unnamed	gi|892740048|emb|CNC43152.1|	91.554	91.55	296	279	4.45e-162
unnamed	gi|892740048|emb|CNC43152.1|	55.208	63.54	96	202	1.54e-17
unnamed	gi|892740048|emb|CNC43152.1|	81.818	90.91	33	232	9.9e-06
unnamed	gi|890423852|emb|CLY54157.1|	100	100	257	257	5.04e-162
unnamed	gi|890423852|emb|CLY54157.1|	100	100	44	257	4.79e-19
unnamed	gi|890423852|emb|CLY54157.1|	100	100	60	143	5.47e-16
unnamed	gi|890423852|emb|CLY54157.1|	81.818	90.91	33	257	2.11e-05
unnamed	gi|686009827|ref|WP_031710292.1|;gi|621948597|gb|KAV38303.1|;gi|623663101|gb|KBM29182.1|;gi|625136160|gb|KCA86938.1|;gi|626336110|gb|KCK73573.1|;gi|626381155|gb|KCL17479.1|	97.112	97.83	277	276	9.53e-162
unnamed	gi|686009827|ref|WP_031710292.1|;gi|621948597|gb|KAV38303.1|;gi|623663101|gb|KBM29182.1|;gi|625136160|gb|KCA86938.1|;gi|626336110|gb|KCK73573.1|;gi|626381155|gb|KCL17479.1|	52.041	62.24	98	199	5.35e-16
unnamed	gi|686009827|ref|WP_031710292.1|;gi|621948597|gb|KAV38303.1|;gi|623663101|gb|KBM29182.1|;gi|625136160|gb|KCA86938.1|;gi|626336110|gb|KCK73573.1|;gi|626381155|gb|KCL17479.1|	81.818	90.91	33	229	1.13e-05
unnamed	gi|624555519|gb|KBV10629.1|	97.455	98.18	275	274	2.74e-161
unnamed	gi|624555519|gb|KBV10629.1|	51.579	62.11	95	197	3.04e-15
unnamed	gi|624555519|gb|KBV10629.1|	81.818	90.91	33	227	1.05e-05
unnamed	gi|752510041|ref|WP_041181771.1|	97.445	98.18	274	273	4.31e-161
unnamed	gi|752510041|ref|WP_041181771.1|	51.579	62.11	95	196	3.64e-15
unnamed	gi|752510041|ref|WP_041181771.1|	81.818	90.91	33	226	1.02e-05
unnamed	gi|685923372|ref|WP_031658850.1|;gi|626820867|gb|KCP46860.1|;gi|800315767|emb|CFD59240.1|;gi|811719023|emb|CMM03607.1|;gi|811739056|emb|CMN46944.1|;gi|811755290|emb|CMP92608.1|;gi|887878763|emb|CML52002.1|;gi|887910152|emb|CMM59532.1|;gi|887917358|emb|CMR17755.1|;gi|887992720|emb|CMM19722.1|;gi|888027634|emb|CMQ25545.1|;gi|888076313|emb|CMR05370.1|;gi|888195546|emb|CML27239.1|;gi|888250930|emb|CM…	100	100	257	257	4.99e-161
unnamed	gi|685923372|ref|WP_031658850.1|;gi|626820867|gb|KCP46860.1|;gi|800315767|emb|CFD59240.1|;gi|811719023|emb|CMM03607.1|;gi|811739056|emb|CMN46944.1|;gi|811755290|emb|CMP92608.1|;gi|887878763|emb|CML52002.1|;gi|887910152|emb|CMM59532.1|;gi|887917358|emb|CMR17755.1|;gi|887992720|emb|CMM19722.1|;gi|888027634|emb|CMQ25545.1|;gi|888076313|emb|CMR05370.1|;gi|888195546|emb|CML27239.1|;gi|888250930|emb|CM…	87.179	93.59	78	291	5.56e-34
unnamed	gi|685923372|ref|WP_031658850.1|;gi|626820867|gb|KCP46860.1|;gi|800315767|emb|CFD59240.1|;gi|811719023|emb|CMM03607.1|;gi|811739056|emb|CMN46944.1|;gi|811755290|emb|CMP92608.1|;gi|887878763|emb|CML52002.1|;gi|887910152|emb|CMM59532.1|;gi|887917358|emb|CMR17755.1|;gi|887992720|emb|CMM19722.1|;gi|888027634|emb|CMQ25545.1|;gi|888076313|emb|CMR05370.1|;gi|888195546|emb|CML27239.1|;gi|888250930|emb|CM…	79.412	85.29	68	292	8.92e-20
unnamed	gi|685923372|ref|WP_031658850.1|;gi|626820867|gb|KCP46860.1|;gi|800315767|emb|CFD59240.1|;gi|811719023|emb|CMM03607.1|;gi|811739056|emb|CMN46944.1|;gi|811755290|emb|CMP92608.1|;gi|887878763|emb|CML52002.1|;gi|887910152|emb|CMM59532.1|;gi|887917358|emb|CMR17755.1|;gi|887992720|emb|CMM19722.1|;gi|888027634|emb|CMQ25545.1|;gi|888076313|emb|CMR05370.1|;gi|888195546|emb|CML27239.1|;gi|888250930|emb|CM…	100	100	60	143	5.29e-16
unnamed	gi|686092587|ref|WP_031752535.1|;gi|653988898|gb|KEB90962.1|	100	100	257	257	6.84e-161
unnamed	gi|686092587|ref|WP_031752535.1|;gi|653988898|gb|KEB90962.1|	100	100	69	282	5.51e-35
unnamed	gi|686092587|ref|WP_031752535.1|;gi|653988898|gb|KEB90962.1|	100	100	60	143	6.5e-16
unnamed	gi|686092587|ref|WP_031752535.1|;gi|653988898|gb|KEB90962.1|	75.862	89.66	58	282	1.83e-15
unnamed	gi|686016027|ref|WP_031714335.1|;gi|621476813|gb|KAQ71324.1|	99.611	100	257	257	1.74e-160
unnamed	gi|686016027|ref|WP_031714335.1|;gi|621476813|gb|KAQ71324.1|	100	100	69	282	5.57e-35
unnamed	gi|686016027|ref|WP_031714335.1|;gi|621476813|gb|KAQ71324.1|	100	100	60	143	6.44e-16
unnamed	gi|686016027|ref|WP_031714335.1|;gi|621476813|gb|KAQ71324.1|	75.862	89.66	58	282	1.79e-15
unnamed	gi|661242345|gb|KEP57113.1|	97.08	97.81	274	273	2.17e-160
unnamed	gi|661242345|gb|KEP57113.1|	50.526	61.05	95	196	1.02e-14
unnamed	gi|661242345|gb|KEP57113.1|	81.818	90.91	33	226	1.08e-05
unnamed	gi|889053187|emb|CMI62804.1|	99.611	99.61	257	257	3.59e-160
unnamed	gi|889053187|emb|CMI62804.1|	87.179	93.59	78	291	6.39e-34
unnamed	gi|889053187|emb|CMI62804.1|	79.412	85.29	68	292	8.29e-20
unnamed	gi|889053187|emb|CMI62804.1|	100	100	60	143	5.2e-16
unnamed	gi|888458139|emb|CMK47227.1|	99.611	99.61	257	257	4.46e-160
unnamed	gi|888458139|emb|CMK47227.1|	87.179	93.59	78	291	5.56e-34
unnamed	gi|888458139|emb|CMK47227.1|	79.412	85.29	68	292	8.92e-20
unnamed	gi|888458139|emb|CMK47227.1|	100	100	60	143	5.29e-16
unnamed	gi|800773413|emb|CFK10399.1|	99.611	99.61	257	257	9.33e-160
unnamed	gi|800773413|emb|CFK10399.1|	87.179	93.59	78	291	8.7e-34
unnamed	gi|800773413|emb|CFK10399.1|	79.412	85.29	68	292	1.18e-19
unnamed	gi|800773413|emb|CFK10399.1|	100	100	60	143	5.9e-16
unnamed	gi|888702890|emb|CML85826.1|	99.611	99.61	257	257	1.29e-159
unnamed	gi|888702890|emb|CML85826.1|	87.179	93.59	78	291	6.21e-34
unnamed	gi|888702890|emb|CML85826.1|	79.412	85.29	68	292	7.64e-20
unnamed	gi|888702890|emb|CML85826.1|	100	100	60	143	6.34e-16
unnamed	gi|888220764|emb|CMQ71793.1|;gi|888638091|emb|CMP85473.1|	99.611	99.61	257	257	1.29e-159
unnamed	gi|888220764|emb|CMQ71793.1|;gi|888638091|emb|CMP85473.1|	87.179	93.59	78	291	5.56e-34
unnamed	gi|888220764|emb|CMQ71793.1|;gi|888638091|emb|CMP85473.1|	79.412	85.29	68	292	8.92e-20
unnamed	gi|888220764|emb|CMQ71793.1|;gi|888638091|emb|CMP85473.1|	100	100	60	143	5.29e-16
unnamed	gi|888237012|emb|CMO83942.1|	99.222	99.22	257	257	1.87e-159
unnamed	gi|888237012|emb|CMO83942.1|	87.179	93.59	78	291	6.52e-34
unnamed	gi|888237012|emb|CMO83942.1|	79.412	85.29	68	292	8.14e-20
unnamed	gi|888237012|emb|CMO83942.1|	100	100	60	143	5.06e-16
unnamed	gi|888208660|emb|CMO67771.1|	99.222	99.22	257	257	1.94e-158
unnamed	gi|888208660|emb|CMO67771.1|	87.342	93.67	79	291	1.9e-34
unnamed	gi|888208660|emb|CMO67771.1|	79.412	85.29	68	292	1.05e-19
unnamed	gi|888208660|emb|CMO67771.1|	100	100	60	143	5.44e-16
unnamed	gi|685954727|ref|WP_031676205.1|;gi|626960316|gb|KCQ83618.1|	100	100	251	251	1.15e-157
unnamed	gi|685954727|ref|WP_031676205.1|;gi|626960316|gb|KCQ83618.1|	100	100	60	143	4.51e-16
unnamed	gi|685954727|ref|WP_031676205.1|;gi|626960316|gb|KCQ83618.1|	100	100	38	251	8.19e-16
unnamed	gi|685954727|ref|WP_031676205.1|;gi|626960316|gb|KCQ83618.1|	77.778	88.89	27	251	0.044
unnamed	gi|686000152|ref|WP_031703090.1|;gi|624028195|gb|KBP90306.1|	98.054	98.83	257	257	1.95e-157
unnamed	gi|686000152|ref|WP_031703090.1|;gi|624028195|gb|KBP90306.1|	91.25	93.75	80	292	3.37e-36
unnamed	gi|686000152|ref|WP_031703090.1|;gi|624028195|gb|KBP90306.1|	100	100	60	143	4.79e-16
unnamed	gi|686000152|ref|WP_031703090.1|;gi|624028195|gb|KBP90306.1|	66.667	75	72	292	2.56e-12
unnamed	gi|639881995|ref|WP_024754121.1|	100	100	250	250	4.34e-157
unnamed	gi|639881995|ref|WP_024754121.1|	100	100	60	143	5.03e-16
unnamed	gi|639881995|ref|WP_024754121.1|	100	100	37	250	2.19e-15
unnamed	gi|639881995|ref|WP_024754121.1|	76.923	88.46	26	250	0.11
unnamed	gi|887885152|emb|CLQ35836.1|	97.665	98.44	257	257	1.62e-156
unnamed	gi|887885152|emb|CLQ35836.1|	63.333	66.67	120	309	3.11e-27
unnamed	gi|887885152|emb|CLQ35836.1|	66.279	68.6	86	310	9.52e-19
unnamed	gi|887885152|emb|CLQ35836.1|	100	100	60	143	7.05e-16
unnamed	gi|622768856|gb|KBD45874.1|	97.004	98.13	267	266	5.02e-156
unnamed	gi|622768856|gb|KBD45874.1|	51.579	62.11	95	189	6.11e-15
unnamed	gi|622768856|gb|KBD45874.1|	81.818	90.91	33	219	8.67e-06
unnamed	gi|801217302|emb|CFA81401.1|;gi|889031588|emb|CMM25309.1|	100	100	250	250	7.32e-156
unnamed	gi|801217302|emb|CFA81401.1|;gi|889031588|emb|CMM25309.1|	100	100	60	143	1.28e-15
unnamed	gi|801217302|emb|CFA81401.1|;gi|889031588|emb|CMM25309.1|	100	100	36	249	2.36e-14
unnamed	gi|801217302|emb|CFA81401.1|;gi|889031588|emb|CMM25309.1|	76	88	25	249	0.97
unnamed	gi|622466759|gb|KBA51026.1|	96.629	97.75	267	266	2.22e-155
unnamed	gi|622466759|gb|KBA51026.1|	50.526	61.05	95	189	1.57e-14
unnamed	gi|622466759|gb|KBA51026.1|	81.818	90.91	33	219	8.75e-06
unnamed	gi|622622082|gb|KBC02586.1|	97.318	98.08	261	260	4.67e-152
unnamed	gi|622622082|gb|KBC02586.1|	51.579	62.11	95	183	5.91e-15
unnamed	gi|622622082|gb|KBC02586.1|	81.818	90.91	33	213	8.95e-06
unnamed	gi|625540800|gb|KCC95325.1|	97.308	98.08	260	259	1.84e-151
unnamed	gi|625540800|gb|KCC95325.1|	52.041	62.24	98	182	5.4e-16
unnamed	gi|625540800|gb|KCC95325.1|	81.818	90.91	33	212	9.72e-06
unnamed	gi|626704937|gb|KCO33036.1|	96.935	97.7	261	260	1.99e-151
unnamed	gi|626704937|gb|KCO33036.1|	50.526	61.05	95	183	1.59e-14
unnamed	gi|626704937|gb|KCO33036.1|	81.818	90.91	33	213	9.54e-06
unnamed	gi|626598391|gb|KCN28859.1|	97.297	98.07	259	263	7.22e-151
unnamed	gi|626598391|gb|KCN28859.1|	51.579	62.11	95	186	8.18e-15
unnamed	gi|626598391|gb|KCN28859.1|	81.818	90.91	33	216	9.7e-06
unnamed	gi|625957885|gb|KCH03730.1|	96.911	97.68	259	258	1.42e-150
unnamed	gi|625957885|gb|KCH03730.1|	50.526	61.05	95	181	1.48e-14
unnamed	gi|625957885|gb|KCH03730.1|	81.818	90.91	33	211	8.95e-06
unnamed	gi|802398657|emb|CFR33212.1|	99.187	99.59	246	246	4.51e-150
unnamed	gi|802398657|emb|CFR33212.1|	55.208	63.54	96	169	1.28e-17
unnamed	gi|802398657|emb|CFR33212.1|	81.818	90.91	33	199	8.16e-06
unnamed	gi|685992045|ref|WP_031697161.1|;gi|625829315|gb|KCF78995.1|	96.899	97.67	258	257	4.87e-150
unnamed	gi|685992045|ref|WP_031697161.1|;gi|625829315|gb|KCF78995.1|	50.526	61.05	95	180	1.55e-14
unnamed	gi|685992045|ref|WP_031697161.1|;gi|625829315|gb|KCF78995.1|	81.818	90.91	33	210	9.2e-06
unnamed	gi|621897403|gb|KAU87986.1|	96.887	97.67	257	266	9.59e-150
unnamed	gi|621897403|gb|KAU87986.1|	50.526	61.05	95	189	1.65e-14
unnamed	gi|621897403|gb|KAU87986.1|	81.818	90.91	33	219	8.29e-06
unnamed	gi|620890477|gb|KAM45702.1|;gi|626240287|gb|KCJ79596.1|	97.255	98.04	255	254	2.85e-149
unnamed	gi|620890477|gb|KAM45702.1|;gi|626240287|gb|KCJ79596.1|	52.041	62.24	98	177	3.37e-16
unnamed	gi|620890477|gb|KAM45702.1|;gi|626240287|gb|KCJ79596.1|	81.818	90.91	33	207	9.36e-06
unnamed	gi|622409394|gb|KAZ94062.1|	96.484	97.27	256	259	1.07e-148
unnamed	gi|622409394|gb|KAZ94062.1|	50.526	61.05	95	182	1.59e-14
unnamed	gi|622409394|gb|KAZ94062.1|	81.818	90.91	33	212	8.79e-06
unnamed	gi|626401026|gb|KCL36832.1|	96.512	97.29	258	257	2.43e-148
unnamed	gi|626401026|gb|KCL36832.1|	50.526	61.05	95	180	1.38e-14
unnamed	gi|626401026|gb|KCL36832.1|	81.818	90.91	33	210	8.71e-06
unnamed	gi|686053398|ref|WP_031736602.1|;gi|622658162|gb|KBC37778.1|	96.85	97.64	254	253	9.7e-148
unnamed	gi|686053398|ref|WP_031736602.1|;gi|622658162|gb|KBC37778.1|	50.526	61.05	95	176	8.5e-15
unnamed	gi|686053398|ref|WP_031736602.1|;gi|622658162|gb|KBC37778.1|	81.818	90.91	33	206	8.54e-06
unnamed	gi|624497118|gb|KBU53924.1|	96.813	97.61	251	250	2.79e-146
unnamed	gi|624497118|gb|KBU53924.1|	50.526	61.05	95	173	1.26e-14
unnamed	gi|624497118|gb|KBU53924.1|	38.498	45.54	213	237	2.18e-08
unnamed	gi|624497118|gb|KBU53924.1|	81.818	90.91	33	203	8.75e-06
unnamed	gi|766640560|ref|WP_044810855.1|;gi|765315714|gb|KJE06256.1|	96.8	97.6	250	249	4.72e-146
unnamed	gi|766640560|ref|WP_044810855.1|;gi|765315714|gb|KJE06256.1|	50.526	61.05	95	172	1.47e-14
unnamed	gi|766640560|ref|WP_044810855.1|;gi|765315714|gb|KJE06256.1|	38.498	45.54	213	236	1.3e-08
unnamed	gi|766640560|ref|WP_044810855.1|;gi|765315714|gb|KJE06256.1|	81.818	90.91	33	202	8.58e-06
unnamed	gi|740650740|ref|WP_038436178.1|	99.153	99.58	236	244	3.26e-145
unnamed	gi|740650740|ref|WP_038436178.1|	100	100	60	151	7e-16
unnamed	gi|740650740|ref|WP_038436178.1|	91.304	95.65	23	244	3.02e-05
unnamed	gi|685973934|ref|WP_031683160.1|;gi|623674579|gb|KBM40474.1|;gi|653925131|gb|KEB29872.1|	100	100	234	234	7.52e-145
unnamed	gi|685973934|ref|WP_031683160.1|;gi|623674579|gb|KBM40474.1|;gi|653925131|gb|KEB29872.1|	100	100	60	143	4.61e-16
unnamed	gi|685973934|ref|WP_031683160.1|;gi|623674579|gb|KBM40474.1|;gi|653925131|gb|KEB29872.1|	100	100	21	234	4.79e-05
unnamed	gi|685919721|ref|WP_031656317.1|;gi|622148996|gb|KAX35894.1|	99.145	99.57	234	234	1.02e-143
unnamed	gi|685919721|ref|WP_031656317.1|;gi|622148996|gb|KAX35894.1|	100	100	60	143	3.77e-16
unnamed	gi|685919721|ref|WP_031656317.1|;gi|622148996|gb|KAX35894.1|	100	100	21	234	3.87e-05
unnamed	gi|806877555|emb|CRG48507.1|;gi|806881707|emb|CRG26586.1|;gi|890722259|emb|CMC12274.1|;gi|892756307|emb|CND39767.1|;gi|892797554|emb|CNK08174.1|	96.748	97.97	246	245	1.28e-143
unnamed	gi|806877555|emb|CRG48507.1|;gi|806881707|emb|CRG26586.1|;gi|890722259|emb|CMC12274.1|;gi|892756307|emb|CND39767.1|;gi|892797554|emb|CNK08174.1|	51.579	62.11	95	168	4.63e-15
unnamed	gi|806877555|emb|CRG48507.1|;gi|806881707|emb|CRG26586.1|;gi|890722259|emb|CMC12274.1|;gi|892756307|emb|CND39767.1|;gi|892797554|emb|CNK08174.1|	81.818	90.91	33	198	6.65e-06
unnamed	gi|626727385|gb|KCO55113.1|;gi|800342339|emb|CFE28502.1|;gi|800613255|emb|CFH93054.1|;gi|800621566|emb|CFI00472.1|;gi|800634003|emb|CFI05227.1|;gi|800642272|emb|CFI18489.1|;gi|800654734|emb|CFI35972.1|;gi|800687899|emb|CFI76523.1|;gi|800700300|emb|CFI95427.1|;gi|800704442|emb|CFJ04704.1|;gi|800716935|emb|CFJ10966.1|;gi|801249786|emb|CFB36238.1|;gi|801307843|emb|CFC91819.1|;gi|801309160|emb|CFD185…	96.748	97.97	246	245	1.89e-143
unnamed	gi|626727385|gb|KCO55113.1|;gi|800342339|emb|CFE28502.1|;gi|800613255|emb|CFH93054.1|;gi|800621566|emb|CFI00472.1|;gi|800634003|emb|CFI05227.1|;gi|800642272|emb|CFI18489.1|;gi|800654734|emb|CFI35972.1|;gi|800687899|emb|CFI76523.1|;gi|800700300|emb|CFI95427.1|;gi|800704442|emb|CFJ04704.1|;gi|800716935|emb|CFJ10966.1|;gi|801249786|emb|CFB36238.1|;gi|801307843|emb|CFC91819.1|;gi|801309160|emb|CFD185…	52.041	62.24	98	168	5.14e-16
unnamed	gi|626727385|gb|KCO55113.1|;gi|800342339|emb|CFE28502.1|;gi|800613255|emb|CFH93054.1|;gi|800621566|emb|CFI00472.1|;gi|800634003|emb|CFI05227.1|;gi|800642272|emb|CFI18489.1|;gi|800654734|emb|CFI35972.1|;gi|800687899|emb|CFI76523.1|;gi|800700300|emb|CFI95427.1|;gi|800704442|emb|CFJ04704.1|;gi|800716935|emb|CFJ10966.1|;gi|801249786|emb|CFB36238.1|;gi|801307843|emb|CFC91819.1|;gi|801309160|emb|CFD185…	81.818	90.91	33	198	8.15e-06
unnamed	gi|685972099|ref|WP_031681692.1|;gi|626723647|gb|KCO51422.1|	100	100	232	232	3.16e-143
unnamed	gi|685972099|ref|WP_031681692.1|;gi|626723647|gb|KCO51422.1|	100	100	60	143	4.2e-16
unnamed	gi|685972099|ref|WP_031681692.1|;gi|626723647|gb|KCO51422.1|	100	100	19	232	0.000878
unnamed	gi|626337039|gb|KCK74474.1|	94.942	95.72	257	252	3.25e-143
unnamed	gi|626337039|gb|KCK74474.1|	51.579	62.11	95	175	5.01e-15
unnamed	gi|626337039|gb|KCK74474.1|	81.818	90.91	33	205	7.85e-06
unnamed	gi|686068798|ref|WP_031742118.1|;gi|626343643|gb|KCK80989.1|	97.143	97.96	245	244	5.57e-143
unnamed	gi|686068798|ref|WP_031742118.1|;gi|626343643|gb|KCK80989.1|	51.579	62.11	95	167	4.72e-15
unnamed	gi|686068798|ref|WP_031742118.1|;gi|626343643|gb|KCK80989.1|	81.818	90.91	33	197	7.21e-06
unnamed	gi|800111386|emb|CFA36610.1|;gi|800171548|emb|CFB42009.1|;gi|800175715|emb|CFB44398.1|;gi|800251275|emb|CFC80013.1|;gi|800279105|emb|CFC87767.1|;gi|800296920|emb|CFD52975.1|;gi|800301060|emb|CFD60217.1|;gi|800557544|emb|CFG68103.1|;gi|800596665|emb|CFH64656.1|;gi|800609092|emb|CFH90078.1|;gi|800617418|emb|CFH96181.1|;gi|800625707|emb|CFI01566.1|;gi|800629854|emb|CFI02263.1|;gi|800646462|emb|CFI19…	96.341	97.56	246	245	6.79e-143
unnamed	gi|800111386|emb|CFA36610.1|;gi|800171548|emb|CFB42009.1|;gi|800175715|emb|CFB44398.1|;gi|800251275|emb|CFC80013.1|;gi|800279105|emb|CFC87767.1|;gi|800296920|emb|CFD52975.1|;gi|800301060|emb|CFD60217.1|;gi|800557544|emb|CFG68103.1|;gi|800596665|emb|CFH64656.1|;gi|800609092|emb|CFH90078.1|;gi|800617418|emb|CFH96181.1|;gi|800625707|emb|CFI01566.1|;gi|800629854|emb|CFI02263.1|;gi|800646462|emb|CFI19…	50.526	61.05	95	168	1.28e-14
unnamed	gi|800111386|emb|CFA36610.1|;gi|800171548|emb|CFB42009.1|;gi|800175715|emb|CFB44398.1|;gi|800251275|emb|CFC80013.1|;gi|800279105|emb|CFC87767.1|;gi|800296920|emb|CFD52975.1|;gi|800301060|emb|CFD60217.1|;gi|800557544|emb|CFG68103.1|;gi|800596665|emb|CFH64656.1|;gi|800609092|emb|CFH90078.1|;gi|800617418|emb|CFH96181.1|;gi|800625707|emb|CFI01566.1|;gi|800629854|emb|CFI02263.1|;gi|800646462|emb|CFI19…	81.818	90.91	33	198	6.96e-06
unnamed	gi|892542620|emb|CNE99549.1|;gi|892546753|emb|CND28995.1|;gi|892555028|emb|CNF54171.1|;gi|892559119|emb|CNI09008.1|;gi|892580309|emb|CND52388.1|;gi|892643442|emb|CNG83968.1|;gi|892655890|emb|CNE82909.1|	96.341	97.56	246	245	1.09e-142
unnamed	gi|892542620|emb|CNE99549.1|;gi|892546753|emb|CND28995.1|;gi|892555028|emb|CNF54171.1|;gi|892559119|emb|CNI09008.1|;gi|892580309|emb|CND52388.1|;gi|892643442|emb|CNG83968.1|;gi|892655890|emb|CNE82909.1|	50.526	61.05	95	168	1.28e-14
unnamed	gi|892542620|emb|CNE99549.1|;gi|892546753|emb|CND28995.1|;gi|892555028|emb|CNF54171.1|;gi|892559119|emb|CNI09008.1|;gi|892580309|emb|CND52388.1|;gi|892643442|emb|CNG83968.1|;gi|892655890|emb|CNE82909.1|	38.967	46.01	213	232	1.01e-08
unnamed	gi|892542620|emb|CNE99549.1|;gi|892546753|emb|CND28995.1|;gi|892555028|emb|CNF54171.1|;gi|892559119|emb|CNI09008.1|;gi|892580309|emb|CND52388.1|;gi|892643442|emb|CNG83968.1|;gi|892655890|emb|CNE82909.1|	81.818	90.91	33	198	6.96e-06
unnamed	gi|621157708|gb|KAN60423.1|	97.131	97.95	244	243	2.47e-142
unnamed	gi|621157708|gb|KAN60423.1|	52.041	62.24	98	166	4.74e-16
unnamed	gi|621157708|gb|KAN60423.1|	39.623	48.11	212	230	9.75e-09
unnamed	gi|621157708|gb|KAN60423.1|	81.818	90.91	33	196	8.27e-06
unnamed	gi|686050903|ref|WP_031735341.1|	97.189	97.99	249	248	8.06e-142
unnamed	gi|686050903|ref|WP_031735341.1|	51.579	62.11	95	183	6.55e-15
unnamed	gi|686050903|ref|WP_031735341.1|	81.818	90.91	33	213	1.07e-05
unnamed	gi|685971290|ref|WP_031681089.1|;gi|626732883|gb|KCO60532.1|	96.327	97.55	245	244	2.32e-141
unnamed	gi|685971290|ref|WP_031681089.1|;gi|626732883|gb|KCO60532.1|	51.579	62.11	95	167	4.43e-15
unnamed	gi|685971290|ref|WP_031681089.1|;gi|626732883|gb|KCO60532.1|	81.818	90.91	33	197	7.15e-06
unnamed	gi|625972572|gb|KCH18152.1|	96.667	97.5	240	239	2.13e-139
unnamed	gi|625972572|gb|KCH18152.1|	50.526	61.05	95	162	1.29e-14
unnamed	gi|625972572|gb|KCH18152.1|	81.818	90.91	33	192	7.34e-06
unnamed	gi|811802533|emb|CNI09517.1|	99.119	99.56	227	227	1.03e-138
unnamed	gi|811802533|emb|CNI09517.1|	55.208	63.54	96	150	1.17e-17
unnamed	gi|811802533|emb|CNI09517.1|	81.818	90.91	33	180	7.13e-06
unnamed	gi|625586340|gb|KCD39982.1|	97.046	97.89	237	236	2.06e-138
unnamed	gi|625586340|gb|KCD39982.1|	52.041	62.24	98	159	4.45e-16
unnamed	gi|625586340|gb|KCD39982.1|	39.623	48.11	212	223	8.94e-09
unnamed	gi|625586340|gb|KCD39982.1|	81.818	90.91	33	189	7.63e-06
unnamed	gi|622211097|gb|KAX97379.1|	99.115	99.56	226	226	2.99e-138
unnamed	gi|622211097|gb|KAX97379.1|	100	100	60	143	2.78e-16
unnamed	gi|622211097|gb|KAX97379.1|	100	100	13	226	3.5
unnamed	gi|888418381|emb|CMM70674.1|	97.034	97.88	236	239	3.5e-138
unnamed	gi|888418381|emb|CMM70674.1|	52.041	62.24	98	162	4.61e-16
unnamed	gi|888418381|emb|CMM70674.1|	39.623	48.11	212	226	7.22e-09
unnamed	gi|888418381|emb|CMM70674.1|	81.818	90.91	33	192	7.62e-06
unnamed	gi|686068378|ref|WP_031741933.1|;gi|626020487|gb|KCH65036.1|	96.624	97.47	237	236	1.01e-137
unnamed	gi|686068378|ref|WP_031741933.1|;gi|626020487|gb|KCH65036.1|	50.526	61.05	95	159	1.26e-14
unnamed	gi|686068378|ref|WP_031741933.1|;gi|626020487|gb|KCH65036.1|	38.498	45.54	213	223	1.17e-08
unnamed	gi|686068378|ref|WP_031741933.1|;gi|626020487|gb|KCH65036.1|	81.818	90.91	33	189	7.08e-06
unnamed	gi|686031965|ref|WP_031722842.1|;gi|622674722|gb|KBC53883.1|;gi|624253345|gb|KBS13954.1|	97.021	97.87	235	234	1.16e-137
unnamed	gi|686031965|ref|WP_031722842.1|;gi|622674722|gb|KBC53883.1|;gi|624253345|gb|KBS13954.1|	52.041	62.24	98	157	4.36e-16
unnamed	gi|686031965|ref|WP_031722842.1|;gi|622674722|gb|KBC53883.1|;gi|624253345|gb|KBS13954.1|	39.623	48.11	212	221	8.73e-09
unnamed	gi|686031965|ref|WP_031722842.1|;gi|622674722|gb|KBC53883.1|;gi|624253345|gb|KBS13954.1|	81.818	90.91	33	187	7.44e-06
unnamed	gi|625816548|gb|KCF66484.1|	96.596	97.45	235	234	8.18e-137
unnamed	gi|625816548|gb|KCF66484.1|	50.526	61.05	95	157	1.24e-14
unnamed	gi|625816548|gb|KCF66484.1|	38.498	45.54	213	221	1.14e-08
unnamed	gi|625816548|gb|KCF66484.1|	81.818	90.91	33	187	6.91e-06
unnamed	gi|887940197|emb|CMN96114.1|	100	100	379	462	1.27e-136
unnamed	gi|887940197|emb|CMN96114.1|	69.048	69.05	126	331	1.02e-10
unnamed	gi|800320090|emb|CFD64423.1|	99.099	99.55	222	224	6.75e-135
unnamed	gi|800320090|emb|CFD64423.1|	56.566	64.65	99	147	3.98e-19
unnamed	gi|800320090|emb|CFD64423.1|	81.818	90.91	33	177	7.82e-06
unnamed	gi|890320563|emb|CLV36290.1|	100	100	220	235	1.23e-134
unnamed	gi|890320563|emb|CLV36290.1|	56.566	64.65	99	158	3.75e-19
unnamed	gi|890320563|emb|CLV36290.1|	41.52	52.63	171	222	7.29e-13
unnamed	gi|890320563|emb|CLV36290.1|	81.818	90.91	33	188	6.74e-06
unnamed	gi|890806208|emb|CME68783.1|	100	100	220	229	1.37e-134
unnamed	gi|890806208|emb|CME68783.1|	56.566	64.65	99	152	4.36e-19
unnamed	gi|890806208|emb|CME68783.1|	42.105	53.22	171	216	1.26e-12
unnamed	gi|890806208|emb|CME68783.1|	81.818	90.91	33	182	8.19e-06
unnamed	gi|801127483|emb|CEZ42344.1|	100	100	220	232	1.52e-134
unnamed	gi|801127483|emb|CEZ42344.1|	56.566	64.65	99	155	4.54e-19
unnamed	gi|801127483|emb|CEZ42344.1|	42.105	53.22	171	219	1.29e-12
unnamed	gi|801127483|emb|CEZ42344.1|	81.818	90.91	33	185	8.51e-06
unnamed	gi|888580310|emb|CMN88724.1|	99.545	100	220	220	1.9e-134
unnamed	gi|888580310|emb|CMN88724.1|	87.179	93.59	78	254	2.97e-34
unnamed	gi|888580310|emb|CMN88724.1|	79.412	85.29	68	255	6.46e-20
unnamed	gi|888580310|emb|CMN88724.1|	100	100	60	106	5.48e-16
unnamed	gi|622363241|gb|KAZ48231.1|	99.548	100	221	221	2.67e-134
unnamed	gi|622363241|gb|KAZ48231.1|	100	100	60	143	1.93e-16
unnamed	gi|890704541|emb|CLW42796.1|	100	100	219	231	3.09e-134
unnamed	gi|890704541|emb|CLW42796.1|	56.566	64.65	99	154	4.48e-19
unnamed	gi|890704541|emb|CLW42796.1|	42.105	53.22	171	218	1.28e-12
unnamed	gi|890704541|emb|CLW42796.1|	81.818	90.91	33	184	8.4e-06
unnamed	gi|888750572|emb|CLW76688.1|	100	100	219	224	3.1e-134
unnamed	gi|888750572|emb|CLW76688.1|	56.566	64.65	99	147	3.62e-19
unnamed	gi|888750572|emb|CLW76688.1|	41.52	52.63	171	211	1.64e-12
unnamed	gi|888750572|emb|CLW76688.1|	81.818	90.91	33	177	7.82e-06
unnamed	gi|814531903|emb|CNJ00835.1|	98.198	98.65	222	224	2.36e-133
unnamed	gi|814531903|emb|CNJ00835.1|	56.122	64.29	98	147	1.1e-18
unnamed	gi|814531903|emb|CNJ00835.1|	81.818	90.91	33	177	7.6e-06
unnamed	gi|626425471|gb|KCL60380.1|	99.545	99.55	220	220	9.52e-133
unnamed	gi|626425471|gb|KCL60380.1|	100	100	60	143	2.11e-16
unnamed	gi|888817335|emb|CLT06960.1|	98.681	98.94	379	462	3.47e-132
unnamed	gi|888817335|emb|CLT06960.1|	66.667	67.46	126	331	8.63e-09
unnamed	gi|801548732|emb|CFJ85569.1|;gi|886245006|emb|CLN32873.1|;gi|887927683|emb|CMT77392.1|;gi|888202263|emb|CMN28007.1|;gi|889239245|emb|CMS41242.1|;gi|889255655|emb|CMP92607.1|;gi|889696361|emb|CMH00113.1|	96.476	97.8	227	226	4.1e-132
unnamed	gi|801548732|emb|CFJ85569.1|;gi|886245006|emb|CLN32873.1|;gi|887927683|emb|CMT77392.1|;gi|888202263|emb|CMN28007.1|;gi|889239245|emb|CMS41242.1|;gi|889255655|emb|CMP92607.1|;gi|889696361|emb|CMH00113.1|	52.041	62.24	98	149	4.06e-16
unnamed	gi|801548732|emb|CFJ85569.1|;gi|886245006|emb|CLN32873.1|;gi|887927683|emb|CMT77392.1|;gi|888202263|emb|CMN28007.1|;gi|889239245|emb|CMS41242.1|;gi|889255655|emb|CMP92607.1|;gi|889696361|emb|CMH00113.1|	39.623	48.11	212	213	6.23e-09
unnamed	gi|801548732|emb|CFJ85569.1|;gi|886245006|emb|CLN32873.1|;gi|887927683|emb|CMT77392.1|;gi|888202263|emb|CMN28007.1|;gi|889239245|emb|CMS41242.1|;gi|889255655|emb|CMP92607.1|;gi|889696361|emb|CMH00113.1|	81.818	90.91	33	179	6.47e-06
unnamed	gi|686070189|ref|WP_031742788.1|;gi|626015275|gb|KCH59922.1|	97.361	97.89	379	461	4.36e-132
unnamed	gi|686070189|ref|WP_031742788.1|;gi|626015275|gb|KCH59922.1|	65.079	66.67	126	331	5.78e-08
unnamed	gi|622468673|gb|KBA52914.1|	96.476	97.8	227	226	4.88e-132
unnamed	gi|622468673|gb|KBA52914.1|	51.579	62.11	95	149	4.17e-15
unnamed	gi|622468673|gb|KBA52914.1|	37.799	45.45	209	213	4.96e-10
unnamed	gi|622468673|gb|KBA52914.1|	81.818	90.91	33	179	5.68e-06
unnamed	gi|888787744|emb|CMM06297.1|	96.903	97.79	226	237	1.46e-131
unnamed	gi|888787744|emb|CMM06297.1|	52.041	62.24	98	160	4.02e-16
unnamed	gi|888787744|emb|CMM06297.1|	39.623	48.11	212	224	1.32e-08
unnamed	gi|888787744|emb|CMM06297.1|	81.818	90.91	33	190	7.44e-06
unnamed	gi|892577942|emb|CNF08518.1|	96.035	97.36	227	226	1.78e-131
unnamed	gi|892577942|emb|CNF08518.1|	50.526	61.05	95	149	1.17e-14
unnamed	gi|892577942|emb|CNF08518.1|	38.967	46.01	213	213	9.67e-09
unnamed	gi|892577942|emb|CNF08518.1|	81.818	90.91	33	179	6.12e-06
unnamed	gi|800575482|emb|CFG84944.1|;gi|808442539|emb|CEJ51396.1|;gi|888773355|emb|CMP45270.1|;gi|888928714|emb|CMS16943.1|;gi|889107897|emb|CMQ36235.1|;gi|889318476|emb|CMR92026.1|	96.035	97.36	227	226	1.9e-131
unnamed	gi|800575482|emb|CFG84944.1|;gi|808442539|emb|CEJ51396.1|;gi|888773355|emb|CMP45270.1|;gi|888928714|emb|CMS16943.1|;gi|889107897|emb|CMQ36235.1|;gi|889318476|emb|CMR92026.1|	50.526	61.05	95	149	1.17e-14
unnamed	gi|800575482|emb|CFG84944.1|;gi|808442539|emb|CEJ51396.1|;gi|888773355|emb|CMP45270.1|;gi|888928714|emb|CMS16943.1|;gi|889107897|emb|CMQ36235.1|;gi|889318476|emb|CMR92026.1|	38.498	45.54	213	213	9.67e-09
unnamed	gi|800575482|emb|CFG84944.1|;gi|808442539|emb|CEJ51396.1|;gi|888773355|emb|CMP45270.1|;gi|888928714|emb|CMS16943.1|;gi|889107897|emb|CMQ36235.1|;gi|889318476|emb|CMR92026.1|	81.818	90.91	33	179	6.12e-06
unnamed	gi|888150224|emb|CLY15305.1|	90.257	90.81	544	544	4.02e-131
unnamed	gi|888150224|emb|CLY15305.1|	100	100	95	279	1.62e-38
unnamed	gi|888150224|emb|CLY15305.1|	73.134	86.57	67	501	3.73e-16
unnamed	gi|888150224|emb|CLY15305.1|	81.818	90.91	33	182	9.24e-05
unnamed	gi|686012274|ref|WP_031711939.1|;gi|621763216|gb|KAT55236.1|	98.153	98.68	379	461	4.05e-129
unnamed	gi|686012274|ref|WP_031711939.1|;gi|621763216|gb|KAT55236.1|	65.079	66.67	126	331	7.06e-08
unnamed	gi|505157944|ref|WP_015345046.1|;gi|440580450|emb|CCG10853.1|;gi|542043774|gb|AGV30599.1|;gi|621108439|gb|KAN12376.1|;gi|621124164|gb|KAN27607.1|;gi|621587410|gb|KAR80462.1|;gi|621645280|gb|KAS38023.1|;gi|621662361|gb|KAS55011.1|;gi|623008241|gb|KBF80026.1|;gi|623110044|gb|KBG81074.1|;gi|623134499|gb|KBH05312.1|;gi|623157147|gb|KBH27804.1|;gi|623223198|gb|KBH93257.1|;gi|623234146|gb|KBI04128.1|;g…	98.153	98.68	379	461	4.05e-129
unnamed	gi|505157944|ref|WP_015345046.1|;gi|440580450|emb|CCG10853.1|;gi|542043774|gb|AGV30599.1|;gi|621108439|gb|KAN12376.1|;gi|621124164|gb|KAN27607.1|;gi|621587410|gb|KAR80462.1|;gi|621645280|gb|KAS38023.1|;gi|621662361|gb|KAS55011.1|;gi|623008241|gb|KBF80026.1|;gi|623110044|gb|KBG81074.1|;gi|623134499|gb|KBH05312.1|;gi|623157147|gb|KBH27804.1|;gi|623223198|gb|KBH93257.1|;gi|623234146|gb|KBI04128.1|;g…	65.079	66.67	126	331	6.88e-08
unnamed	gi|685911555|ref|WP_031648959.1|;gi|621599273|gb|KAR92259.1|;gi|621766599|gb|KAT58614.1|;gi|621789891|gb|KAT81411.1|;gi|621791118|gb|KAT83052.1|;gi|621799158|gb|KAT91073.1|;gi|621812108|gb|KAU03981.1|;gi|621860607|gb|KAU51825.1|;gi|621962514|gb|KAV51951.1|;gi|621964771|gb|KAV54157.1|;gi|622085092|gb|KAW72482.1|;gi|622634210|gb|KBC14358.1|;gi|623016715|gb|KBF88459.1|;gi|623029985|gb|KBG01631.1|;gi…	98.153	98.68	379	461	5.18e-129
unnamed	gi|685911555|ref|WP_031648959.1|;gi|621599273|gb|KAR92259.1|;gi|621766599|gb|KAT58614.1|;gi|621789891|gb|KAT81411.1|;gi|621791118|gb|KAT83052.1|;gi|621799158|gb|KAT91073.1|;gi|621812108|gb|KAU03981.1|;gi|621860607|gb|KAU51825.1|;gi|621962514|gb|KAV51951.1|;gi|621964771|gb|KAV54157.1|;gi|622085092|gb|KAW72482.1|;gi|622634210|gb|KBC14358.1|;gi|623016715|gb|KBF88459.1|;gi|623029985|gb|KBG01631.1|;gi…	65.079	66.67	126	331	7.84e-08
unnamed	gi|685910896|ref|WP_031648443.1|;gi|624102661|gb|KBQ64248.1|;gi|624175476|gb|KBR36615.1|;gi|624180353|gb|KBR41467.1|;gi|624204774|gb|KBR65716.1|;gi|624210683|gb|KBR71591.1|;gi|624233014|gb|KBR93729.1|;gi|624243312|gb|KBS03960.1|;gi|624272851|gb|KBS33313.1|;gi|624279636|gb|KBS40042.1|;gi|624309190|gb|KBS69449.1|;gi|626752543|gb|KCO79856.1|;gi|627031551|gb|KCR53614.1|;gi|627072498|gb|KCR93674.1|;gi…	97.889	98.42	379	461	5.96e-129
unnamed	gi|685910896|ref|WP_031648443.1|;gi|624102661|gb|KBQ64248.1|;gi|624175476|gb|KBR36615.1|;gi|624180353|gb|KBR41467.1|;gi|624204774|gb|KBR65716.1|;gi|624210683|gb|KBR71591.1|;gi|624233014|gb|KBR93729.1|;gi|624243312|gb|KBS03960.1|;gi|624272851|gb|KBS33313.1|;gi|624279636|gb|KBS40042.1|;gi|624309190|gb|KBS69449.1|;gi|626752543|gb|KCO79856.1|;gi|627031551|gb|KCR53614.1|;gi|627072498|gb|KCR93674.1|;gi…	65.079	66.67	126	331	7.44e-08
unnamed	gi|686019155|ref|WP_031716401.1|;gi|621802489|gb|KAT94384.1|;gi|625019751|gb|KBZ71441.1|;gi|800658869|emb|CFI38306.1|;gi|802432751|emb|CFR43355.1|;gi|887735832|emb|CLR17708.1|;gi|889112052|emb|CMO15272.1|;gi|889241670|emb|CLU36587.1|	98.153	98.68	379	461	5.96e-129
unnamed	gi|686019155|ref|WP_031716401.1|;gi|621802489|gb|KAT94384.1|;gi|625019751|gb|KBZ71441.1|;gi|800658869|emb|CFI38306.1|;gi|802432751|emb|CFR43355.1|;gi|887735832|emb|CLR17708.1|;gi|889112052|emb|CMO15272.1|;gi|889241670|emb|CLU36587.1|	65.079	66.67	126	331	7.44e-08
unnamed	gi|811574585|emb|CNF41345.1|	97.889	98.42	379	461	6.09e-129
unnamed	gi|811574585|emb|CNF41345.1|	65.079	66.67	126	331	7.51e-08
unnamed	gi|686011444|ref|WP_031711394.1|;gi|621656289|gb|KAS48973.1|;gi|621679398|gb|KAS71916.1|;gi|621715624|gb|KAT07836.1|;gi|624778289|gb|KBX31831.1|;gi|625143868|gb|KCA94568.1|	98.153	98.68	379	461	6.09e-129
unnamed	gi|686011444|ref|WP_031711394.1|;gi|621656289|gb|KAS48973.1|;gi|621679398|gb|KAS71916.1|;gi|621715624|gb|KAT07836.1|;gi|624778289|gb|KBX31831.1|;gi|625143868|gb|KCA94568.1|	65.079	66.67	126	331	7.51e-08
unnamed	gi|763218932|ref|WP_044091343.1|	99.535	99.53	215	215	7.14e-129
unnamed	gi|763218932|ref|WP_044091343.1|	100	100	60	143	2.41e-16
unnamed	gi|627166049|gb|KCS85866.1|	96.847	97.75	222	221	7.17e-129
unnamed	gi|627166049|gb|KCS85866.1|	52.041	62.24	98	144	3.81e-16
unnamed	gi|627166049|gb|KCS85866.1|	42.105	53.22	171	208	1.88e-12
unnamed	gi|627166049|gb|KCS85866.1|	81.818	90.91	33	174	6.28e-06
unnamed	gi|686033007|ref|WP_031723438.1|;gi|622524622|gb|KBB07490.1|	97.625	98.15	379	461	8.86e-129
unnamed	gi|686033007|ref|WP_031723438.1|;gi|622524622|gb|KBB07490.1|	99.301	100	143	143	9.48e-56
unnamed	gi|686033007|ref|WP_031723438.1|;gi|622524622|gb|KBB07490.1|	90.909	95.45	44	331	5.3e-15
unnamed	gi|623086321|gb|KBG57525.1|	96.413	97.31	223	222	9.84e-129
unnamed	gi|623086321|gb|KBG57525.1|	50.526	61.05	95	145	1.12e-14
unnamed	gi|623086321|gb|KBG57525.1|	42.197	53.18	173	209	3.82e-11
unnamed	gi|623086321|gb|KBG57525.1|	81.818	90.91	33	175	5.91e-06
unnamed	gi|685917619|ref|WP_031654441.1|	96.476	97.36	227	226	9.94e-129
unnamed	gi|685917619|ref|WP_031654441.1|	50.526	61.05	95	162	1.41e-14
unnamed	gi|685917619|ref|WP_031654441.1|	81.818	90.91	33	192	8.74e-06
unnamed	gi|755157809|ref|WP_042507538.1|	97.889	98.42	379	461	9.97e-129
unnamed	gi|755157809|ref|WP_042507538.1|	65.079	66.67	126	331	6.82e-08
unnamed	gi|685913327|ref|WP_031650551.1|;gi|623183762|gb|KBH54082.1|;gi|623312543|gb|KBI81930.1|	98.153	98.68	379	461	9.97e-129
unnamed	gi|685913327|ref|WP_031650551.1|;gi|623183762|gb|KBH54082.1|;gi|623312543|gb|KBI81930.1|	65.079	66.67	126	331	8.94e-08
unnamed	gi|811788224|emb|CMR29088.1|;gi|888993619|emb|CMK68045.1|	97.625	98.15	379	461	1.01e-128
unnamed	gi|811788224|emb|CMR29088.1|;gi|888993619|emb|CMK68045.1|	64.286	65.87	126	331	1.51e-07
unnamed	gi|13880574|gb|AAK45256.1|	97.889	98.42	379	476	1.06e-128
unnamed	gi|13880574|gb|AAK45256.1|	65.079	66.67	126	346	7.48e-08
unnamed	gi|888362862|emb|CMO89110.1|;gi|889015454|emb|CMN08261.1|	97.361	97.89	379	461	3.74e-128
unnamed	gi|888362862|emb|CMO89110.1|;gi|889015454|emb|CMN08261.1|	100	100	143	143	4.02e-56
unnamed	gi|888362862|emb|CMO89110.1|;gi|889015454|emb|CMN08261.1|	88.636	93.18	44	331	1.45e-14
unnamed	gi|685909663|ref|WP_031647443.1|;gi|623288774|gb|KBI58360.1|	97.625	98.15	379	461	4.03e-128
unnamed	gi|685909663|ref|WP_031647443.1|;gi|623288774|gb|KBI58360.1|	97.902	98.6	143	143	1.65e-54
unnamed	gi|685909663|ref|WP_031647443.1|;gi|623288774|gb|KBI58360.1|	88.636	93.18	44	331	1.55e-14
unnamed	gi|686045396|ref|WP_031732101.1|;gi|624875043|gb|KBY27890.1|	97.625	98.15	379	461	5.1e-128
unnamed	gi|686045396|ref|WP_031732101.1|;gi|624875043|gb|KBY27890.1|	65.079	66.67	126	331	7.38e-08
unnamed	gi|835960157|ref|WP_047709566.1|	96.38	97.29	221	220	9.33e-128
unnamed	gi|835960157|ref|WP_047709566.1|	50.526	61.05	95	143	1.19e-14
unnamed	gi|835960157|ref|WP_047709566.1|	42.197	53.18	173	207	4.2e-11
unnamed	gi|835960157|ref|WP_047709566.1|	81.818	90.91	33	173	5.7e-06
unnamed	gi|686032290|ref|WP_031722991.1|;gi|624221172|gb|KBR81989.1|	91.293	91.82	379	439	1.18e-127
unnamed	gi|686032290|ref|WP_031722991.1|;gi|624221172|gb|KBR81989.1|	88.889	93.33	45	309	4.31e-15
unnamed	gi|625145699|gb|KCA96380.1|	96.38	97.29	221	220	1.52e-127
unnamed	gi|625145699|gb|KCA96380.1|	50.526	61.05	95	143	1.19e-14
unnamed	gi|625145699|gb|KCA96380.1|	42.105	53.22	171	207	1.96e-11
unnamed	gi|625145699|gb|KCA96380.1|	81.818	90.91	33	173	5.7e-06
unnamed	gi|623198186|gb|KBH68417.1|	96.818	97.73	220	219	2.92e-127
unnamed	gi|623198186|gb|KBH68417.1|	52.041	62.24	98	142	3.72e-16
unnamed	gi|623198186|gb|KBH68417.1|	42.105	53.22	171	206	1.85e-12
unnamed	gi|623198186|gb|KBH68417.1|	81.818	90.91	33	172	6.11e-06
unnamed	gi|625844320|gb|KCF93609.1|	96.364	97.27	220	220	8.7e-127
unnamed	gi|625844320|gb|KCF93609.1|	50.526	61.05	95	143	1.08e-14
unnamed	gi|625844320|gb|KCF93609.1|	42.197	53.18	173	207	3.64e-11
unnamed	gi|625844320|gb|KCF93609.1|	81.818	90.91	33	173	5.59e-06
unnamed	gi|685996416|ref|WP_031700199.1|	96.364	97.27	220	219	1.41e-126
unnamed	gi|685996416|ref|WP_031700199.1|	50.526	61.05	95	142	1.09e-14
unnamed	gi|685996416|ref|WP_031700199.1|	42.197	53.18	173	206	3.75e-11
unnamed	gi|685996416|ref|WP_031700199.1|	81.818	90.91	33	172	5.67e-06
unnamed	gi|621488106|gb|KAQ82335.1|;gi|625413273|gb|KCB80390.1|	96.347	97.26	219	218	2.96e-126
unnamed	gi|621488106|gb|KAQ82335.1|;gi|625413273|gb|KCB80390.1|	63.83	70.92	141	141	1.25e-17
unnamed	gi|621488106|gb|KAQ82335.1|;gi|625413273|gb|KCB80390.1|	42.197	53.18	173	205	1.24e-10
unnamed	gi|621488106|gb|KAQ82335.1|;gi|625413273|gb|KCB80390.1|	81.818	90.91	33	171	6.15e-06
unnamed	gi|686033358|ref|WP_031723639.1|	96.396	97.3	222	229	4.54e-126
unnamed	gi|686033358|ref|WP_031723639.1|	51.579	62.11	95	165	6.05e-15
unnamed	gi|686033358|ref|WP_031723639.1|	81.818	90.91	33	195	6.19e-06
unnamed	gi|835506385|ref|WP_047531600.1|	96.33	97.25	218	217	9.55e-126
unnamed	gi|835506385|ref|WP_047531600.1|	64.029	71.22	139	140	4.49e-17
unnamed	gi|835506385|ref|WP_047531600.1|	42.197	53.18	173	204	1.04e-10
unnamed	gi|835506385|ref|WP_047531600.1|	81.818	90.91	33	170	5.95e-06
unnamed	gi|811750631|emb|CMP07091.1|	88.836	89.07	421	499	1.67e-125
unnamed	gi|811750631|emb|CMP07091.1|	65.873	66.67	126	326	7.44e-09
unnamed	gi|835992581|ref|WP_047713152.1|	96.313	97.24	217	216	4.36e-125
unnamed	gi|835992581|ref|WP_047713152.1|	64.029	71.22	139	139	4.39e-17
unnamed	gi|835992581|ref|WP_047713152.1|	42.197	53.18	173	203	1.09e-10
unnamed	gi|835992581|ref|WP_047713152.1|	81.818	90.91	33	169	6.15e-06
unnamed	gi|622208638|gb|KAX94974.1|;gi|622395641|gb|KAZ80397.1|	96.296	97.22	216	215	9.05e-125
unnamed	gi|622208638|gb|KAX94974.1|;gi|622395641|gb|KAZ80397.1|	63.768	71.01	138	138	1.52e-16
unnamed	gi|622208638|gb|KAX94974.1|;gi|622395641|gb|KAZ80397.1|	42.197	53.18	173	202	8.02e-11
unnamed	gi|622208638|gb|KAX94974.1|;gi|622395641|gb|KAZ80397.1|	81.818	90.91	33	168	5.9e-06
unnamed	gi|686007045|ref|WP_031708465.1|;gi|623384565|gb|KBJ53385.1|	97.361	97.89	379	461	4.57e-124
unnamed	gi|686007045|ref|WP_031708465.1|;gi|623384565|gb|KBJ53385.1|	90.588	92.94	85	331	3.04e-13
unnamed	gi|686047025|ref|WP_031733198.1|;gi|624169163|gb|KBR30365.1|;gi|800692041|emb|CFI76780.1|	92.519	93.02	401	483	9.91e-124
unnamed	gi|686047025|ref|WP_031733198.1|;gi|624169163|gb|KBR30365.1|;gi|800692041|emb|CFI76780.1|	65.079	66.67	126	353	7.78e-08
unnamed	gi|888848627|emb|CMO93257.1|	96.262	97.2	214	219	1.2e-123
unnamed	gi|888848627|emb|CMO93257.1|	63.235	70.59	136	142	1.73e-15
unnamed	gi|888848627|emb|CMO93257.1|	42.197	53.18	173	206	5.97e-11
unnamed	gi|888848627|emb|CMO93257.1|	81.818	90.91	33	172	5.83e-06
unnamed	gi|554797406|gb|ESK73531.1|	96.262	97.2	214	213	1.25e-123
unnamed	gi|554797406|gb|ESK73531.1|	63.235	70.59	136	136	1.53e-15
unnamed	gi|554797406|gb|ESK73531.1|	42.197	53.18	173	200	6.44e-11
unnamed	gi|554797406|gb|ESK73531.1|	81.818	90.91	33	166	5.58e-06
unnamed	gi|757672615|ref|WP_042904557.1|	98.571	99.05	210	210	2.83e-123
unnamed	gi|757672615|ref|WP_042904557.1|	100	100	60	143	2.35e-16
unnamed	gi|800755768|emb|CFJ50995.1|	96.244	97.18	213	243	3.47e-123
unnamed	gi|800755768|emb|CFJ50995.1|	57.233	64.15	159	166	5.43e-16
unnamed	gi|800755768|emb|CFJ50995.1|	41.341	51.96	179	230	1.54e-11
unnamed	gi|800755768|emb|CFJ50995.1|	81.818	90.91	33	196	4.36e-06
unnamed	gi|686037288|ref|WP_031726297.1|;gi|624818870|gb|KBX72145.1|	94.459	95.51	379	458	3.33e-122
unnamed	gi|686037288|ref|WP_031726297.1|;gi|624818870|gb|KBX72145.1|	54.19	58.66	179	380	2.65e-10
unnamed	gi|626431478|gb|KCL66214.1|	100	100	201	201	4.1e-122
unnamed	gi|626431478|gb|KCL66214.1|	100	100	60	143	2.01e-16
unnamed	gi|835498163|ref|WP_047527150.1|	96.209	97.16	211	210	6.6e-122
unnamed	gi|835498163|ref|WP_047527150.1|	50.526	61.05	95	133	9.38e-15
unnamed	gi|835498163|ref|WP_047527150.1|	42.197	53.18	173	197	3.32e-11
unnamed	gi|835498163|ref|WP_047527150.1|	81.818	90.91	33	163	4.91e-06
unnamed	gi|623201724|gb|KBH71915.1|;gi|624512298|gb|KBU68753.1|	96.172	97.13	209	208	7.99e-121
unnamed	gi|623201724|gb|KBH71915.1|;gi|624512298|gb|KBU68753.1|	50.526	61.05	95	131	9.88e-15
unnamed	gi|623201724|gb|KBH71915.1|;gi|624512298|gb|KBU68753.1|	42.197	53.18	173	195	3.68e-11
unnamed	gi|623201724|gb|KBH71915.1|;gi|624512298|gb|KBU68753.1|	81.818	90.91	33	161	5.2e-06
unnamed	gi|685985963|ref|WP_031692330.1|	92.084	93.67	379	457	1.58e-120
unnamed	gi|685985963|ref|WP_031692330.1|	50.562	56.18	178	379	3.94e-12
unnamed	gi|626094650|gb|KCI37732.1|	100	100	197	197	4.08e-120
unnamed	gi|626094650|gb|KCI37732.1|	100	100	60	143	2.05e-16
unnamed	gi|686089702|ref|WP_031751246.1|	96.38	97.29	221	220	1.21e-119
unnamed	gi|686089702|ref|WP_031751246.1|	52.041	62.24	98	199	4.32e-16
unnamed	gi|686089702|ref|WP_031751246.1|	79.167	87.5	24	220	0.43
unnamed	gi|623902968|gb|KBO66104.1|	96.135	97.1	207	206	2.1e-119
unnamed	gi|623902968|gb|KBO66104.1|	50.526	61.05	95	129	8.9e-15
unnamed	gi|623902968|gb|KBO66104.1|	42.197	53.18	173	193	3.83e-11
unnamed	gi|623902968|gb|KBO66104.1|	81.818	90.91	33	159	5.3e-06
unnamed	gi|686097307|ref|WP_031754652.1|	96.364	97.27	220	219	3.03e-119
unnamed	gi|686097307|ref|WP_031754652.1|	66.372	73.45	113	219	8.39e-21
unnamed	gi|686097307|ref|WP_031754652.1|	50.526	61.05	95	198	1.54e-14
unnamed	gi|686097307|ref|WP_031754652.1|	79.167	87.5	24	219	0.43
unnamed	gi|685993187|ref|WP_031697975.1|	96.364	97.27	220	219	3.52e-119
unnamed	gi|685993187|ref|WP_031697975.1|	66.372	73.45	113	219	8.39e-21
unnamed	gi|685993187|ref|WP_031697975.1|	50.526	61.05	95	198	1.54e-14
unnamed	gi|685993187|ref|WP_031697975.1|	79.167	87.5	24	219	0.43
unnamed	gi|686068636|ref|WP_031742044.1|	96.585	97.56	205	204	7.28e-118
unnamed	gi|686068636|ref|WP_031742044.1|	52.041	62.24	98	127	3.33e-16
unnamed	gi|686068636|ref|WP_031742044.1|	42.105	53.22	171	191	2.34e-12
unnamed	gi|686068636|ref|WP_031742044.1|	81.818	90.91	33	157	5.88e-06
unnamed	gi|560885870|ref|WP_023643537.1|	93.404	94.99	379	457	1.46e-117
unnamed	gi|560885870|ref|WP_023643537.1|	53.371	58.99	178	379	9.17e-10
unnamed	gi|686053098|ref|WP_031736426.1|	96.569	97.55	204	203	1.53e-117
unnamed	gi|686053098|ref|WP_031736426.1|	53.061	63.27	98	126	1.05e-16
unnamed	gi|686053098|ref|WP_031736426.1|	40.782	51.4	179	190	2.1e-12
unnamed	gi|686053098|ref|WP_031736426.1|	81.818	90.91	33	156	5.09e-06
unnamed	gi|685919722|ref|WP_031656318.1|;gi|622148999|gb|KAX35897.1|	92.348	93.93	379	418	2.8e-117
unnamed	gi|685919722|ref|WP_031656318.1|;gi|622148999|gb|KAX35897.1|	80.374	85.05	107	103	6.09e-32
unnamed	gi|685919722|ref|WP_031656318.1|;gi|622148999|gb|KAX35897.1|	51.064	61.7	94	340	1.41e-13
unnamed	gi|685980870|ref|WP_031688494.1|;gi|622154908|gb|KAX41779.1|;gi|622166287|gb|KAX52985.1|;gi|622174630|gb|KAX61273.1|;gi|622949615|gb|KBF22391.1|;gi|653948973|gb|KEB52615.1|	92.348	93.93	379	457	3.34e-117
unnamed	gi|685980870|ref|WP_031688494.1|;gi|622154908|gb|KAX41779.1|;gi|622166287|gb|KAX52985.1|;gi|622174630|gb|KAX61273.1|;gi|622949615|gb|KBF22391.1|;gi|653948973|gb|KEB52615.1|	86.614	90.55	127	123	2.62e-45
unnamed	gi|685980870|ref|WP_031688494.1|;gi|622154908|gb|KAX41779.1|;gi|622166287|gb|KAX52985.1|;gi|622174630|gb|KAX61273.1|;gi|622949615|gb|KBF22391.1|;gi|653948973|gb|KEB52615.1|	88.095	92.86	42	327	1.43e-13
unnamed	gi|835554153|ref|WP_047554881.1|;gi|679067883|gb|KFW44647.1|	96.078	97.06	204	203	7.42e-117
unnamed	gi|835554153|ref|WP_047554881.1|;gi|679067883|gb|KFW44647.1|	52.041	62.24	98	126	3.08e-16
unnamed	gi|835554153|ref|WP_047554881.1|;gi|679067883|gb|KFW44647.1|	42.197	53.18	173	190	4.47e-12
unnamed	gi|835554153|ref|WP_047554881.1|;gi|679067883|gb|KFW44647.1|	81.818	90.91	33	156	5.43e-06
unnamed	gi|686023788|ref|WP_031719497.1|;gi|624089019|gb|KBQ50729.1|	93.14	94.72	379	457	1.41e-116
unnamed	gi|686023788|ref|WP_031719497.1|;gi|624089019|gb|KBQ50729.1|	52.247	57.87	178	379	7.19e-08
unnamed	gi|686015622|ref|WP_031714054.1|	92.105	93.68	380	458	1.81e-116
unnamed	gi|686015622|ref|WP_031714054.1|	50.838	56.42	179	380	5.38e-09
unnamed	gi|763211716|ref|WP_044084275.1|	96.535	97.52	202	201	1.84e-116
unnamed	gi|763211716|ref|WP_044084275.1|	52.041	62.24	98	124	3.2e-16
unnamed	gi|763211716|ref|WP_044084275.1|	42.105	53.22	171	188	2.28e-12
unnamed	gi|763211716|ref|WP_044084275.1|	81.818	90.91	33	154	5.65e-06
unnamed	gi|621152078|gb|KAN54889.1|;gi|621253878|gb|KAO54310.1|	96.517	97.51	201	200	5.81e-116
unnamed	gi|621152078|gb|KAN54889.1|;gi|621253878|gb|KAO54310.1|	52.041	62.24	98	123	3.16e-16
unnamed	gi|621152078|gb|KAN54889.1|;gi|621253878|gb|KAO54310.1|	42.105	53.22	171	187	2.26e-12
unnamed	gi|621152078|gb|KAN54889.1|;gi|621253878|gb|KAO54310.1|	81.818	90.91	33	153	5.57e-06
unnamed	gi|623848343|gb|KBO12068.1|	96.04	97.03	202	201	6.77e-116
unnamed	gi|623848343|gb|KBO12068.1|	52.041	62.24	98	124	3.2e-16
unnamed	gi|623848343|gb|KBO12068.1|	42.197	53.18	173	188	4.96e-12
unnamed	gi|623848343|gb|KBO12068.1|	81.818	90.91	33	154	5.65e-06
unnamed	gi|685971955|ref|WP_031681587.1|;gi|623475706|gb|KBK43848.1|;gi|626715544|gb|KCO43461.1|	92.876	94.46	379	457	9.09e-116
unnamed	gi|685971955|ref|WP_031681587.1|;gi|623475706|gb|KBK43848.1|;gi|626715544|gb|KCO43461.1|	52.247	57.87	178	379	5.83e-08
unnamed	gi|686009710|ref|WP_031710233.1|;gi|621191959|gb|KAN93852.1|	93.14	94.72	379	457	9.09e-116
unnamed	gi|686009710|ref|WP_031710233.1|;gi|621191959|gb|KAN93852.1|	52.809	58.43	178	379	3.16e-08
unnamed	gi|685908715|ref|WP_031646931.1|;gi|622324327|gb|KAZ09629.1|;gi|622342267|gb|KAZ27401.1|;gi|622440624|gb|KBA25103.1|;gi|622464475|gb|KBA48754.1|;gi|622470971|gb|KBA55128.1|;gi|622582124|gb|KBB63530.1|;gi|622766267|gb|KBD43321.1|;gi|622772228|gb|KBD49183.1|;gi|622808374|gb|KBD84452.1|;gi|622818557|gb|KBD94387.1|;gi|622876099|gb|KBE50575.1|;gi|623496829|gb|KBK64710.1|;gi|623520733|gb|KBK88250.1|;gi…	92.876	94.46	379	457	1.06e-115
unnamed	gi|685908715|ref|WP_031646931.1|;gi|622324327|gb|KAZ09629.1|;gi|622342267|gb|KAZ27401.1|;gi|622440624|gb|KBA25103.1|;gi|622464475|gb|KBA48754.1|;gi|622470971|gb|KBA55128.1|;gi|622582124|gb|KBB63530.1|;gi|622766267|gb|KBD43321.1|;gi|622772228|gb|KBD49183.1|;gi|622808374|gb|KBD84452.1|;gi|622818557|gb|KBD94387.1|;gi|622876099|gb|KBE50575.1|;gi|623496829|gb|KBK64710.1|;gi|623520733|gb|KBK88250.1|;gi…	52.247	57.87	178	379	6.09e-08
unnamed	gi|620810479|gb|KAL67258.1|;gi|624346000|gb|KBT05672.1|	96.5	97.5	200	199	1.61e-115
unnamed	gi|620810479|gb|KAL67258.1|;gi|624346000|gb|KBT05672.1|	52.041	62.24	98	122	3.11e-16
unnamed	gi|620810479|gb|KAL67258.1|;gi|624346000|gb|KBT05672.1|	42.105	53.22	171	186	2.24e-12
unnamed	gi|620810479|gb|KAL67258.1|;gi|624346000|gb|KBT05672.1|	81.818	90.91	33	152	5.5e-06
unnamed	gi|735676632|ref|WP_034167445.1|	92.876	94.46	379	472	2.43e-115
unnamed	gi|735676632|ref|WP_034167445.1|	65.079	66.67	126	342	8.75e-08
unnamed	gi|686083688|ref|WP_031748463.1|;gi|621564499|gb|KAR57657.1|	92.876	94.46	379	457	2.62e-115
unnamed	gi|686083688|ref|WP_031748463.1|;gi|621564499|gb|KAR57657.1|	65.079	66.67	126	327	8.34e-08
unnamed	gi|686083688|ref|WP_031748463.1|;gi|621564499|gb|KAR57657.1|	81.818	90.91	33	410	5.56e-06
unnamed	gi|888942853|emb|CLT56185.1|	92.876	94.46	379	420	2.67e-115
unnamed	gi|888942853|emb|CLT56185.1|	52.247	57.87	178	342	8.32e-08
unnamed	gi|888942853|emb|CLT56185.1|	81.818	90.91	33	373	6.83e-06
unnamed	gi|806876284|emb|CRG17452.1|	92.612	94.2	379	419	2.88e-115
unnamed	gi|806876284|emb|CRG17452.1|	51.685	57.3	178	341	1.51e-07
unnamed	gi|806876284|emb|CRG17452.1|	81.818	90.91	33	372	5.82e-06
unnamed	gi|892654341|emb|CNF17744.1|	92.612	94.2	379	419	2.95e-115
unnamed	gi|892654341|emb|CNF17744.1|	51.685	57.3	178	341	1.45e-07
unnamed	gi|892654341|emb|CNF17744.1|	81.818	90.91	33	372	5.82e-06
unnamed	gi|685913200|ref|WP_031650469.1|;gi|626972876|gb|KCQ95972.1|	92.612	94.2	379	425	3.06e-115
unnamed	gi|685913200|ref|WP_031650469.1|;gi|626972876|gb|KCQ95972.1|	51.685	57.3	178	347	1.65e-07
unnamed	gi|685913200|ref|WP_031650469.1|;gi|626972876|gb|KCQ95972.1|	81.818	90.91	33	378	6.06e-06
unnamed	gi|912507894|ref|WP_050173493.1|	92.612	94.2	379	419	3.31e-115
unnamed	gi|912507894|ref|WP_050173493.1|	51.685	57.3	178	341	1.48e-07
unnamed	gi|912507894|ref|WP_050173493.1|	81.818	90.91	33	372	5.77e-06
unnamed	gi|686085509|ref|WP_031749567.1|	92.876	94.46	379	462	3.37e-115
unnamed	gi|686085509|ref|WP_031749567.1|	52.247	57.87	178	384	9.11e-08
unnamed	gi|449031533|gb|AGE66960.1|;gi|857098329|gb|AKO23989.1|	92.876	94.46	379	472	3.54e-115
unnamed	gi|449031533|gb|AGE66960.1|;gi|857098329|gb|AKO23989.1|	65.079	66.67	126	342	9.47e-08
unnamed	gi|685920487|ref|WP_031657023.1|;gi|622141206|gb|KAX28167.1|;gi|622334958|gb|KAZ20178.1|;gi|622353491|gb|KAZ38538.1|;gi|622371384|gb|KAZ56329.1|;gi|622454141|gb|KBA38517.1|;gi|622915151|gb|KBE88678.1|	92.612	94.2	379	457	3.73e-115
unnamed	gi|685920487|ref|WP_031657023.1|;gi|622141206|gb|KAX28167.1|;gi|622334958|gb|KAZ20178.1|;gi|622353491|gb|KAZ38538.1|;gi|622371384|gb|KAZ56329.1|;gi|622454141|gb|KBA38517.1|;gi|622915151|gb|KBE88678.1|	64.286	65.87	126	327	1.65e-07
unnamed	gi|685920487|ref|WP_031657023.1|;gi|622141206|gb|KAX28167.1|;gi|622334958|gb|KAZ20178.1|;gi|622353491|gb|KAZ38538.1|;gi|622371384|gb|KAZ56329.1|;gi|622454141|gb|KBA38517.1|;gi|622915151|gb|KBE88678.1|	81.818	90.91	33	410	5.23e-06
unnamed	gi|627229892|gb|KCT49001.1|;gi|890548602|emb|CMF53799.1|;gi|892614707|emb|CNE35870.1|	92.612	94.2	379	420	4.06e-115
unnamed	gi|627229892|gb|KCT49001.1|;gi|890548602|emb|CMF53799.1|;gi|892614707|emb|CNE35870.1|	51.685	57.3	178	342	1.66e-07
unnamed	gi|627229892|gb|KCT49001.1|;gi|890548602|emb|CMF53799.1|;gi|892614707|emb|CNE35870.1|	81.818	90.91	33	373	6.2e-06
unnamed	gi|686034498|ref|WP_031724361.1|;gi|621718897|gb|KAT11082.1|	93.404	94.99	379	457	4.38e-115
unnamed	gi|686034498|ref|WP_031724361.1|;gi|621718897|gb|KAT11082.1|	52.247	57.87	178	379	8.94e-08
unnamed	gi|685994937|ref|WP_031699126.1|;gi|576652595|gb|EUA95373.1|;gi|623556338|gb|KBL23514.1|	92.876	94.46	379	457	4.38e-115
unnamed	gi|685994937|ref|WP_031699126.1|;gi|576652595|gb|EUA95373.1|;gi|623556338|gb|KBL23514.1|	52.247	57.87	178	379	7.84e-08
unnamed	gi|500123138|ref|WP_011799143.1|;gi|121492554|emb|CAL71022.1|;gi|224772492|dbj|BAH25298.1|;gi|341600923|emb|CCC63594.1|;gi|356593062|gb|AET18291.1|;gi|620782445|gb|KAL39624.1|;gi|621175621|gb|KAN77931.1|;gi|621281027|gb|KAO80807.1|;gi|621536020|gb|KAR29321.1|;gi|621575092|gb|KAR68199.1|;gi|621577355|gb|KAR70457.1|;gi|623447452|gb|KBK15897.1|;gi|623480870|gb|KBK48956.1|;gi|623506746|gb|KBK74420.1|…	92.876	94.46	379	457	4.38e-115
unnamed	gi|500123138|ref|WP_011799143.1|;gi|121492554|emb|CAL71022.1|;gi|224772492|dbj|BAH25298.1|;gi|341600923|emb|CCC63594.1|;gi|356593062|gb|AET18291.1|;gi|620782445|gb|KAL39624.1|;gi|621175621|gb|KAN77931.1|;gi|621281027|gb|KAO80807.1|;gi|621536020|gb|KAR29321.1|;gi|621575092|gb|KAR68199.1|;gi|621577355|gb|KAR70457.1|;gi|623447452|gb|KBK15897.1|;gi|623480870|gb|KBK48956.1|;gi|623506746|gb|KBK74420.1|…	52.247	57.87	178	379	8.94e-08
unnamed	gi|686000418|ref|WP_031703266.1|;gi|622290345|gb|KAY75840.1|	92.876	94.46	379	457	4.42e-115
unnamed	gi|686000418|ref|WP_031703266.1|;gi|622290345|gb|KAY75840.1|	52.247	57.87	178	379	7.31e-08
unnamed	gi|560886993|ref|WP_023644614.1|;gi|585500667|gb|AHJ41678.1|;gi|621564281|gb|KAR57441.1|;gi|621611415|gb|KAS04313.1|;gi|621706235|gb|KAS98529.1|;gi|621744862|gb|KAT36932.1|;gi|623627387|gb|KBL93828.1|;gi|624316401|gb|KBS76610.1|;gi|624329535|gb|KBS89630.1|;gi|624599982|gb|KBV54250.1|;gi|625001710|gb|KBZ53499.1|;gi|625116864|gb|KCA67747.1|;gi|625594342|gb|KCD47811.1|;gi|625625875|gb|KCD78891.1|;gi…	92.612	94.2	379	457	4.42e-115
unnamed	gi|560886993|ref|WP_023644614.1|;gi|585500667|gb|AHJ41678.1|;gi|621564281|gb|KAR57441.1|;gi|621611415|gb|KAS04313.1|;gi|621706235|gb|KAS98529.1|;gi|621744862|gb|KAT36932.1|;gi|623627387|gb|KBL93828.1|;gi|624316401|gb|KBS76610.1|;gi|624329535|gb|KBS89630.1|;gi|624599982|gb|KBV54250.1|;gi|625001710|gb|KBZ53499.1|;gi|625116864|gb|KCA67747.1|;gi|625594342|gb|KCD47811.1|;gi|625625875|gb|KCD78891.1|;gi…	51.685	57.3	178	379	1.66e-07
unnamed	gi|499252937|ref|WP_010950477.1|;gi|31792170|ref|NP_854663.1|;gi|621813842|gb|KAU05708.1|;gi|621970319|gb|KAV59605.1|;gi|622116049|gb|KAX03217.1|;gi|622130506|gb|KAX17546.1|;gi|622133967|gb|KAX20966.1|;gi|622150449|gb|KAX37342.1|;gi|622156629|gb|KAX43479.1|;gi|622158563|gb|KAX45390.1|;gi|622188710|gb|KAX75202.1|;gi|622204130|gb|KAX90479.1|;gi|622205501|gb|KAX91845.1|;gi|622211100|gb|KAX97382.1|;g…	92.612	94.2	379	457	4.47e-115
unnamed	gi|499252937|ref|WP_010950477.1|;gi|31792170|ref|NP_854663.1|;gi|621813842|gb|KAU05708.1|;gi|621970319|gb|KAV59605.1|;gi|622116049|gb|KAX03217.1|;gi|622130506|gb|KAX17546.1|;gi|622133967|gb|KAX20966.1|;gi|622150449|gb|KAX37342.1|;gi|622156629|gb|KAX43479.1|;gi|622158563|gb|KAX45390.1|;gi|622188710|gb|KAX75202.1|;gi|622204130|gb|KAX90479.1|;gi|622205501|gb|KAX91845.1|;gi|622211100|gb|KAX97382.1|;g…	64.286	65.87	126	327	1.7e-07
unnamed	gi|685993787|ref|WP_031698385.1|;gi|622903175|gb|KBE77009.1|	92.612	94.2	379	457	4.47e-115
unnamed	gi|685993787|ref|WP_031698385.1|;gi|622903175|gb|KBE77009.1|	64.286	65.87	126	327	1.7e-07
unnamed	gi|686057323|ref|WP_031738582.1|;gi|622586511|gb|KBB67810.1|	92.348	94.2	379	457	4.47e-115
unnamed	gi|686057323|ref|WP_031738582.1|;gi|622586511|gb|KBB67810.1|	64.286	65.87	126	327	1.7e-07
unnamed	gi|560886093|ref|WP_023643754.1|	92.612	94.2	379	457	4.47e-115
unnamed	gi|560886093|ref|WP_023643754.1|	65.873	67.46	126	327	1.7e-07
unnamed	gi|686011933|ref|WP_031711706.1|;gi|625731531|gb|KCE83005.1|	92.612	94.46	379	457	4.52e-115
unnamed	gi|686011933|ref|WP_031711706.1|;gi|625731531|gb|KCE83005.1|	52.247	57.87	178	379	8.78e-08
unnamed	gi|560884810|ref|WP_023642519.1|;gi|621646351|gb|KAS39092.1|	92.876	94.46	379	457	4.52e-115
unnamed	gi|560884810|ref|WP_023642519.1|;gi|621646351|gb|KAS39092.1|	52.247	57.87	178	379	8.78e-08
unnamed	gi|657270715|ref|WP_029374311.1|;gi|623283322|gb|KBI52950.1|;gi|624112070|gb|KBQ73612.1|;gi|624825002|gb|KBX78240.1|	92.876	94.46	379	457	4.72e-115
unnamed	gi|657270715|ref|WP_029374311.1|;gi|623283322|gb|KBI52950.1|;gi|624112070|gb|KBQ73612.1|;gi|624825002|gb|KBX78240.1|	52.247	57.87	178	379	8.19e-08
unnamed	gi|686001474|ref|WP_031704057.1|;gi|622294960|gb|KAY80428.1|	92.612	94.2	379	457	4.98e-115
unnamed	gi|686001474|ref|WP_031704057.1|;gi|622294960|gb|KAY80428.1|	64.286	65.87	126	327	1.73e-07
unnamed	gi|686001474|ref|WP_031704057.1|;gi|622294960|gb|KAY80428.1|	81.818	90.91	33	410	5.37e-06
unnamed	gi|685951621|ref|WP_031675073.1|;gi|626942331|gb|KCQ66002.1|	92.612	94.2	379	457	5.08e-115
unnamed	gi|685951621|ref|WP_031675073.1|;gi|626942331|gb|KCQ66002.1|	64.286	65.87	126	327	1.75e-07
unnamed	gi|685951621|ref|WP_031675073.1|;gi|626942331|gb|KCQ66002.1|	81.818	90.91	33	410	5.42e-06
unnamed	gi|685976158|ref|WP_031685005.1|;gi|622195250|gb|KAX81658.1|	92.612	94.2	379	457	5.08e-115
unnamed	gi|685976158|ref|WP_031685005.1|;gi|622195250|gb|KAX81658.1|	64.286	65.87	126	327	1.75e-07
unnamed	gi|685976158|ref|WP_031685005.1|;gi|622195250|gb|KAX81658.1|	81.818	90.91	33	410	5.42e-06
unnamed	gi|686029119|ref|WP_031720831.1|;gi|625063343|gb|KCA14647.1|	92.612	94.2	379	425	5.18e-115
unnamed	gi|686029119|ref|WP_031720831.1|;gi|625063343|gb|KCA14647.1|	51.685	57.3	178	347	1.63e-07
unnamed	gi|686029119|ref|WP_031720831.1|;gi|625063343|gb|KCA14647.1|	81.818	90.91	33	378	5.6e-06
unnamed	gi|499188560|ref|WP_010886100.1|;gi|57116809|ref|YP_177775.1|;gi|7476130|pir||H70820;gi|148504913|gb|ABQ72722.1|;gi|344218807|gb|AEM99437.1|;gi|395137710|gb|AFN48869.1|;gi|444894475|emb|CCP43730.1|;gi|492060685|gb|AGL22692.1|;gi|492074357|gb|AGL30429.1|;gi|523436756|gb|AGQ34464.1|;gi|620810891|gb|KAL67663.1|;gi|620860058|gb|KAM15846.1|;gi|620862490|gb|KAM18161.1|;gi|620876211|gb|KAM31608.1|;gi|62…	92.876	94.46	379	457	5.36e-115
unnamed	gi|499188560|ref|WP_010886100.1|;gi|57116809|ref|YP_177775.1|;gi|7476130|pir||H70820;gi|148504913|gb|ABQ72722.1|;gi|344218807|gb|AEM99437.1|;gi|395137710|gb|AFN48869.1|;gi|444894475|emb|CCP43730.1|;gi|492060685|gb|AGL22692.1|;gi|492074357|gb|AGL30429.1|;gi|523436756|gb|AGQ34464.1|;gi|620810891|gb|KAL67663.1|;gi|620860058|gb|KAM15846.1|;gi|620862490|gb|KAM18161.1|;gi|620876211|gb|KAM31608.1|;gi|62…	52.247	57.87	178	379	9.58e-08
unnamed	gi|686021555|ref|WP_031717982.1|;gi|627344285|gb|KCU62224.1|	92.612	94.2	379	457	5.36e-115
unnamed	gi|686021555|ref|WP_031717982.1|;gi|627344285|gb|KCU62224.1|	51.685	57.3	178	379	9.58e-08
unnamed	gi|685919641|ref|WP_031656239.1|;gi|626569480|gb|KCN00672.1|	92.612	94.2	379	457	5.36e-115
unnamed	gi|685919641|ref|WP_031656239.1|;gi|626569480|gb|KCN00672.1|	51.765	57.65	170	379	1.12e-08
unnamed	gi|686011995|ref|WP_031711758.1|;gi|625741409|gb|KCE92768.1|	93.404	94.99	379	457	5.36e-115
unnamed	gi|686011995|ref|WP_031711758.1|;gi|625741409|gb|KCE92768.1|	52.247	57.87	178	379	9.58e-08
unnamed	gi|685910384|ref|WP_031648003.1|;gi|623245031|gb|KBI14926.1|;gi|623303790|gb|KBI73271.1|	93.14	94.72	379	457	5.36e-115
unnamed	gi|685910384|ref|WP_031648003.1|;gi|623245031|gb|KBI14926.1|;gi|623303790|gb|KBI73271.1|	52.247	57.87	178	379	9.58e-08
unnamed	gi|685954682|ref|WP_031676161.1|;gi|623065361|gb|KBG36716.1|	93.668	95.25	379	457	5.36e-115
unnamed	gi|685954682|ref|WP_031676161.1|;gi|623065361|gb|KBG36716.1|	52.247	57.87	178	379	9.58e-08
unnamed	gi|560884162|ref|WP_023641891.1|;gi|621117678|gb|KAN21355.1|;gi|621878228|gb|KAU69148.1|;gi|623335112|gb|KBJ04330.1|;gi|654049695|gb|KEC48783.1|	92.876	94.46	379	457	5.97e-115
unnamed	gi|560884162|ref|WP_023641891.1|;gi|621117678|gb|KAN21355.1|;gi|621878228|gb|KAU69148.1|;gi|623335112|gb|KBJ04330.1|;gi|654049695|gb|KEC48783.1|	52.247	57.87	178	379	9.58e-08
unnamed	gi|339293983|gb|AEJ46094.1|	92.876	94.46	379	472	5.97e-115
unnamed	gi|339293983|gb|AEJ46094.1|	65.079	66.67	126	342	1.1e-07
unnamed	gi|686086115|ref|WP_031749872.1|	92.612	94.2	379	420	6.1e-115
unnamed	gi|686086115|ref|WP_031749872.1|	51.685	57.3	178	342	1.78e-07
unnamed	gi|686086115|ref|WP_031749872.1|	81.818	90.91	33	373	6.59e-06
unnamed	gi|800681211|emb|CFI48351.1|;gi|888070011|emb|CMJ52230.1|;gi|888905626|emb|CLT42458.1|	92.876	94.46	379	412	6.12e-115
unnamed	gi|800681211|emb|CFI48351.1|;gi|888070011|emb|CMJ52230.1|;gi|888905626|emb|CLT42458.1|	52.247	57.87	178	334	8.22e-08
unnamed	gi|800681211|emb|CFI48351.1|;gi|888070011|emb|CMJ52230.1|;gi|888905626|emb|CLT42458.1|	81.818	90.91	33	365	7.19e-06
unnamed	gi|685997548|ref|WP_031701065.1|;gi|620874403|gb|KAM29822.1|	92.876	94.46	379	457	6.3e-115
unnamed	gi|685997548|ref|WP_031701065.1|;gi|620874403|gb|KAM29822.1|	52.247	57.87	178	379	7.71e-08
unnamed	gi|328459734|gb|AEB05157.1|	92.876	94.46	379	472	6.51e-115
unnamed	gi|328459734|gb|AEB05157.1|	65.079	66.67	126	342	1.07e-07
unnamed	gi|909715300|ref|WP_049958493.1|;gi|622890969|gb|KBE65062.1|	92.612	94.2	379	418	6.65e-115
unnamed	gi|909715300|ref|WP_049958493.1|;gi|622890969|gb|KBE65062.1|	51.685	57.3	178	340	1.71e-07
unnamed	gi|909715300|ref|WP_049958493.1|;gi|622890969|gb|KBE65062.1|	81.818	90.91	33	371	5.86e-06
unnamed	gi|685958069|ref|WP_031677198.1|;gi|622444108|gb|KBA28561.1|;gi|622747824|gb|KBD25342.1|;gi|622861223|gb|KBE36082.1|;gi|622935739|gb|KBF08846.1|;gi|622961956|gb|KBF34385.1|	92.612	94.2	379	418	6.65e-115
unnamed	gi|685958069|ref|WP_031677198.1|;gi|622444108|gb|KBA28561.1|;gi|622747824|gb|KBD25342.1|;gi|622861223|gb|KBE36082.1|;gi|622935739|gb|KBF08846.1|;gi|622961956|gb|KBF34385.1|	51.685	57.3	178	340	1.71e-07
unnamed	gi|685958069|ref|WP_031677198.1|;gi|622444108|gb|KBA28561.1|;gi|622747824|gb|KBD25342.1|;gi|622861223|gb|KBE36082.1|;gi|622935739|gb|KBF08846.1|;gi|622961956|gb|KBF34385.1|	81.818	90.91	33	371	5.86e-06
unnamed	gi|909821789|ref|WP_049959246.1|;gi|623524003|gb|KBK91494.1|	92.612	94.46	379	384	7.69e-115
unnamed	gi|909821789|ref|WP_049959246.1|;gi|623524003|gb|KBK91494.1|	51.955	57.54	179	307	5e-08
unnamed	gi|909821789|ref|WP_049959246.1|;gi|623524003|gb|KBK91494.1|	81.818	90.91	33	337	7.92e-06
unnamed	gi|518079553|ref|WP_019249761.1|;gi|621201309|gb|KAO03035.1|	96.482	97.49	199	198	7.72e-115
unnamed	gi|518079553|ref|WP_019249761.1|;gi|621201309|gb|KAO03035.1|	52.041	62.24	98	121	3.07e-16
unnamed	gi|518079553|ref|WP_019249761.1|;gi|621201309|gb|KAO03035.1|	42.105	53.22	171	185	2.23e-12
unnamed	gi|518079553|ref|WP_019249761.1|;gi|621201309|gb|KAO03035.1|	81.818	90.91	33	151	5.42e-06
unnamed	gi|686074860|ref|WP_031744502.1|;gi|621955995|gb|KAV45559.1|;gi|625539644|gb|KCC94211.1|	92.612	94.2	379	418	8.24e-115
unnamed	gi|686074860|ref|WP_031744502.1|;gi|621955995|gb|KAV45559.1|;gi|625539644|gb|KCC94211.1|	51.685	57.3	178	340	1.76e-07
unnamed	gi|686074860|ref|WP_031744502.1|;gi|621955995|gb|KAV45559.1|;gi|625539644|gb|KCC94211.1|	81.818	90.91	33	371	6.07e-06
unnamed	gi|910010886|ref|WP_049965620.1|;gi|620773631|gb|KAL30949.1|	92.612	94.2	379	446	8.42e-115
unnamed	gi|910010886|ref|WP_049965620.1|;gi|620773631|gb|KAL30949.1|	51.685	57.3	178	368	1.46e-07
unnamed	gi|490006465|ref|WP_003909328.1|;gi|289419519|gb|EFD16720.1|;gi|623017754|gb|KBF89496.1|;gi|623025771|gb|KBF97448.1|;gi|623037094|gb|KBG08662.1|;gi|623047054|gb|KBG18541.1|;gi|623060380|gb|KBG31761.1|;gi|623082981|gb|KBG54215.1|;gi|623088704|gb|KBG59891.1|;gi|623095199|gb|KBG66340.1|;gi|623121019|gb|KBG91967.1|;gi|623128526|gb|KBG99405.1|;gi|623132058|gb|KBH02905.1|;gi|623134738|gb|KBH05550.1|;gi…	92.612	94.2	379	457	8.68e-115
unnamed	gi|490006465|ref|WP_003909328.1|;gi|289419519|gb|EFD16720.1|;gi|623017754|gb|KBF89496.1|;gi|623025771|gb|KBF97448.1|;gi|623037094|gb|KBG08662.1|;gi|623047054|gb|KBG18541.1|;gi|623060380|gb|KBG31761.1|;gi|623082981|gb|KBG54215.1|;gi|623088704|gb|KBG59891.1|;gi|623095199|gb|KBG66340.1|;gi|623121019|gb|KBG91967.1|;gi|623128526|gb|KBG99405.1|;gi|623132058|gb|KBH02905.1|;gi|623134738|gb|KBH05550.1|;gi…	51.685	57.3	178	379	1.94e-07
unnamed	gi|686004373|ref|WP_031706336.1|;gi|624802311|gb|KBX55688.1|	92.876	94.46	379	457	8.68e-115
unnamed	gi|686004373|ref|WP_031706336.1|;gi|624802311|gb|KBX55688.1|	52.247	57.87	178	379	9.26e-08
unnamed	gi|560884701|ref|WP_023642414.1|	92.612	94.2	379	457	8.68e-115
unnamed	gi|560884701|ref|WP_023642414.1|	52.809	58.43	178	379	1.94e-07
unnamed	gi|490008139|ref|WP_003910962.1|;gi|326904794|gb|EGE51727.1|;gi|505809518|gb|AGL99464.1|;gi|585515092|gb|AHJ45832.1|;gi|585540578|gb|AHJ54117.1|;gi|620789155|gb|KAL46231.1|;gi|620794043|gb|KAL51071.1|;gi|620801535|gb|KAL58481.1|;gi|620806971|gb|KAL63805.1|;gi|621252982|gb|KAO53417.1|;gi|621525059|gb|KAR18442.1|;gi|621548506|gb|KAR41746.1|;gi|621570014|gb|KAR63149.1|;gi|621589013|gb|KAR82063.1|;gi…	92.612	94.2	379	457	8.86e-115
unnamed	gi|490008139|ref|WP_003910962.1|;gi|326904794|gb|EGE51727.1|;gi|505809518|gb|AGL99464.1|;gi|585515092|gb|AHJ45832.1|;gi|585540578|gb|AHJ54117.1|;gi|620789155|gb|KAL46231.1|;gi|620794043|gb|KAL51071.1|;gi|620801535|gb|KAL58481.1|;gi|620806971|gb|KAL63805.1|;gi|621252982|gb|KAO53417.1|;gi|621525059|gb|KAR18442.1|;gi|621548506|gb|KAR41746.1|;gi|621570014|gb|KAR63149.1|;gi|621589013|gb|KAR82063.1|;gi…	51.685	57.3	178	379	1.86e-07
unnamed	gi|685974061|ref|WP_031683271.1|;gi|626660350|gb|KCN89388.1|	92.612	94.2	379	457	8.86e-115
unnamed	gi|685974061|ref|WP_031683271.1|;gi|626660350|gb|KCN89388.1|	51.685	57.3	178	379	1.86e-07
unnamed	gi|685994979|ref|WP_031699158.1|;gi|623676570|gb|KBM42419.1|	92.348	93.93	379	457	8.86e-115
unnamed	gi|685994979|ref|WP_031699158.1|;gi|623676570|gb|KBM42419.1|	86.614	89.76	127	123	5.93e-45
unnamed	gi|685994979|ref|WP_031699158.1|;gi|623676570|gb|KBM42419.1|	63.158	70.68	133	379	1.66e-13
unnamed	gi|686044734|ref|WP_031731672.1|;gi|623578081|gb|KBL45091.1|	92.348	93.93	379	457	8.86e-115
unnamed	gi|686044734|ref|WP_031731672.1|;gi|623578081|gb|KBL45091.1|	51.685	57.3	178	379	1.86e-07
unnamed	gi|686031029|ref|WP_031722219.1|;gi|621667528|gb|KAS60123.1|	92.612	94.2	379	457	8.86e-115
unnamed	gi|686031029|ref|WP_031722219.1|;gi|621667528|gb|KAS60123.1|	52.809	58.43	178	379	1.86e-07
unnamed	gi|735672949|ref|WP_034165397.1|	92.612	94.2	379	472	8.87e-115
unnamed	gi|735672949|ref|WP_034165397.1|	64.286	65.87	126	342	2.06e-07
unnamed	gi|889746718|emb|CMH05950.1|	92.876	94.46	379	382	8.93e-115
unnamed	gi|889746718|emb|CMH05950.1|	51.955	57.54	179	305	5.77e-08
unnamed	gi|889746718|emb|CMH05950.1|	81.818	90.91	33	335	8.23e-06
unnamed	gi|910007185|ref|WP_049962053.1|	92.876	94.46	379	401	9.02e-115
unnamed	gi|910007185|ref|WP_049962053.1|	51.955	57.54	179	324	6.8e-08
unnamed	gi|910007185|ref|WP_049962053.1|	81.818	90.91	33	354	8.06e-06
unnamed	gi|800284433|emb|CFD28168.1|;gi|800292766|emb|CFD45236.1|;gi|800712790|emb|CFJ08270.1|;gi|811919593|emb|CMH96310.1|;gi|888573576|emb|CLV59114.1|;gi|888947005|emb|CLT45137.1|;gi|888981335|emb|CMF20635.1|;gi|889160586|emb|CMC49843.1|;gi|889453604|emb|CMD52731.1|;gi|889702601|emb|CLT29802.1|;gi|889856639|emb|CMD56236.1|;gi|889893428|emb|CMF44133.1|;gi|889936268|emb|CLZ30188.1|;gi|889946498|emb|CLT38…	92.612	94.2	379	412	9.19e-115
unnamed	gi|800284433|emb|CFD28168.1|;gi|800292766|emb|CFD45236.1|;gi|800712790|emb|CFJ08270.1|;gi|811919593|emb|CMH96310.1|;gi|888573576|emb|CLV59114.1|;gi|888947005|emb|CLT45137.1|;gi|888981335|emb|CMF20635.1|;gi|889160586|emb|CMC49843.1|;gi|889453604|emb|CMD52731.1|;gi|889702601|emb|CLT29802.1|;gi|889856639|emb|CMD56236.1|;gi|889893428|emb|CMF44133.1|;gi|889936268|emb|CLZ30188.1|;gi|889946498|emb|CLT38…	51.685	57.3	178	334	1.6e-07
unnamed	gi|800284433|emb|CFD28168.1|;gi|800292766|emb|CFD45236.1|;gi|800712790|emb|CFJ08270.1|;gi|811919593|emb|CMH96310.1|;gi|888573576|emb|CLV59114.1|;gi|888947005|emb|CLT45137.1|;gi|888981335|emb|CMF20635.1|;gi|889160586|emb|CMC49843.1|;gi|889453604|emb|CMD52731.1|;gi|889702601|emb|CLT29802.1|;gi|889856639|emb|CMD56236.1|;gi|889893428|emb|CMF44133.1|;gi|889936268|emb|CLZ30188.1|;gi|889946498|emb|CLT38…	81.818	90.91	33	365	6.65e-06
unnamed	gi|755918047|gb|AJK61015.1|	92.612	94.2	379	447	9.26e-115
unnamed	gi|755918047|gb|AJK61015.1|	51.685	57.3	178	369	1.77e-07
unnamed	gi|686030729|ref|WP_031722012.1|;gi|625629337|gb|KCD82297.1|	92.612	94.2	379	457	9.45e-115
unnamed	gi|686030729|ref|WP_031722012.1|;gi|625629337|gb|KCD82297.1|	88.189	91.34	127	123	2.87e-46
unnamed	gi|686030729|ref|WP_031722012.1|;gi|625629337|gb|KCD82297.1|	52.577	62.89	97	379	4.68e-15
unnamed	gi|686029957|ref|WP_031721455.1|;gi|624762119|gb|KBX15721.1|;gi|624775832|gb|KBX29381.1|;gi|625094169|gb|KCA45261.1|	92.612	94.46	379	457	9.45e-115
unnamed	gi|686029957|ref|WP_031721455.1|;gi|624762119|gb|KBX15721.1|;gi|624775832|gb|KBX29381.1|;gi|625094169|gb|KCA45261.1|	52.247	57.87	178	379	9.1e-08
unnamed	gi|685919150|ref|WP_031655821.1|;gi|623742039|gb|KBN06984.1|;gi|624643545|gb|KBV97556.1|	92.612	94.2	379	457	9.45e-115
unnamed	gi|685919150|ref|WP_031655821.1|;gi|623742039|gb|KBN06984.1|;gi|624643545|gb|KBV97556.1|	52.247	57.87	178	379	9.1e-08
unnamed	gi|686016463|ref|WP_031714709.1|;gi|623347161|gb|KBJ16319.1|;gi|624288599|gb|KBS48961.1|;gi|624924617|gb|KBY77067.1|;gi|625005078|gb|KBZ56846.1|	93.14	94.72	379	457	9.45e-115
unnamed	gi|686016463|ref|WP_031714709.1|;gi|623347161|gb|KBJ16319.1|;gi|624288599|gb|KBS48961.1|;gi|624924617|gb|KBY77067.1|;gi|625005078|gb|KBZ56846.1|	52.247	57.87	178	379	9.1e-08
unnamed	gi|686085837|ref|WP_031749753.1|;gi|621413654|gb|KAQ10246.1|;gi|627217285|gb|KCT36536.1|	93.14	94.72	379	457	9.45e-115
unnamed	gi|686085837|ref|WP_031749753.1|;gi|621413654|gb|KAQ10246.1|;gi|627217285|gb|KCT36536.1|	52.247	57.87	178	379	9.1e-08
unnamed	gi|686085181|ref|WP_031749368.1|;gi|620923556|gb|KAM78272.1|	92.612	94.46	379	457	9.45e-115
unnamed	gi|686085181|ref|WP_031749368.1|;gi|620923556|gb|KAM78272.1|	52.247	57.87	178	379	9.1e-08
unnamed	gi|686071955|ref|WP_031743514.1|;gi|620888996|gb|KAM44267.1|;gi|621829124|gb|KAU20941.1|;gi|621835547|gb|KAU27278.1|;gi|621903100|gb|KAU93548.1|;gi|622030015|gb|KAW18190.1|;gi|622041531|gb|KAW29482.1|;gi|622059671|gb|KAW47313.1|;gi|622075566|gb|KAW63074.1|;gi|624407816|gb|KBT66530.1|;gi|624419373|gb|KBT77845.1|;gi|624437670|gb|KBT95755.1|;gi|624449520|gb|KBU07384.1|	92.876	94.46	379	457	9.45e-115
unnamed	gi|686071955|ref|WP_031743514.1|;gi|620888996|gb|KAM44267.1|;gi|621829124|gb|KAU20941.1|;gi|621835547|gb|KAU27278.1|;gi|621903100|gb|KAU93548.1|;gi|622030015|gb|KAW18190.1|;gi|622041531|gb|KAW29482.1|;gi|622059671|gb|KAW47313.1|;gi|622075566|gb|KAW63074.1|;gi|624407816|gb|KBT66530.1|;gi|624419373|gb|KBT77845.1|;gi|624437670|gb|KBT95755.1|;gi|624449520|gb|KBU07384.1|	52.247	57.87	178	379	9.1e-08
unnamed	gi|560879625|ref|WP_023637365.1|	92.876	94.46	379	457	9.45e-115
unnamed	gi|560879625|ref|WP_023637365.1|	52.247	57.87	178	379	9.1e-08
unnamed	gi|502378786|ref|WP_012775803.1|;gi|253321495|gb|ACT26098.1|;gi|392054841|gb|AFM50399.1|;gi|576654763|gb|EUA97528.1|;gi|576659567|gb|EUB02316.1|;gi|620736581|gb|KAK94703.1|;gi|620885444|gb|KAM40760.1|;gi|620895307|gb|KAM50470.1|;gi|620901453|gb|KAM56519.1|;gi|620913975|gb|KAM68831.1|;gi|620916963|gb|KAM71760.1|;gi|620926755|gb|KAM81414.1|;gi|620927913|gb|KAM82552.1|;gi|620928225|gb|KAM82858.1|;gi…	92.876	94.46	379	457	9.45e-115
unnamed	gi|502378786|ref|WP_012775803.1|;gi|253321495|gb|ACT26098.1|;gi|392054841|gb|AFM50399.1|;gi|576654763|gb|EUA97528.1|;gi|576659567|gb|EUB02316.1|;gi|620736581|gb|KAK94703.1|;gi|620885444|gb|KAM40760.1|;gi|620895307|gb|KAM50470.1|;gi|620901453|gb|KAM56519.1|;gi|620913975|gb|KAM68831.1|;gi|620916963|gb|KAM71760.1|;gi|620926755|gb|KAM81414.1|;gi|620927913|gb|KAM82552.1|;gi|620928225|gb|KAM82858.1|;gi…	52.247	57.87	178	379	9.1e-08
unnamed	gi|735668874|ref|WP_034162049.1|	92.612	94.2	379	472	9.46e-115
unnamed	gi|735668874|ref|WP_034162049.1|	64.286	65.87	126	342	2.07e-07
unnamed	gi|686035461|ref|WP_031724936.1|;gi|622498453|gb|KBA81938.1|	92.612	94.2	379	449	9.64e-115
unnamed	gi|686035461|ref|WP_031724936.1|;gi|622498453|gb|KBA81938.1|	51.685	57.3	178	371	1.98e-07
unnamed	gi|685966811|ref|WP_031678739.1|;gi|622345736|gb|KAZ30835.1|;gi|622374602|gb|KAZ59536.1|	92.368	93.95	380	459	1.04e-114
unnamed	gi|685966811|ref|WP_031678739.1|;gi|622345736|gb|KAZ30835.1|;gi|622374602|gb|KAZ59536.1|	86.614	90.55	127	123	2.49e-45
unnamed	gi|685966811|ref|WP_031678739.1|;gi|622345736|gb|KAZ30835.1|;gi|622374602|gb|KAZ59536.1|	88.095	92.86	42	327	1.63e-13
unnamed	gi|504397602|ref|WP_014584704.1|;gi|339297623|gb|AEJ49733.1|	92.612	94.2	379	472	1.05e-114
unnamed	gi|504397602|ref|WP_014584704.1|;gi|339297623|gb|AEJ49733.1|	64.286	65.87	126	342	2.22e-07
unnamed	gi|623683904|gb|KBM49676.1|	92.612	94.2	379	446	1.05e-114
unnamed	gi|623683904|gb|KBM49676.1|	51.685	57.3	178	368	1.55e-07
unnamed	gi|912536465|ref|WP_050178762.1|	92.612	94.2	379	414	1.15e-114
unnamed	gi|912536465|ref|WP_050178762.1|	51.685	57.3	178	336	1.77e-07
unnamed	gi|912536465|ref|WP_050178762.1|	81.818	90.91	33	367	6.56e-06
unnamed	gi|686008549|ref|WP_031709425.1|;gi|621433330|gb|KAQ29438.1|;gi|626608637|gb|KCN38804.1|;gi|627035580|gb|KCR57504.1|	92.612	94.2	379	418	1.21e-114
unnamed	gi|686008549|ref|WP_031709425.1|;gi|621433330|gb|KAQ29438.1|;gi|626608637|gb|KCN38804.1|;gi|627035580|gb|KCR57504.1|	51.685	57.3	178	340	1.67e-07
unnamed	gi|686008549|ref|WP_031709425.1|;gi|621433330|gb|KAQ29438.1|;gi|626608637|gb|KCN38804.1|;gi|627035580|gb|KCR57504.1|	81.818	90.91	33	371	6.34e-06
unnamed	gi|909715211|ref|WP_049958404.1|;gi|622831028|gb|KBE06548.1|	92.612	94.2	379	418	1.25e-114
unnamed	gi|909715211|ref|WP_049958404.1|;gi|622831028|gb|KBE06548.1|	51.685	57.3	178	340	1.68e-07
unnamed	gi|909715211|ref|WP_049958404.1|;gi|622831028|gb|KBE06548.1|	81.818	90.91	33	371	6.34e-06
unnamed	gi|909713462|ref|WP_049956655.1|;gi|624528584|gb|KBU84490.1|	92.612	94.2	379	406	1.26e-114
unnamed	gi|909713462|ref|WP_049956655.1|;gi|624528584|gb|KBU84490.1|	51.685	57.3	178	328	1.51e-07
unnamed	gi|909713462|ref|WP_049956655.1|;gi|624528584|gb|KBU84490.1|	81.818	90.91	33	359	7.09e-06
unnamed	gi|686005922|ref|WP_031707547.1|;gi|625477333|gb|KCC32755.1|;gi|626685645|gb|KCO14036.1|	92.876	94.46	379	390	1.31e-114
unnamed	gi|686005922|ref|WP_031707547.1|;gi|625477333|gb|KCC32755.1|;gi|626685645|gb|KCO14036.1|	51.955	57.54	179	313	6.47e-08
unnamed	gi|686005922|ref|WP_031707547.1|;gi|625477333|gb|KCC32755.1|;gi|626685645|gb|KCO14036.1|	81.818	90.91	33	343	8.19e-06
unnamed	gi|909712505|ref|WP_049955698.1|;gi|621985198|gb|KAV74178.1|	92.612	94.46	379	390	1.31e-114
unnamed	gi|909712505|ref|WP_049955698.1|;gi|621985198|gb|KAV74178.1|	51.955	57.54	179	313	6.47e-08
unnamed	gi|909712505|ref|WP_049955698.1|;gi|621985198|gb|KAV74178.1|	81.818	90.91	33	343	8.19e-06
unnamed	gi|800289918|emb|CFD21686.1|;gi|889815725|emb|CMB01788.1|;gi|890642788|emb|CLZ03773.1|;gi|890729358|emb|CLX02162.1|	92.612	94.2	379	412	1.43e-114
unnamed	gi|800289918|emb|CFD21686.1|;gi|889815725|emb|CMB01788.1|;gi|890642788|emb|CLZ03773.1|;gi|890729358|emb|CLX02162.1|	51.685	57.3	178	334	1.53e-07
unnamed	gi|800289918|emb|CFD21686.1|;gi|889815725|emb|CMB01788.1|;gi|890642788|emb|CLZ03773.1|;gi|890729358|emb|CLX02162.1|	81.818	90.91	33	365	6.94e-06
unnamed	gi|800600821|emb|CFH71308.1|;gi|888655137|emb|CLQ69838.1|;gi|888783485|emb|CME94627.1|;gi|889341716|emb|CMD74447.1|;gi|889556446|emb|CME93848.1|;gi|890423850|emb|CLY54076.1|;gi|890432477|emb|CLZ90435.1|	92.612	94.2	379	382	1.43e-114
unnamed	gi|800600821|emb|CFH71308.1|;gi|888655137|emb|CLQ69838.1|;gi|888783485|emb|CME94627.1|;gi|889341716|emb|CMD74447.1|;gi|889556446|emb|CME93848.1|;gi|890423850|emb|CLY54076.1|;gi|890432477|emb|CLZ90435.1|	51.397	56.98	179	305	1.11e-07
unnamed	gi|800600821|emb|CFH71308.1|;gi|888655137|emb|CLQ69838.1|;gi|888783485|emb|CME94627.1|;gi|889341716|emb|CMD74447.1|;gi|889556446|emb|CME93848.1|;gi|890423850|emb|CLY54076.1|;gi|890432477|emb|CLZ90435.1|	81.818	90.91	33	335	7.74e-06
unnamed	gi|888541489|emb|CMK29202.1|	92.612	94.2	379	457	1.43e-114
unnamed	gi|888541489|emb|CMK29202.1|	51.685	57.3	178	379	1.63e-07
unnamed	gi|656326500|ref|WP_029257553.1|	92.084	93.67	379	457	1.46e-114
unnamed	gi|656326500|ref|WP_029257553.1|	51.685	57.3	178	379	1.78e-07
unnamed	gi|685920220|ref|WP_031656778.1|;gi|622116276|gb|KAX03442.1|;gi|622121715|gb|KAX08836.1|;gi|622130503|gb|KAX17543.1|;gi|626902548|gb|KCQ26953.1|;gi|627092629|gb|KCS13502.1|;gi|888566180|emb|CMS80934.1|;gi|888956641|emb|CLZ40138.1|;gi|889203456|emb|CMS01447.1|;gi|889308875|emb|CLX93348.1|	92.612	94.2	379	457	1.46e-114
unnamed	gi|685920220|ref|WP_031656778.1|;gi|622116276|gb|KAX03442.1|;gi|622121715|gb|KAX08836.1|;gi|622130503|gb|KAX17543.1|;gi|626902548|gb|KCQ26953.1|;gi|627092629|gb|KCS13502.1|;gi|888566180|emb|CMS80934.1|;gi|888956641|emb|CLZ40138.1|;gi|889203456|emb|CMS01447.1|;gi|889308875|emb|CLX93348.1|	51.685	57.3	178	379	1.78e-07
unnamed	gi|560885403|ref|WP_023643088.1|;gi|621550680|gb|KAR43907.1|;gi|625005545|gb|KBZ57311.1|;gi|625052612|gb|KCA04042.1|	92.612	94.2	379	457	1.46e-114
unnamed	gi|560885403|ref|WP_023643088.1|;gi|621550680|gb|KAR43907.1|;gi|625005545|gb|KBZ57311.1|;gi|625052612|gb|KCA04042.1|	52.809	58.43	178	379	1.78e-07
unnamed	gi|497624114|ref|WP_009938298.1|	92.348	93.93	379	457	1.46e-114
unnamed	gi|497624114|ref|WP_009938298.1|	52.247	57.87	178	379	1.78e-07
unnamed	gi|685926450|ref|WP_031661212.1|;gi|625937413|gb|KCG83785.1|	92.348	93.93	379	457	1.48e-114
unnamed	gi|685926450|ref|WP_031661212.1|;gi|625937413|gb|KCG83785.1|	51.685	57.3	178	379	1.83e-07
unnamed	gi|685923636|ref|WP_031659053.1|;gi|621854834|gb|KAU46187.1|;gi|621882747|gb|KAU73601.1|;gi|622143845|gb|KAX30770.1|;gi|622425923|gb|KBA10491.1|;gi|622614046|gb|KBB94768.1|;gi|623425527|gb|KBJ94115.1|;gi|623494396|gb|KBK62293.1|;gi|623571565|gb|KBL38643.1|;gi|623694869|gb|KBM60403.1|;gi|623994765|gb|KBP57095.1|;gi|624493195|gb|KBU50110.1|;gi|624785762|gb|KBX39268.1|;gi|624851296|gb|KBY04361.1|;gi…	92.612	94.2	379	457	1.48e-114
unnamed	gi|685923636|ref|WP_031659053.1|;gi|621854834|gb|KAU46187.1|;gi|621882747|gb|KAU73601.1|;gi|622143845|gb|KAX30770.1|;gi|622425923|gb|KBA10491.1|;gi|622614046|gb|KBB94768.1|;gi|623425527|gb|KBJ94115.1|;gi|623494396|gb|KBK62293.1|;gi|623571565|gb|KBL38643.1|;gi|623694869|gb|KBM60403.1|;gi|623994765|gb|KBP57095.1|;gi|624493195|gb|KBU50110.1|;gi|624785762|gb|KBX39268.1|;gi|624851296|gb|KBY04361.1|;gi…	51.685	57.3	178	379	1.83e-07
unnamed	gi|685923030|ref|WP_031658609.1|;gi|622360321|gb|KAZ45330.1|;gi|626780096|gb|KCP06959.1|	92.348	93.93	379	457	1.89e-114
unnamed	gi|685923030|ref|WP_031658609.1|;gi|622360321|gb|KAZ45330.1|;gi|626780096|gb|KCP06959.1|	86.614	90.55	127	123	2.01e-45
unnamed	gi|685923030|ref|WP_031658609.1|;gi|622360321|gb|KAZ45330.1|;gi|626780096|gb|KCP06959.1|	52.083	62.5	96	379	1.56e-14
unnamed	gi|686044595|ref|WP_031731596.1|;gi|623647542|gb|KBM13750.1|	92.348	94.46	379	457	2.04e-114
unnamed	gi|686044595|ref|WP_031731596.1|;gi|623647542|gb|KBM13750.1|	51.685	57.87	178	379	7.25e-08
unnamed	gi|685993047|ref|WP_031697851.1|;gi|623674582|gb|KBM40477.1|	92.876	94.46	379	457	2.22e-114
unnamed	gi|685993047|ref|WP_031697851.1|;gi|623674582|gb|KBM40477.1|	51.685	57.3	178	379	2.07e-07
unnamed	gi|685927459|ref|WP_031662078.1|;gi|621723499|gb|KAT15651.1|;gi|623484275|gb|KBK52341.1|;gi|623597990|gb|KBL64751.1|;gi|624840134|gb|KBX93307.1|;gi|624972593|gb|KBZ24704.1|;gi|625169093|gb|KCB19565.1|;gi|625669648|gb|KCE21951.1|;gi|625790141|gb|KCF40718.1|;gi|625908155|gb|KCG55731.1|;gi|625911936|gb|KCG59451.1|;gi|625920556|gb|KCG67498.1|;gi|626215876|gb|KCJ55751.1|;gi|626850085|gb|KCP75372.1|;gi…	92.612	94.2	379	457	2.22e-114
unnamed	gi|685927459|ref|WP_031662078.1|;gi|621723499|gb|KAT15651.1|;gi|623484275|gb|KBK52341.1|;gi|623597990|gb|KBL64751.1|;gi|624840134|gb|KBX93307.1|;gi|624972593|gb|KBZ24704.1|;gi|625169093|gb|KCB19565.1|;gi|625669648|gb|KCE21951.1|;gi|625790141|gb|KCF40718.1|;gi|625908155|gb|KCG55731.1|;gi|625911936|gb|KCG59451.1|;gi|625920556|gb|KCG67498.1|;gi|626215876|gb|KCJ55751.1|;gi|626850085|gb|KCP75372.1|;gi…	51.685	57.3	178	379	2.07e-07
unnamed	gi|644216009|ref|WP_025290102.1|;gi|585529761|gb|AHJ49976.1|;gi|623026499|gb|KBF98170.1|;gi|624088195|gb|KBQ49908.1|;gi|624127279|gb|KBQ88725.1|;gi|624180097|gb|KBR41213.1|;gi|624552871|gb|KBV08042.1|;gi|624810732|gb|KBX64046.1|;gi|625112687|gb|KCA63625.1|;gi|625778439|gb|KCF29227.1|;gi|627318000|gb|KCU36253.1|	92.612	94.2	379	457	2.32e-114
unnamed	gi|644216009|ref|WP_025290102.1|;gi|585529761|gb|AHJ49976.1|;gi|623026499|gb|KBF98170.1|;gi|624088195|gb|KBQ49908.1|;gi|624127279|gb|KBQ88725.1|;gi|624180097|gb|KBR41213.1|;gi|624552871|gb|KBV08042.1|;gi|624810732|gb|KBX64046.1|;gi|625112687|gb|KCA63625.1|;gi|625778439|gb|KCF29227.1|;gi|627318000|gb|KCU36253.1|	51.685	57.3	178	379	2.08e-07
unnamed	gi|501001151|ref|WP_012054254.1|;gi|148720716|gb|ABR05341.1|;gi|621543927|gb|KAR37191.1|;gi|621601142|gb|KAR94115.1|;gi|621634919|gb|KAS27708.1|;gi|621671771|gb|KAS64335.1|;gi|621843111|gb|KAU34711.1|;gi|621874953|gb|KAU65955.1|;gi|621940267|gb|KAV30142.1|;gi|621978333|gb|KAV67446.1|;gi|622055069|gb|KAW42763.1|;gi|623368955|gb|KBJ37905.1|;gi|623932054|gb|KBO94937.1|;gi|624430297|gb|KBT88511.1|;gi…	92.612	94.2	379	457	2.32e-114
unnamed	gi|501001151|ref|WP_012054254.1|;gi|148720716|gb|ABR05341.1|;gi|621543927|gb|KAR37191.1|;gi|621601142|gb|KAR94115.1|;gi|621634919|gb|KAS27708.1|;gi|621671771|gb|KAS64335.1|;gi|621843111|gb|KAU34711.1|;gi|621874953|gb|KAU65955.1|;gi|621940267|gb|KAV30142.1|;gi|621978333|gb|KAV67446.1|;gi|622055069|gb|KAW42763.1|;gi|623368955|gb|KBJ37905.1|;gi|623932054|gb|KBO94937.1|;gi|624430297|gb|KBT88511.1|;gi…	52.809	58.43	178	379	2.08e-07
unnamed	gi|909714425|ref|WP_049957618.1|;gi|622484112|gb|KBA68005.1|;gi|626594445|gb|KCN25043.1|	92.612	94.46	379	374	2.39e-114
unnamed	gi|909714425|ref|WP_049957618.1|;gi|622484112|gb|KBA68005.1|;gi|626594445|gb|KCN25043.1|	51.955	57.54	179	297	4.84e-08
unnamed	gi|909714425|ref|WP_049957618.1|;gi|622484112|gb|KBA68005.1|;gi|626594445|gb|KCN25043.1|	81.818	90.91	33	327	9.03e-06
unnamed	gi|909713204|ref|WP_049956397.1|;gi|622239798|gb|KAY25769.1|;gi|622485312|gb|KBA69146.1|;gi|653942136|gb|KEB46156.1|;gi|653954295|gb|KEB57586.1|	92.876	94.46	379	374	2.39e-114
unnamed	gi|909713204|ref|WP_049956397.1|;gi|622239798|gb|KAY25769.1|;gi|622485312|gb|KBA69146.1|;gi|653942136|gb|KEB46156.1|;gi|653954295|gb|KEB57586.1|	51.955	57.54	179	297	4.84e-08
unnamed	gi|909713204|ref|WP_049956397.1|;gi|622239798|gb|KAY25769.1|;gi|622485312|gb|KBA69146.1|;gi|653942136|gb|KEB46156.1|;gi|653954295|gb|KEB57586.1|	81.818	90.91	33	327	9.03e-06
unnamed	gi|910008556|ref|WP_049963423.1|;gi|620757399|gb|KAL14999.1|;gi|654037575|gb|KEC36968.1|	92.612	94.46	379	374	2.39e-114
unnamed	gi|910008556|ref|WP_049963423.1|;gi|620757399|gb|KAL14999.1|;gi|654037575|gb|KEC36968.1|	51.955	57.54	179	297	4.84e-08
unnamed	gi|910008556|ref|WP_049963423.1|;gi|620757399|gb|KAL14999.1|;gi|654037575|gb|KEC36968.1|	81.818	90.91	33	327	9.03e-06
unnamed	gi|909713088|ref|WP_049956281.1|;gi|620753012|gb|KAL10721.1|;gi|622261564|gb|KAY47347.1|;gi|622516551|gb|KBA99660.1|;gi|622555245|gb|KBB37363.1|;gi|622704998|gb|KBC83516.1|;gi|622835660|gb|KBE11073.1|;gi|622949007|gb|KBF21797.1|;gi|626036697|gb|KCH80927.1|;gi|653874450|gb|KEA81430.1|	92.876	94.46	379	374	2.39e-114
unnamed	gi|909713088|ref|WP_049956281.1|;gi|620753012|gb|KAL10721.1|;gi|622261564|gb|KAY47347.1|;gi|622516551|gb|KBA99660.1|;gi|622555245|gb|KBB37363.1|;gi|622704998|gb|KBC83516.1|;gi|622835660|gb|KBE11073.1|;gi|622949007|gb|KBF21797.1|;gi|626036697|gb|KCH80927.1|;gi|653874450|gb|KEA81430.1|	51.955	57.54	179	297	4.84e-08
unnamed	gi|909713088|ref|WP_049956281.1|;gi|620753012|gb|KAL10721.1|;gi|622261564|gb|KAY47347.1|;gi|622516551|gb|KBA99660.1|;gi|622555245|gb|KBB37363.1|;gi|622704998|gb|KBC83516.1|;gi|622835660|gb|KBE11073.1|;gi|622949007|gb|KBF21797.1|;gi|626036697|gb|KCH80927.1|;gi|653874450|gb|KEA81430.1|	81.818	90.91	33	327	9.03e-06
unnamed	gi|686025670|ref|WP_031720642.1|;gi|626329304|gb|KCK66911.1|	92.612	94.2	379	421	2.42e-114
unnamed	gi|686025670|ref|WP_031720642.1|;gi|626329304|gb|KCK66911.1|	52.247	57.87	178	343	6.42e-08
unnamed	gi|686025670|ref|WP_031720642.1|;gi|626329304|gb|KCK66911.1|	81.818	90.91	33	374	6.78e-06
unnamed	gi|631463742|gb|KDA15584.1|;gi|801484739|emb|CFH64653.1|;gi|811551043|emb|CMK64641.1|;gi|811641255|emb|CLP45586.1|;gi|811934894|emb|CLP33287.1|;gi|887823077|emb|CMM54504.1|;gi|888178795|emb|CLZ04066.1|;gi|888455448|emb|CMB04453.1|	92.876	94.46	379	382	2.5e-114
unnamed	gi|631463742|gb|KDA15584.1|;gi|801484739|emb|CFH64653.1|;gi|811551043|emb|CMK64641.1|;gi|811641255|emb|CLP45586.1|;gi|811934894|emb|CLP33287.1|;gi|887823077|emb|CMM54504.1|;gi|888178795|emb|CLZ04066.1|;gi|888455448|emb|CMB04453.1|	51.955	57.54	179	305	5.57e-08
unnamed	gi|631463742|gb|KDA15584.1|;gi|801484739|emb|CFH64653.1|;gi|811551043|emb|CMK64641.1|;gi|811641255|emb|CLP45586.1|;gi|811934894|emb|CLP33287.1|;gi|887823077|emb|CMM54504.1|;gi|888178795|emb|CLZ04066.1|;gi|888455448|emb|CMB04453.1|	81.818	90.91	33	335	8.75e-06
unnamed	gi|735668329|ref|WP_034161758.1|	92.612	94.2	379	390	2.66e-114
unnamed	gi|735668329|ref|WP_034161758.1|	51.397	56.98	179	313	1.38e-07
unnamed	gi|735668329|ref|WP_034161758.1|	81.818	90.91	33	343	7.98e-06
unnamed	gi|913357577|ref|WP_050376753.1|	92.612	94.2	379	436	2.75e-114
unnamed	gi|913357577|ref|WP_050376753.1|	51.685	57.3	178	358	1.79e-07
unnamed	gi|686082558|ref|WP_031747858.1|	96.682	97.63	211	210	3.32e-114
unnamed	gi|686082558|ref|WP_031747858.1|	66.372	73.45	113	210	5.39e-21
unnamed	gi|686082558|ref|WP_031747858.1|	51.579	62.11	95	189	5.41e-15
unnamed	gi|686082558|ref|WP_031747858.1|	79.167	87.5	24	210	0.39
unnamed	gi|735675788|ref|WP_034166973.1|	92.612	94.2	379	384	3.37e-114
unnamed	gi|735675788|ref|WP_034166973.1|	51.397	56.98	179	307	1.41e-07
unnamed	gi|735675788|ref|WP_034166973.1|	81.818	90.91	33	337	8.35e-06
unnamed	gi|764918529|ref|WP_044490858.1|;gi|624988457|gb|KBZ40381.1|	92.612	94.2	379	390	3.41e-114
unnamed	gi|764918529|ref|WP_044490858.1|;gi|624988457|gb|KBZ40381.1|	52.514	58.1	179	313	1.39e-07
unnamed	gi|764918529|ref|WP_044490858.1|;gi|624988457|gb|KBZ40381.1|	81.818	90.91	33	343	8.12e-06
unnamed	gi|686029104|ref|WP_031720816.1|;gi|621626709|gb|KAS19536.1|;gi|623483960|gb|KBK52028.1|;gi|623650308|gb|KBM16493.1|;gi|624781149|gb|KBX34684.1|	92.612	94.2	379	457	3.48e-114
unnamed	gi|686029104|ref|WP_031720816.1|;gi|621626709|gb|KAS19536.1|;gi|623483960|gb|KBK52028.1|;gi|623650308|gb|KBM16493.1|;gi|624781149|gb|KBX34684.1|	52.247	57.87	178	379	5.63e-08
unnamed	gi|889312556|emb|CMP38328.1|	92.084	93.67	379	457	4.13e-114
unnamed	gi|889312556|emb|CMP38328.1|	88.189	91.34	127	123	2.66e-46
unnamed	gi|889312556|emb|CMP38328.1|	52.083	62.5	96	379	1.28e-14
unnamed	gi|686035185|ref|WP_031724738.1|;gi|622464700|gb|KBA48977.1|;gi|887769537|emb|CML21407.1|;gi|887790290|emb|CMN23984.1|;gi|892567866|emb|CNJ94714.1|	92.348	93.93	379	457	4.13e-114
unnamed	gi|686035185|ref|WP_031724738.1|;gi|622464700|gb|KBA48977.1|;gi|887769537|emb|CML21407.1|;gi|887790290|emb|CMN23984.1|;gi|892567866|emb|CNJ94714.1|	88.189	91.34	127	123	2.66e-46
unnamed	gi|686035185|ref|WP_031724738.1|;gi|622464700|gb|KBA48977.1|;gi|887769537|emb|CML21407.1|;gi|887790290|emb|CMN23984.1|;gi|892567866|emb|CNJ94714.1|	52.083	62.5	96	379	1.28e-14
unnamed	gi|909713145|ref|WP_049956338.1|;gi|622254839|gb|KAY40678.1|	92.348	93.93	379	457	4.17e-114
unnamed	gi|909713145|ref|WP_049956338.1|;gi|622254839|gb|KAY40678.1|	87.402	91.34	127	123	7.18e-46
unnamed	gi|909713145|ref|WP_049956338.1|;gi|622254839|gb|KAY40678.1|	52.083	62.5	96	379	1.3e-14
unnamed	gi|890647284|emb|CLX05687.1|	92.612	94.2	379	382	4.75e-114
unnamed	gi|890647284|emb|CLX05687.1|	51.397	56.98	179	305	1.23e-07
unnamed	gi|890647284|emb|CLX05687.1|	81.818	90.91	33	335	8.02e-06
unnamed	gi|909713815|ref|WP_049957008.1|;gi|624536078|gb|KBU91744.1|	92.612	94.46	379	374	5.45e-114
unnamed	gi|909713815|ref|WP_049957008.1|;gi|624536078|gb|KBU91744.1|	51.955	57.54	179	297	6.47e-08
unnamed	gi|909713815|ref|WP_049957008.1|;gi|624536078|gb|KBU91744.1|	81.818	90.91	33	327	1.02e-05
unnamed	gi|909712496|ref|WP_049955689.1|;gi|622038948|gb|KAW26956.1|	91.821	93.93	379	374	5.45e-114
unnamed	gi|909712496|ref|WP_049955689.1|;gi|622038948|gb|KAW26956.1|	52.041	62.24	98	297	1.94e-15
unnamed	gi|909712496|ref|WP_049955689.1|;gi|622038948|gb|KAW26956.1|	81.818	90.91	33	327	1.02e-05
unnamed	gi|909712471|ref|WP_049955664.1|;gi|621910896|gb|KAV01207.1|	92.348	94.46	379	374	5.45e-114
unnamed	gi|909712471|ref|WP_049955664.1|;gi|621910896|gb|KAV01207.1|	51.955	57.54	179	297	6.47e-08
unnamed	gi|909712471|ref|WP_049955664.1|;gi|621910896|gb|KAV01207.1|	81.818	90.91	33	327	1.02e-05
unnamed	gi|909709461|ref|WP_049952659.1|;gi|621854819|gb|KAU46174.1|	92.348	94.46	379	374	5.45e-114
unnamed	gi|909709461|ref|WP_049952659.1|;gi|621854819|gb|KAU46174.1|	51.955	57.54	179	297	6.47e-08
unnamed	gi|909709461|ref|WP_049952659.1|;gi|621854819|gb|KAU46174.1|	81.818	90.91	33	327	1.02e-05
unnamed	gi|909707711|ref|WP_049950909.1|;gi|621306620|gb|KAP05764.1|;gi|623546179|gb|KBL13453.1|	92.612	94.46	379	374	5.45e-114
unnamed	gi|909707711|ref|WP_049950909.1|;gi|621306620|gb|KAP05764.1|;gi|623546179|gb|KBL13453.1|	51.955	57.54	179	297	6.47e-08
unnamed	gi|909707711|ref|WP_049950909.1|;gi|621306620|gb|KAP05764.1|;gi|623546179|gb|KBL13453.1|	81.818	90.91	33	327	1.02e-05
unnamed	gi|757672614|ref|WP_042904556.1|;gi|621237939|gb|KAO38724.1|;gi|621455849|gb|KAQ50886.1|	92.612	94.2	379	374	5.45e-114
unnamed	gi|757672614|ref|WP_042904556.1|;gi|621237939|gb|KAO38724.1|;gi|621455849|gb|KAQ50886.1|	51.955	57.54	179	297	6.47e-08
unnamed	gi|757672614|ref|WP_042904556.1|;gi|621237939|gb|KAO38724.1|;gi|621455849|gb|KAQ50886.1|	81.818	90.91	33	327	1.02e-05
unnamed	gi|757481896|ref|WP_042755726.1|;gi|621128768|gb|KAN32117.1|;gi|621143369|gb|KAN46405.1|;gi|621158556|gb|KAN61209.1|;gi|621205828|gb|KAO07399.1|;gi|621213511|gb|KAO14882.1|;gi|621261711|gb|KAO61905.1|;gi|621341640|gb|KAP39948.1|;gi|621350065|gb|KAP48167.1|;gi|621353001|gb|KAP51042.1|;gi|621357121|gb|KAP55075.1|;gi|621366330|gb|KAP64075.1|;gi|621382483|gb|KAP79848.1|;gi|621390704|gb|KAP87860.1|;gi…	92.876	94.46	379	374	5.45e-114
unnamed	gi|757481896|ref|WP_042755726.1|;gi|621128768|gb|KAN32117.1|;gi|621143369|gb|KAN46405.1|;gi|621158556|gb|KAN61209.1|;gi|621205828|gb|KAO07399.1|;gi|621213511|gb|KAO14882.1|;gi|621261711|gb|KAO61905.1|;gi|621341640|gb|KAP39948.1|;gi|621350065|gb|KAP48167.1|;gi|621353001|gb|KAP51042.1|;gi|621357121|gb|KAP55075.1|;gi|621366330|gb|KAP64075.1|;gi|621382483|gb|KAP79848.1|;gi|621390704|gb|KAP87860.1|;gi…	51.955	57.54	179	297	6.47e-08
unnamed	gi|757481896|ref|WP_042755726.1|;gi|621128768|gb|KAN32117.1|;gi|621143369|gb|KAN46405.1|;gi|621158556|gb|KAN61209.1|;gi|621205828|gb|KAO07399.1|;gi|621213511|gb|KAO14882.1|;gi|621261711|gb|KAO61905.1|;gi|621341640|gb|KAP39948.1|;gi|621350065|gb|KAP48167.1|;gi|621353001|gb|KAP51042.1|;gi|621357121|gb|KAP55075.1|;gi|621366330|gb|KAP64075.1|;gi|621382483|gb|KAP79848.1|;gi|621390704|gb|KAP87860.1|;gi…	81.818	90.91	33	327	1.02e-05
unnamed	gi|910006894|ref|WP_049961762.1|;gi|620860054|gb|KAM15843.1|	92.612	94.2	379	374	5.45e-114
unnamed	gi|910006894|ref|WP_049961762.1|;gi|620860054|gb|KAM15843.1|	52.041	62.24	98	297	1.94e-15
unnamed	gi|910006894|ref|WP_049961762.1|;gi|620860054|gb|KAM15843.1|	81.818	90.91	33	327	1.02e-05
unnamed	gi|910006894|ref|WP_049961762.1|;gi|620860054|gb|KAM15843.1|	69.841	76.19	63	59	0.000361
unnamed	gi|909707731|ref|WP_049950929.1|;gi|620837971|gb|KAL94167.1|;gi|620900829|gb|KAM55929.1|;gi|621095410|gb|KAM99604.1|;gi|621495661|gb|KAQ89691.1|;gi|621905298|gb|KAU95705.1|;gi|621934418|gb|KAV24397.1|;gi|621943696|gb|KAV33502.1|;gi|622034335|gb|KAW22427.1|;gi|624359277|gb|KBT18699.1|;gi|624366861|gb|KBT26129.1|;gi|626221071|gb|KCJ60850.1|;gi|626359458|gb|KCK96486.1|;gi|626673136|gb|KCO01914.1|	92.876	94.46	379	374	5.45e-114
unnamed	gi|909707731|ref|WP_049950929.1|;gi|620837971|gb|KAL94167.1|;gi|620900829|gb|KAM55929.1|;gi|621095410|gb|KAM99604.1|;gi|621495661|gb|KAQ89691.1|;gi|621905298|gb|KAU95705.1|;gi|621934418|gb|KAV24397.1|;gi|621943696|gb|KAV33502.1|;gi|622034335|gb|KAW22427.1|;gi|624359277|gb|KBT18699.1|;gi|624366861|gb|KBT26129.1|;gi|626221071|gb|KCJ60850.1|;gi|626359458|gb|KCK96486.1|;gi|626673136|gb|KCO01914.1|	51.955	57.54	179	297	6.47e-08
unnamed	gi|909707731|ref|WP_049950929.1|;gi|620837971|gb|KAL94167.1|;gi|620900829|gb|KAM55929.1|;gi|621095410|gb|KAM99604.1|;gi|621495661|gb|KAQ89691.1|;gi|621905298|gb|KAU95705.1|;gi|621934418|gb|KAV24397.1|;gi|621943696|gb|KAV33502.1|;gi|622034335|gb|KAW22427.1|;gi|624359277|gb|KBT18699.1|;gi|624366861|gb|KBT26129.1|;gi|626221071|gb|KCJ60850.1|;gi|626359458|gb|KCK96486.1|;gi|626673136|gb|KCO01914.1|	81.818	90.91	33	327	1.02e-05
unnamed	gi|910008407|ref|WP_049963274.1|;gi|620810882|gb|KAL67656.1|	92.612	94.2	379	374	5.45e-114
unnamed	gi|910008407|ref|WP_049963274.1|;gi|620810882|gb|KAL67656.1|	52.041	62.24	98	297	1.94e-15
unnamed	gi|910008407|ref|WP_049963274.1|;gi|620810882|gb|KAL67656.1|	69.841	76.19	63	59	0.000361
unnamed	gi|909821496|ref|WP_049958953.1|;gi|623698043|gb|KBM63537.1|	92.612	94.2	379	406	5.74e-114
unnamed	gi|909821496|ref|WP_049958953.1|;gi|623698043|gb|KBM63537.1|	51.685	57.3	178	328	1.91e-07
unnamed	gi|909821496|ref|WP_049958953.1|;gi|623698043|gb|KBM63537.1|	81.818	90.91	33	359	7.81e-06
unnamed	gi|887714148|emb|CML37657.1|	92.348	93.93	379	457	7.05e-114
unnamed	gi|887714148|emb|CML37657.1|	87.402	90.55	127	123	1.57e-45
unnamed	gi|887714148|emb|CML37657.1|	52.083	62.5	96	379	1.4e-14
unnamed	gi|621303124|gb|KAP02382.1|	96.447	97.46	197	196	7.84e-114
unnamed	gi|621303124|gb|KAP02382.1|	52.041	62.24	98	119	2.99e-16
unnamed	gi|621303124|gb|KAP02382.1|	42.105	53.22	171	183	2.19e-12
unnamed	gi|621303124|gb|KAP02382.1|	81.818	90.91	33	149	5.28e-06
unnamed	gi|910012946|ref|WP_049967659.1|;gi|653930550|gb|KEB35136.1|	92.348	94.2	379	374	8.37e-114
unnamed	gi|910012946|ref|WP_049967659.1|;gi|653930550|gb|KEB35136.1|	51.397	56.98	179	297	1.23e-07
unnamed	gi|910012946|ref|WP_049967659.1|;gi|653930550|gb|KEB35136.1|	81.818	90.91	33	327	9.51e-06
unnamed	gi|909821591|ref|WP_049959048.1|;gi|623749280|gb|KBN14177.1|	92.084	93.93	379	374	8.37e-114
unnamed	gi|909821591|ref|WP_049959048.1|;gi|623749280|gb|KBN14177.1|	51.397	56.98	179	297	1.23e-07
unnamed	gi|909821591|ref|WP_049959048.1|;gi|623749280|gb|KBN14177.1|	81.818	90.91	33	327	9.51e-06
unnamed	gi|909714980|ref|WP_049958173.1|;gi|623009116|gb|KBF80896.1|	92.084	93.93	379	374	8.37e-114
unnamed	gi|909714980|ref|WP_049958173.1|;gi|623009116|gb|KBF80896.1|	51.397	56.98	179	297	1.23e-07
unnamed	gi|909714980|ref|WP_049958173.1|;gi|623009116|gb|KBF80896.1|	81.818	90.91	33	327	9.51e-06
unnamed	gi|909715258|ref|WP_049958451.1|;gi|622799903|gb|KBD76178.1|	92.348	94.2	379	374	8.37e-114
unnamed	gi|909715258|ref|WP_049958451.1|;gi|622799903|gb|KBD76178.1|	51.397	56.98	179	297	1.23e-07
unnamed	gi|909715258|ref|WP_049958451.1|;gi|622799903|gb|KBD76178.1|	81.818	90.91	33	327	9.51e-06
unnamed	gi|909714800|ref|WP_049957993.1|;gi|622784916|gb|KBD61561.1|	92.348	93.93	379	374	8.37e-114
unnamed	gi|909714800|ref|WP_049957993.1|;gi|622784916|gb|KBD61561.1|	51.397	56.98	179	297	1.23e-07
unnamed	gi|909714800|ref|WP_049957993.1|;gi|622784916|gb|KBD61561.1|	81.818	90.91	33	327	9.51e-06
unnamed	gi|909713860|ref|WP_049957053.1|;gi|622696324|gb|KBC75050.1|;gi|624554236|gb|KBV09379.1|	92.084	93.93	379	374	8.37e-114
unnamed	gi|909713860|ref|WP_049957053.1|;gi|622696324|gb|KBC75050.1|;gi|624554236|gb|KBV09379.1|	51.397	56.98	179	297	1.23e-07
unnamed	gi|909713860|ref|WP_049957053.1|;gi|622696324|gb|KBC75050.1|;gi|624554236|gb|KBV09379.1|	81.818	90.91	33	327	9.51e-06
unnamed	gi|909714608|ref|WP_049957801.1|;gi|622635507|gb|KBC15628.1|	92.084	94.2	379	374	8.37e-114
unnamed	gi|909714608|ref|WP_049957801.1|;gi|622635507|gb|KBC15628.1|	51.397	56.98	179	297	1.23e-07
unnamed	gi|909714608|ref|WP_049957801.1|;gi|622635507|gb|KBC15628.1|	81.818	90.91	33	327	9.51e-06
unnamed	gi|909714755|ref|WP_049957948.1|;gi|622609714|gb|KBB90527.1|	92.084	93.93	379	374	8.37e-114
unnamed	gi|909714755|ref|WP_049957948.1|;gi|622609714|gb|KBB90527.1|	51.397	56.98	179	297	1.23e-07
unnamed	gi|909714755|ref|WP_049957948.1|;gi|622609714|gb|KBB90527.1|	81.818	90.91	33	327	9.51e-06
unnamed	gi|909713772|ref|WP_049956965.1|;gi|622482565|gb|KBA66512.1|;gi|624421912|gb|KBT80331.1|	92.084	94.2	379	374	8.37e-114
unnamed	gi|909713772|ref|WP_049956965.1|;gi|622482565|gb|KBA66512.1|;gi|624421912|gb|KBT80331.1|	51.397	56.98	179	297	1.23e-07
unnamed	gi|909713772|ref|WP_049956965.1|;gi|622482565|gb|KBA66512.1|;gi|624421912|gb|KBT80331.1|	81.818	90.91	33	327	9.51e-06
unnamed	gi|909712614|ref|WP_049955807.1|;gi|622053501|gb|KAW41237.1|	92.348	94.2	379	374	8.37e-114
unnamed	gi|909712614|ref|WP_049955807.1|;gi|622053501|gb|KAW41237.1|	51.397	56.98	179	297	1.23e-07
unnamed	gi|909712614|ref|WP_049955807.1|;gi|622053501|gb|KAW41237.1|	81.818	90.91	33	327	9.51e-06
unnamed	gi|909714575|ref|WP_049957768.1|;gi|620857274|gb|KAM13120.1|;gi|622593236|gb|KBB74401.1|;gi|622694111|gb|KBC72937.1|;gi|622806444|gb|KBD82567.1|	92.348	94.2	379	374	8.37e-114
unnamed	gi|909714575|ref|WP_049957768.1|;gi|620857274|gb|KAM13120.1|;gi|622593236|gb|KBB74401.1|;gi|622694111|gb|KBC72937.1|;gi|622806444|gb|KBD82567.1|	51.397	56.98	179	297	1.23e-07
unnamed	gi|909714575|ref|WP_049957768.1|;gi|620857274|gb|KAM13120.1|;gi|622593236|gb|KBB74401.1|;gi|622694111|gb|KBC72937.1|;gi|622806444|gb|KBD82567.1|	81.818	90.91	33	327	9.51e-06
unnamed	gi|909707369|ref|WP_049950570.1|;gi|620823540|gb|KAL80021.1|;gi|620846340|gb|KAM02404.1|;gi|621218580|gb|KAO19866.1|;gi|621917654|gb|KAV07816.1|;gi|622010010|gb|KAV98578.1|;gi|622033324|gb|KAW21435.1|;gi|622182109|gb|KAX68706.1|;gi|622196514|gb|KAX82917.1|;gi|622209852|gb|KAX96170.1|;gi|622218012|gb|KAY04194.1|;gi|622507839|gb|KBA91145.1|;gi|622568152|gb|KBB49914.1|;gi|622580933|gb|KBB62382.1|;gi…	92.612	94.2	379	374	8.37e-114
unnamed	gi|909707369|ref|WP_049950570.1|;gi|620823540|gb|KAL80021.1|;gi|620846340|gb|KAM02404.1|;gi|621218580|gb|KAO19866.1|;gi|621917654|gb|KAV07816.1|;gi|622010010|gb|KAV98578.1|;gi|622033324|gb|KAW21435.1|;gi|622182109|gb|KAX68706.1|;gi|622196514|gb|KAX82917.1|;gi|622209852|gb|KAX96170.1|;gi|622218012|gb|KAY04194.1|;gi|622507839|gb|KBA91145.1|;gi|622568152|gb|KBB49914.1|;gi|622580933|gb|KBB62382.1|;gi…	51.397	56.98	179	297	1.23e-07
unnamed	gi|909707369|ref|WP_049950570.1|;gi|620823540|gb|KAL80021.1|;gi|620846340|gb|KAM02404.1|;gi|621218580|gb|KAO19866.1|;gi|621917654|gb|KAV07816.1|;gi|622010010|gb|KAV98578.1|;gi|622033324|gb|KAW21435.1|;gi|622182109|gb|KAX68706.1|;gi|622196514|gb|KAX82917.1|;gi|622209852|gb|KAX96170.1|;gi|622218012|gb|KAY04194.1|;gi|622507839|gb|KBA91145.1|;gi|622568152|gb|KBB49914.1|;gi|622580933|gb|KBB62382.1|;gi…	81.818	90.91	33	327	9.51e-06
unnamed	gi|685942537|ref|WP_031672829.1|;gi|620798378|gb|KAL55392.1|;gi|620833664|gb|KAL89960.1|;gi|620845716|gb|KAM01789.1|;gi|621206168|gb|KAO07733.1|;gi|621219761|gb|KAO21021.1|;gi|621220653|gb|KAO21862.1|;gi|621241400|gb|KAO42110.1|;gi|621268857|gb|KAO68914.1|;gi|621301163|gb|KAP00474.1|;gi|621320089|gb|KAP18917.1|;gi|621345500|gb|KAP43706.1|;gi|621402818|gb|KAP99663.1|;gi|621405436|gb|KAQ02213.1|;gi…	92.612	94.2	379	374	8.37e-114
unnamed	gi|685942537|ref|WP_031672829.1|;gi|620798378|gb|KAL55392.1|;gi|620833664|gb|KAL89960.1|;gi|620845716|gb|KAM01789.1|;gi|621206168|gb|KAO07733.1|;gi|621219761|gb|KAO21021.1|;gi|621220653|gb|KAO21862.1|;gi|621241400|gb|KAO42110.1|;gi|621268857|gb|KAO68914.1|;gi|621301163|gb|KAP00474.1|;gi|621320089|gb|KAP18917.1|;gi|621345500|gb|KAP43706.1|;gi|621402818|gb|KAP99663.1|;gi|621405436|gb|KAQ02213.1|;gi…	51.397	56.98	179	297	1.23e-07
unnamed	gi|685942537|ref|WP_031672829.1|;gi|620798378|gb|KAL55392.1|;gi|620833664|gb|KAL89960.1|;gi|620845716|gb|KAM01789.1|;gi|621206168|gb|KAO07733.1|;gi|621219761|gb|KAO21021.1|;gi|621220653|gb|KAO21862.1|;gi|621241400|gb|KAO42110.1|;gi|621268857|gb|KAO68914.1|;gi|621301163|gb|KAP00474.1|;gi|621320089|gb|KAP18917.1|;gi|621345500|gb|KAP43706.1|;gi|621402818|gb|KAP99663.1|;gi|621405436|gb|KAQ02213.1|;gi…	81.818	90.91	33	327	9.51e-06
unnamed	gi|909714653|ref|WP_049957846.1|;gi|622682555|gb|KBC61616.1|	92.612	94.2	379	384	8.47e-114
unnamed	gi|909714653|ref|WP_049957846.1|;gi|622682555|gb|KBC61616.1|	51.397	56.98	179	307	1.5e-07
unnamed	gi|909714653|ref|WP_049957846.1|;gi|622682555|gb|KBC61616.1|	81.818	90.91	33	337	8.65e-06
unnamed	gi|909714944|ref|WP_049958137.1|;gi|620768161|gb|KAL25588.1|;gi|620816031|gb|KAL72649.1|;gi|622547401|gb|KBB29710.1|;gi|623700998|gb|KBM66464.1|	92.612	94.2	379	384	8.47e-114
unnamed	gi|909714944|ref|WP_049958137.1|;gi|620768161|gb|KAL25588.1|;gi|620816031|gb|KAL72649.1|;gi|622547401|gb|KBB29710.1|;gi|623700998|gb|KBM66464.1|	51.397	56.98	179	307	1.5e-07
unnamed	gi|909714944|ref|WP_049958137.1|;gi|620768161|gb|KAL25588.1|;gi|620816031|gb|KAL72649.1|;gi|622547401|gb|KBB29710.1|;gi|623700998|gb|KBM66464.1|	81.818	90.91	33	337	8.65e-06
unnamed	gi|686071023|ref|WP_031743185.1|;gi|621888813|gb|KAU79538.1|	92.612	94.2	379	457	8.82e-114
unnamed	gi|686071023|ref|WP_031743185.1|;gi|621888813|gb|KAU79538.1|	52.247	57.87	178	379	7.51e-08
unnamed	gi|909821556|ref|WP_049959013.1|	92.612	94.2	379	437	1e-113
unnamed	gi|909821556|ref|WP_049959013.1|	51.685	57.3	178	359	2.19e-07
unnamed	gi|735676404|ref|WP_034167335.1|	92.612	94.2	379	445	1.16e-113
unnamed	gi|735676404|ref|WP_034167335.1|	51.685	57.3	178	367	2.38e-07
unnamed	gi|910014359|ref|WP_049969072.1|;gi|620835671|gb|KAL91939.1|	92.084	93.93	379	384	1.7e-113
unnamed	gi|910014359|ref|WP_049969072.1|;gi|620835671|gb|KAL91939.1|	64.286	65.87	126	254	3.4e-07
unnamed	gi|910014359|ref|WP_049969072.1|;gi|620835671|gb|KAL91939.1|	78.788	87.88	33	337	2.97e-05
unnamed	gi|887765343|emb|CML60561.1|	92.348	93.93	379	382	1.75e-113
unnamed	gi|887765343|emb|CML60561.1|	51.546	61.86	97	305	5.87e-15
unnamed	gi|887765343|emb|CML60561.1|	71.831	78.87	71	67	3.47e-08
unnamed	gi|887765343|emb|CML60561.1|	81.818	90.91	33	335	8.83e-06
unnamed	gi|909707675|ref|WP_049950873.1|;gi|621257971|gb|KAO58268.1|	92.612	94.46	379	384	2.78e-113
unnamed	gi|909707675|ref|WP_049950873.1|;gi|621257971|gb|KAO58268.1|	51.955	57.54	179	307	6.87e-08
unnamed	gi|909707675|ref|WP_049950873.1|;gi|621257971|gb|KAO58268.1|	81.818	90.91	33	337	8.72e-06
unnamed	gi|380720812|gb|AFE15921.1|	92.105	93.68	380	458	6.63e-113
unnamed	gi|380720812|gb|AFE15921.1|	64.964	72.26	137	380	1.89e-13
unnamed	gi|909713270|ref|WP_049956463.1|;gi|621858646|gb|KAU49926.1|	92.348	94.2	379	374	7.93e-113
unnamed	gi|909713270|ref|WP_049956463.1|;gi|621858646|gb|KAU49926.1|	51.955	57.54	179	297	6.25e-08
unnamed	gi|909713270|ref|WP_049956463.1|;gi|621858646|gb|KAU49926.1|	81.818	90.91	33	327	1.06e-05
unnamed	gi|560885526|ref|WP_023643205.1|	92.348	93.93	379	457	9.15e-113
unnamed	gi|560885526|ref|WP_023643205.1|	65.079	66.67	126	327	9.58e-08
unnamed	gi|887799924|emb|CMN21228.1|	92.084	93.67	379	457	1.1e-112
unnamed	gi|887799924|emb|CMN21228.1|	88.189	91.34	127	123	3.16e-46
unnamed	gi|887799924|emb|CMN21228.1|	50.538	61.29	93	379	5.27e-13
unnamed	gi|503754713|ref|WP_013988789.1|;gi|339330399|emb|CCC26062.1|	91.885	93.46	382	460	1.14e-112
unnamed	gi|503754713|ref|WP_013988789.1|;gi|339330399|emb|CCC26062.1|	85.827	89.76	127	123	1.58e-44
unnamed	gi|503754713|ref|WP_013988789.1|;gi|339330399|emb|CCC26062.1|	51.064	61.7	94	382	1.8e-13
unnamed	gi|505387901|ref|WP_015575003.1|;gi|478740854|gb|AGJ67014.1|	87.599	89.18	379	454	1.34e-112
unnamed	gi|505387901|ref|WP_015575003.1|;gi|478740854|gb|AGJ67014.1|	46.286	52	175	376	1.17e-07
unnamed	gi|909715196|ref|WP_049958389.1|;gi|622997397|gb|KBF69316.1|	90.765	92.35	379	371	2.01e-112
unnamed	gi|909715196|ref|WP_049958389.1|;gi|622997397|gb|KBF69316.1|	52.273	57.95	176	294	5.23e-08
unnamed	gi|909715196|ref|WP_049958389.1|;gi|622997397|gb|KBF69316.1|	81.818	90.91	33	324	9.43e-06
unnamed	gi|518086849|ref|WP_019257057.1|;gi|621326929|gb|KAP25598.1|	96.41	97.44	195	194	2.38e-112
unnamed	gi|518086849|ref|WP_019257057.1|;gi|621326929|gb|KAP25598.1|	51.546	61.86	97	117	8.02e-16
unnamed	gi|518086849|ref|WP_019257057.1|;gi|621326929|gb|KAP25598.1|	42.105	53.22	171	181	1.17e-12
unnamed	gi|518086849|ref|WP_019257057.1|;gi|621326929|gb|KAP25598.1|	81.818	90.91	33	147	4.96e-06
unnamed	gi|910152429|ref|WP_050008890.1|	86.016	87.6	379	433	4.67e-112
unnamed	gi|910152429|ref|WP_050008890.1|	51.064	61.7	94	355	1.6e-13
unnamed	gi|764000082|emb|CEJ35994.1|	86.016	87.6	379	448	6.27e-112
unnamed	gi|764000082|emb|CEJ35994.1|	88.095	92.86	42	318	1.74e-13
unnamed	gi|686043427|ref|WP_031730789.1|;gi|626450363|gb|KCL84542.1|	90.439	91.99	387	465	7.49e-112
unnamed	gi|686043427|ref|WP_031730789.1|;gi|626450363|gb|KCL84542.1|	86.614	89.76	127	123	6.77e-45
unnamed	gi|686043427|ref|WP_031730789.1|;gi|626450363|gb|KCL84542.1|	51.064	61.7	94	387	1.76e-13
unnamed	gi|909846518|ref|WP_049960516.1|;gi|626809133|gb|KCP35419.1|	85.507	86.96	414	493	1.48e-111
unnamed	gi|909846518|ref|WP_049960516.1|;gi|626809133|gb|KCP35419.1|	87.402	91.34	127	123	8.03e-46
unnamed	gi|909846518|ref|WP_049960516.1|;gi|626809133|gb|KCP35419.1|	90.476	95.24	42	327	8.38e-14
unnamed	gi|685974621|ref|WP_031683787.1|;gi|626628028|gb|KCN57773.1|	92.612	94.2	379	457	3.92e-111
unnamed	gi|685974621|ref|WP_031683787.1|;gi|626628028|gb|KCN57773.1|	64.964	72.26	137	379	1.12e-13
unnamed	gi|685999072|ref|WP_031702310.1|;gi|622235381|gb|KAY21397.1|	92.612	94.2	379	457	5.95e-111
unnamed	gi|685999072|ref|WP_031702310.1|;gi|622235381|gb|KAY21397.1|	64.964	72.26	137	379	1.24e-13
unnamed	gi|685995878|ref|WP_031699774.1|;gi|625890447|gb|KCG38486.1|	92.348	93.93	379	457	1.28e-110
unnamed	gi|685995878|ref|WP_031699774.1|;gi|625890447|gb|KCG38486.1|	90.588	92.94	85	327	3e-13
unnamed	gi|685980065|ref|WP_031687917.1|;gi|622933026|gb|KBF06206.1|	92.348	93.93	379	457	1.28e-110
unnamed	gi|685980065|ref|WP_031687917.1|;gi|622933026|gb|KBF06206.1|	90.588	92.94	85	327	3e-13
unnamed	gi|686017384|ref|WP_031715284.1|;gi|622878102|gb|KBE52534.1|	92.348	93.93	379	457	1.28e-110
unnamed	gi|686017384|ref|WP_031715284.1|;gi|622878102|gb|KBE52534.1|	88.043	91.3	92	327	1.87e-12
unnamed	gi|686020702|ref|WP_031717465.1|;gi|622888406|gb|KBE62561.1|	92.348	93.93	379	457	1.47e-110
unnamed	gi|686020702|ref|WP_031717465.1|;gi|622888406|gb|KBE62561.1|	88.043	91.3	92	327	1.87e-12
unnamed	gi|686033912|ref|WP_031724012.1|;gi|623388904|gb|KBJ57705.1|;gi|624812621|gb|KBX65933.1|	92.348	93.93	379	457	5.84e-110
unnamed	gi|686033912|ref|WP_031724012.1|;gi|623388904|gb|KBJ57705.1|;gi|624812621|gb|KBX65933.1|	64.234	71.53	137	379	3.55e-13
unnamed	gi|888463876|emb|CMT34802.1|	100	100	176	313	1.96e-109
unnamed	gi|888463876|emb|CMT34802.1|	80.508	84.32	236	236	1.37e-44
unnamed	gi|888463876|emb|CMT34802.1|	100	100	60	68	4.28e-16
unnamed	gi|757482740|ref|WP_042756184.1|;gi|624469931|gb|KBU27541.1|	92.612	94.2	379	374	2e-109
unnamed	gi|757482740|ref|WP_042756184.1|;gi|624469931|gb|KBU27541.1|	64.493	71.74	138	297	7.78e-14
unnamed	gi|757482740|ref|WP_042756184.1|;gi|624469931|gb|KBU27541.1|	81.818	90.91	33	327	1.02e-05
unnamed	gi|912503398|ref|WP_050173329.1|;gi|800745069|emb|CFJ29117.1|;gi|888531846|emb|CLP31915.1|;gi|889044012|emb|CMO67594.1|;gi|892788140|emb|CNC37558.1|	100	100	175	388	2.22e-109
unnamed	gi|912503398|ref|WP_050173329.1|;gi|800745069|emb|CFJ29117.1|;gi|888531846|emb|CLP31915.1|;gi|889044012|emb|CMO67594.1|;gi|892788140|emb|CNC37558.1|	100	100	257	257	8.91e-83
unnamed	gi|912503398|ref|WP_050173329.1|;gi|800745069|emb|CFJ29117.1|;gi|888531846|emb|CLP31915.1|;gi|889044012|emb|CMO67594.1|;gi|892788140|emb|CNC37558.1|	100	100	60	143	1.06e-15
unnamed	gi|685944647|ref|WP_031673389.1|;gi|626908825|gb|KCQ33083.1|	92.348	93.93	379	457	2.34e-109
unnamed	gi|685944647|ref|WP_031673389.1|;gi|626908825|gb|KCQ33083.1|	64.583	72.22	144	379	7.83e-13
unnamed	gi|889622882|emb|CLR36190.1|	100	100	175	343	2.89e-109
unnamed	gi|889622882|emb|CLR36190.1|	83.774	87.17	265	265	7.66e-66
unnamed	gi|889622882|emb|CLR36190.1|	100	100	60	98	8.33e-16
unnamed	gi|909707774|ref|WP_049950972.1|;gi|621235698|gb|KAO36536.1|	92.348	93.93	379	374	3.07e-109
unnamed	gi|909707774|ref|WP_049950972.1|;gi|621235698|gb|KAO36536.1|	63.448	71.03	145	297	1.18e-12
unnamed	gi|909707774|ref|WP_049950972.1|;gi|621235698|gb|KAO36536.1|	81.818	90.91	33	327	9.51e-06
unnamed	gi|811867358|emb|CMS35418.1|;gi|888887004|emb|CLW68798.1|;gi|889226994|emb|CMF67323.1|	100	100	175	313	7.89e-109
unnamed	gi|811867358|emb|CMS35418.1|;gi|888887004|emb|CLW68798.1|;gi|889226994|emb|CMF67323.1|	81.356	85.17	236	236	1.15e-43
unnamed	gi|811867358|emb|CMS35418.1|;gi|888887004|emb|CLW68798.1|;gi|889226994|emb|CMF67323.1|	100	100	60	68	4.73e-16
unnamed	gi|888166839|emb|CMQ90935.1|	100	100	175	597	1.25e-108
unnamed	gi|888166839|emb|CMQ90935.1|	100	100	226	466	4.08e-73
unnamed	gi|888166839|emb|CMQ90935.1|	100	100	143	143	1.57e-54
unnamed	gi|686048262|ref|WP_031733806.1|;gi|623512059|gb|KBK79646.1|	99.429	99.43	175	388	2.46e-108
unnamed	gi|686048262|ref|WP_031733806.1|;gi|623512059|gb|KBK79646.1|	86.452	89.03	310	310	8.82e-83
unnamed	gi|686048262|ref|WP_031733806.1|;gi|623512059|gb|KBK79646.1|	100	100	60	143	1.1e-15
unnamed	gi|889143560|emb|CMQ47646.1|	100	100	173	388	2.76e-108
unnamed	gi|889143560|emb|CMQ47646.1|	98.833	98.83	257	257	5.91e-83
unnamed	gi|889143560|emb|CMQ47646.1|	100	100	60	143	1.19e-15
unnamed	gi|811686827|emb|CMP33584.1|	100	100	175	282	7.77e-108
unnamed	gi|811686827|emb|CMP33584.1|	78.537	82.93	205	205	2.9e-23
unnamed	gi|811686827|emb|CMP33584.1|	97.297	100	37	37	0.4
unnamed	gi|889015452|emb|CMN08167.1|	100	100	175	356	9.68e-108
unnamed	gi|889015452|emb|CMN08167.1|	81.092	84.45	238	279	2.11e-43
unnamed	gi|889015452|emb|CMN08167.1|	100	100	60	111	3.01e-15
unnamed	gi|685918925|ref|WP_031655625.1|;gi|626378899|gb|KCL15430.1|;gi|626574526|gb|KCN05619.1|	89.541	91.07	392	470	1.6e-107
unnamed	gi|685918925|ref|WP_031655625.1|;gi|626378899|gb|KCL15430.1|;gi|626574526|gb|KCN05619.1|	88.189	91.34	127	123	2.94e-46
unnamed	gi|685918925|ref|WP_031655625.1|;gi|626378899|gb|KCL15430.1|;gi|626574526|gb|KCN05619.1|	52.577	62.89	97	392	3.47e-15
unnamed	gi|890307567|emb|CMQ58789.1|	99.528	99.53	212	464	8.63e-107
unnamed	gi|890307567|emb|CMQ58789.1|	100	100	236	236	1.43e-67
unnamed	gi|890307567|emb|CMQ58789.1|	71.91	71.91	89	333	4.68e-10
unnamed	gi|889185676|emb|CMO05885.1|	91.197	91.2	284	471	2.92e-106
unnamed	gi|889185676|emb|CMO05885.1|	100	100	143	143	3.82e-56
unnamed	gi|888306018|emb|CMP72437.1|	93.593	95.54	359	358	3.2e-105
unnamed	gi|888306018|emb|CMP72437.1|	50.526	61.05	95	281	4.77e-14
unnamed	gi|888306018|emb|CMP72437.1|	81.818	90.91	33	311	1.18e-05
unnamed	gi|686042472|ref|WP_031730083.1|;gi|623617452|gb|KBL83977.1|	77.309	79.42	379	402	3.89e-105
unnamed	gi|686042472|ref|WP_031730083.1|;gi|623617452|gb|KBL83977.1|	52.577	62.89	97	324	2.64e-15
unnamed	gi|801427918|emb|CFG68234.1|;gi|886321356|emb|CLN56373.1|;gi|887814898|emb|CMK10502.1|;gi|887960590|emb|CMR36381.1|;gi|888922125|emb|CLP45680.1|	93.872	95.54	359	358	6.69e-105
unnamed	gi|801427918|emb|CFG68234.1|;gi|886321356|emb|CLN56373.1|;gi|887814898|emb|CMK10502.1|;gi|887960590|emb|CMR36381.1|;gi|888922125|emb|CLP45680.1|	52.041	62.24	98	281	1.41e-15
unnamed	gi|801427918|emb|CFG68234.1|;gi|886321356|emb|CLN56373.1|;gi|887814898|emb|CMK10502.1|;gi|887960590|emb|CMR36381.1|;gi|888922125|emb|CLP45680.1|	81.818	90.91	33	311	1.18e-05
unnamed	gi|892577939|emb|CNF08402.1|	70.674	73.22	549	486	9.61e-105
unnamed	gi|892577939|emb|CNF08402.1|	70.37	74.07	27	487	9.4
unnamed	gi|811699794|emb|CMM62216.1|;gi|811711346|emb|CMO84476.1|;gi|811757905|emb|CMO53171.1|;gi|887990353|emb|CMN22310.1|;gi|888087440|emb|CMR06408.1|;gi|888400275|emb|CMQ66899.1|;gi|888426151|emb|CMM92315.1|;gi|888562279|emb|CMJ72715.1|;gi|888692275|emb|CMS28377.1|;gi|888781451|emb|CMO19060.1|;gi|889201838|emb|CMM19172.1|	93.593	95.26	359	358	2.26e-104
unnamed	gi|811699794|emb|CMM62216.1|;gi|811711346|emb|CMO84476.1|;gi|811757905|emb|CMO53171.1|;gi|887990353|emb|CMN22310.1|;gi|888087440|emb|CMR06408.1|;gi|888400275|emb|CMQ66899.1|;gi|888426151|emb|CMM92315.1|;gi|888562279|emb|CMJ72715.1|;gi|888692275|emb|CMS28377.1|;gi|888781451|emb|CMO19060.1|;gi|889201838|emb|CMM19172.1|	50.526	61.05	95	281	4.56e-14
unnamed	gi|811699794|emb|CMM62216.1|;gi|811711346|emb|CMO84476.1|;gi|811757905|emb|CMO53171.1|;gi|887990353|emb|CMN22310.1|;gi|888087440|emb|CMR06408.1|;gi|888400275|emb|CMQ66899.1|;gi|888426151|emb|CMM92315.1|;gi|888562279|emb|CMJ72715.1|;gi|888692275|emb|CMS28377.1|;gi|888781451|emb|CMO19060.1|;gi|889201838|emb|CMM19172.1|	81.818	90.91	33	311	1.13e-05
unnamed	gi|686015299|ref|WP_031713846.1|;gi|627129098|gb|KCS49464.1|	92.35	93.99	366	444	3.6e-104
unnamed	gi|686015299|ref|WP_031713846.1|;gi|627129098|gb|KCS49464.1|	51.685	57.3	178	379	2.06e-07
unnamed	gi|763211198|ref|WP_044083886.1|;gi|621117012|gb|KAN20732.1|	94.915	96.33	354	353	9.57e-103
unnamed	gi|763211198|ref|WP_044083886.1|;gi|621117012|gb|KAN20732.1|	52.041	62.24	98	276	1.18e-15
unnamed	gi|763211198|ref|WP_044083886.1|;gi|621117012|gb|KAN20732.1|	81.818	90.91	33	306	1.3e-05
unnamed	gi|686001705|ref|WP_031704250.1|;gi|624018643|gb|KBP80845.1|	92.562	94.21	363	441	1.22e-102
unnamed	gi|686001705|ref|WP_031704250.1|;gi|624018643|gb|KBP80845.1|	76.119	85.07	67	360	3.1e-15
unnamed	gi|686001705|ref|WP_031704250.1|;gi|624018643|gb|KBP80845.1|	52.247	57.87	178	379	9.32e-08
unnamed	gi|686001704|ref|WP_031704249.1|	96.023	97.16	176	347	1.96e-102
unnamed	gi|686001704|ref|WP_031704249.1|	94.931	96.31	217	217	2.35e-66
unnamed	gi|686001704|ref|WP_031704249.1|	100	100	60	103	6.6e-16
unnamed	gi|888973748|emb|CLT33388.1|;gi|889629014|emb|CLY43510.1|	96.023	97.16	176	387	2.12e-102
unnamed	gi|888973748|emb|CLT33388.1|;gi|889629014|emb|CLY43510.1|	96.498	97.67	257	257	2.45e-79
unnamed	gi|888973748|emb|CLT33388.1|;gi|889629014|emb|CLY43510.1|	100	100	60	143	9.71e-16
unnamed	gi|686014434|ref|WP_031713274.1|;gi|621738831|gb|KAT30916.1|	96.023	97.16	176	387	2.63e-102
unnamed	gi|686014434|ref|WP_031713274.1|;gi|621738831|gb|KAT30916.1|	97.665	98.44	257	257	2.68e-80
unnamed	gi|686014434|ref|WP_031713274.1|;gi|621738831|gb|KAT30916.1|	100	100	60	143	9.89e-16
unnamed	gi|686090958|ref|WP_031751778.1|;gi|627079469|gb|KCS00561.1|	96	97.14	175	358	2.78e-102
unnamed	gi|686090958|ref|WP_031751778.1|;gi|627079469|gb|KCS00561.1|	97.807	98.68	228	228	1.3e-73
unnamed	gi|686090958|ref|WP_031751778.1|;gi|627079469|gb|KCS00561.1|	100	100	60	114	8.24e-16
unnamed	gi|685997557|ref|WP_031701074.1|;gi|625699386|gb|KCE51347.1|;gi|625888343|gb|KCG36442.1|	96	97.14	175	359	2.99e-102
unnamed	gi|685997557|ref|WP_031701074.1|;gi|625699386|gb|KCE51347.1|;gi|625888343|gb|KCG36442.1|	97.817	98.69	229	229	2.02e-74
unnamed	gi|685997557|ref|WP_031701074.1|;gi|625699386|gb|KCE51347.1|;gi|625888343|gb|KCG36442.1|	100	100	60	115	8.26e-16
unnamed	gi|621776992|gb|KAT68974.1|	96	97.14	175	350	4.17e-102
unnamed	gi|621776992|gb|KAT68974.1|	97.273	98.64	220	220	1.91e-68
unnamed	gi|621776992|gb|KAT68974.1|	100	100	60	106	8.35e-16
unnamed	gi|686046237|ref|WP_031732661.1|;gi|621810814|gb|KAU02692.1|	96	97.14	175	353	4.54e-102
unnamed	gi|686046237|ref|WP_031732661.1|;gi|621810814|gb|KAU02692.1|	97.758	98.65	223	223	5.53e-71
unnamed	gi|686046237|ref|WP_031732661.1|;gi|621810814|gb|KAU02692.1|	100	100	60	109	8.47e-16
unnamed	gi|685999815|ref|WP_031702846.1|;gi|623998099|gb|KBP60406.1|	97.535	98.24	284	511	5.05e-102
unnamed	gi|685999815|ref|WP_031702846.1|;gi|623998099|gb|KBP60406.1|	85.827	89.76	127	123	2.21e-44
unnamed	gi|685999815|ref|WP_031702846.1|;gi|623998099|gb|KBP60406.1|	88.889	93.33	45	381	6.64e-15
unnamed	gi|686091421|ref|WP_031751982.1|;gi|624333587|gb|KBS93529.1|	96.571	97.71	175	383	5.21e-102
unnamed	gi|686091421|ref|WP_031751982.1|;gi|624333587|gb|KBS93529.1|	78.317	83.17	309	305	1.92e-65
unnamed	gi|686091421|ref|WP_031751982.1|;gi|624333587|gb|KBS93529.1|	69.841	76.19	63	142	0.000291
unnamed	gi|686013449|ref|WP_031712702.1|;gi|621756240|gb|KAT48285.1|	96	97.14	175	354	5.27e-102
unnamed	gi|686013449|ref|WP_031712702.1|;gi|621756240|gb|KAT48285.1|	97.768	98.66	224	224	1.47e-71
unnamed	gi|686013449|ref|WP_031712702.1|;gi|621756240|gb|KAT48285.1|	100	100	60	110	8.41e-16
unnamed	gi|685963806|ref|WP_031677907.1|;gi|622124244|gb|KAX11340.1|;gi|622179285|gb|KAX65900.1|	96	97.14	175	387	5.65e-102
unnamed	gi|685963806|ref|WP_031677907.1|;gi|622124244|gb|KAX11340.1|;gi|622179285|gb|KAX65900.1|	97.276	98.44	257	257	1.13e-84
unnamed	gi|685963806|ref|WP_031677907.1|;gi|622124244|gb|KAX11340.1|;gi|622179285|gb|KAX65900.1|	100	100	60	143	1.06e-15
unnamed	gi|686013654|ref|WP_031712805.1|;gi|625699161|gb|KCE51124.1|;gi|892586777|emb|CNI31343.1|	96	97.14	175	365	6.17e-102
unnamed	gi|686013654|ref|WP_031712805.1|;gi|625699161|gb|KCE51124.1|;gi|892586777|emb|CNI31343.1|	100	100	127	127	1.22e-59
unnamed	gi|686013654|ref|WP_031712805.1|;gi|625699161|gb|KCE51124.1|;gi|892586777|emb|CNI31343.1|	100	100	44	127	7.76e-18
unnamed	gi|686002243|ref|WP_031704647.1|	96	97.14	175	382	6.18e-102
unnamed	gi|686002243|ref|WP_031704647.1|	96.429	98.02	252	252	3.83e-73
unnamed	gi|686002243|ref|WP_031704647.1|	100	100	60	138	9.65e-16
unnamed	gi|909715508|ref|WP_049958701.1|;gi|623168058|gb|KBH38543.1|	96	97.14	175	345	6.53e-102
unnamed	gi|909715508|ref|WP_049958701.1|;gi|623168058|gb|KBH38543.1|	96.279	97.67	215	215	1.27e-64
unnamed	gi|909715508|ref|WP_049958701.1|;gi|623168058|gb|KBH38543.1|	100	100	60	101	6.58e-16
unnamed	gi|686000988|ref|WP_031703703.1|;gi|624030798|gb|KBP92893.1|	96.023	97.16	176	320	6.63e-102
unnamed	gi|686000988|ref|WP_031703703.1|;gi|624030798|gb|KBP92893.1|	78.926	83.06	242	242	6.68e-51
unnamed	gi|686000988|ref|WP_031703703.1|;gi|624030798|gb|KBP92893.1|	98.333	98.33	60	76	2.39e-18
unnamed	gi|686039915|ref|WP_031728203.1|;gi|624896247|gb|KBY48882.1|;gi|625600345|gb|KCD53724.1|	96	97.14	175	387	8.3e-102
unnamed	gi|686039915|ref|WP_031728203.1|;gi|624896247|gb|KBY48882.1|;gi|625600345|gb|KCD53724.1|	97.276	98.44	257	257	1.62e-78
unnamed	gi|686039915|ref|WP_031728203.1|;gi|624896247|gb|KBY48882.1|;gi|625600345|gb|KCD53724.1|	100	100	60	143	9.8e-16
unnamed	gi|898017731|emb|COV70673.1|	96.023	97.16	176	199	9.62e-102
unnamed	gi|898017731|emb|COV70673.1|	52.041	62.24	98	122	2.94e-16
unnamed	gi|898017731|emb|COV70673.1|	42.197	53.18	173	186	4.07e-12
unnamed	gi|898017731|emb|COV70673.1|	81.818	90.91	33	152	5.01e-06
unnamed	gi|497626352|ref|WP_009940536.1|	98.444	98.83	257	257	9.68e-102
unnamed	gi|497626352|ref|WP_009940536.1|	89.172	90.45	157	334	4e-58
unnamed	gi|497626352|ref|WP_009940536.1|	98.333	98.33	60	143	2.13e-22
unnamed	gi|623198066|gb|KBH68299.1|	96	97.14	175	384	9.76e-102
unnamed	gi|623198066|gb|KBH68299.1|	96.85	98.03	254	254	7.31e-75
unnamed	gi|623198066|gb|KBH68299.1|	100	100	60	140	9.77e-16
unnamed	gi|622976820|gb|KBF49035.1|	96	97.14	175	367	1.06e-101
unnamed	gi|622976820|gb|KBF49035.1|	96.279	97.67	215	237	3.41e-64
unnamed	gi|622976820|gb|KBF49035.1|	100	100	60	123	9.02e-16
unnamed	gi|685926951|ref|WP_031661665.1|;gi|623191600|gb|KBH61865.1|;gi|626153511|gb|KCI95388.1|	96	97.14	175	387	1.11e-101
unnamed	gi|685926951|ref|WP_031661665.1|;gi|623191600|gb|KBH61865.1|;gi|626153511|gb|KCI95388.1|	96.887	98.05	257	257	1.17e-77
unnamed	gi|685926951|ref|WP_031661665.1|;gi|623191600|gb|KBH61865.1|;gi|626153511|gb|KCI95388.1|	100	100	60	143	9.89e-16
unnamed	gi|685995815|ref|WP_031699712.1|	96	97.14	175	367	1.14e-101
unnamed	gi|685995815|ref|WP_031699712.1|	96.279	97.67	215	237	3.31e-64
unnamed	gi|685995815|ref|WP_031699712.1|	100	100	60	123	8.85e-16
unnamed	gi|686086040|ref|WP_031749823.1|;gi|627230596|gb|KCT49699.1|	96	97.14	175	365	1.18e-101
unnamed	gi|686086040|ref|WP_031749823.1|;gi|627230596|gb|KCT49699.1|	97.674	98.6	215	235	6.59e-66
unnamed	gi|686086040|ref|WP_031749823.1|;gi|627230596|gb|KCT49699.1|	100	100	60	121	9.41e-16
unnamed	gi|686031518|ref|WP_031722579.1|;gi|623893621|gb|KBO56871.1|	96	97.14	175	387	1.22e-101
unnamed	gi|686031518|ref|WP_031722579.1|;gi|623893621|gb|KBO56871.1|	97.665	98.83	257	257	6.04e-79
unnamed	gi|686031518|ref|WP_031722579.1|;gi|623893621|gb|KBO56871.1|	100	100	60	143	1.03e-15
unnamed	gi|685917802|ref|WP_031654612.1|;gi|622982211|gb|KBF54397.1|;gi|624390520|gb|KBT49339.1|;gi|624896245|gb|KBY48880.1|;gi|625163740|gb|KCB14248.1|;gi|625767318|gb|KCF18300.1|;gi|625981124|gb|KCH26535.1|;gi|626374907|gb|KCL11515.1|;gi|626397784|gb|KCL33720.1|;gi|626466184|gb|KCM00015.1|;gi|627095287|gb|KCS16111.1|;gi|654048257|gb|KEC47380.1|;gi|887919595|emb|CMQ91246.1|;gi|889473467|emb|CLS48163.1|;…	96	97.14	175	387	1.23e-101
unnamed	gi|685917802|ref|WP_031654612.1|;gi|622982211|gb|KBF54397.1|;gi|624390520|gb|KBT49339.1|;gi|624896245|gb|KBY48880.1|;gi|625163740|gb|KCB14248.1|;gi|625767318|gb|KCF18300.1|;gi|625981124|gb|KCH26535.1|;gi|626374907|gb|KCL11515.1|;gi|626397784|gb|KCL33720.1|;gi|626466184|gb|KCM00015.1|;gi|627095287|gb|KCS16111.1|;gi|654048257|gb|KEC47380.1|;gi|887919595|emb|CMQ91246.1|;gi|889473467|emb|CLS48163.1|;…	98.054	98.83	257	257	2.16e-79
unnamed	gi|685917802|ref|WP_031654612.1|;gi|622982211|gb|KBF54397.1|;gi|624390520|gb|KBT49339.1|;gi|624896245|gb|KBY48880.1|;gi|625163740|gb|KCB14248.1|;gi|625767318|gb|KCF18300.1|;gi|625981124|gb|KCH26535.1|;gi|626374907|gb|KCL11515.1|;gi|626397784|gb|KCL33720.1|;gi|626466184|gb|KCM00015.1|;gi|627095287|gb|KCS16111.1|;gi|654048257|gb|KEC47380.1|;gi|887919595|emb|CMQ91246.1|;gi|889473467|emb|CLS48163.1|;…	100	100	60	143	1.03e-15
unnamed	gi|685938285|ref|WP_031670252.1|;gi|623154948|gb|KBH25630.1|	96	97.14	175	393	1.33e-101
unnamed	gi|685938285|ref|WP_031670252.1|;gi|623154948|gb|KBH25630.1|	93.916	95.06	263	263	4.08e-75
unnamed	gi|685938285|ref|WP_031670252.1|;gi|623154948|gb|KBH25630.1|	100	100	60	143	1.05e-15
unnamed	gi|685934744|ref|WP_031667530.1|;gi|623045781|gb|KBG17273.1|	96	97.14	175	387	1.38e-101
unnamed	gi|685934744|ref|WP_031667530.1|;gi|623045781|gb|KBG17273.1|	97.276	98.44	257	257	3.55e-78
unnamed	gi|685934744|ref|WP_031667530.1|;gi|623045781|gb|KBG17273.1|	100	100	60	143	1.01e-15
unnamed	gi|685927461|ref|WP_031662080.1|;gi|621691684|gb|KAS84111.1|;gi|623568786|gb|KBL35884.1|;gi|624181722|gb|KBR42819.1|;gi|625908158|gb|KCG55734.1|	96	97.14	175	387	1.38e-101
unnamed	gi|685927461|ref|WP_031662080.1|;gi|621691684|gb|KAS84111.1|;gi|623568786|gb|KBL35884.1|;gi|624181722|gb|KBR42819.1|;gi|625908158|gb|KCG55734.1|	97.665	98.44	257	257	1.26e-78
unnamed	gi|685927461|ref|WP_031662080.1|;gi|621691684|gb|KAS84111.1|;gi|623568786|gb|KBL35884.1|;gi|624181722|gb|KBR42819.1|;gi|625908158|gb|KCG55734.1|	100	100	60	143	9.98e-16
unnamed	gi|685990580|ref|WP_031695972.1|;gi|626231745|gb|KCJ71245.1|	96	97.14	175	361	1.4e-101
unnamed	gi|685990580|ref|WP_031695972.1|;gi|626231745|gb|KCJ71245.1|	97.674	98.6	215	231	7.27e-66
unnamed	gi|685990580|ref|WP_031695972.1|;gi|626231745|gb|KCJ71245.1|	100	100	60	117	9.78e-16
unnamed	gi|909715442|ref|WP_049958635.1|;gi|623157969|gb|KBH28608.1|	96	97.14	175	369	1.45e-101
unnamed	gi|909715442|ref|WP_049958635.1|;gi|623157969|gb|KBH28608.1|	97.49	98.74	239	239	4.04e-66
unnamed	gi|909715442|ref|WP_049958635.1|;gi|623157969|gb|KBH28608.1|	100	100	60	125	1.01e-15
unnamed	gi|625075673|gb|KCA26861.1|	96	97.14	175	369	1.51e-101
unnamed	gi|625075673|gb|KCA26861.1|	97.908	98.74	239	239	1.58e-66
unnamed	gi|625075673|gb|KCA26861.1|	100	100	60	125	1.07e-15
unnamed	gi|686014329|ref|WP_031713186.1|;gi|621534792|gb|KAR28101.1|;gi|625761273|gb|KCF12335.1|	96	97.14	175	364	1.54e-101
unnamed	gi|686014329|ref|WP_031713186.1|;gi|621534792|gb|KAR28101.1|;gi|625761273|gb|KCF12335.1|	97.674	98.6	215	234	7.89e-66
unnamed	gi|686014329|ref|WP_031713186.1|;gi|621534792|gb|KAR28101.1|;gi|625761273|gb|KCF12335.1|	100	100	60	120	1.01e-15
unnamed	gi|624557001|gb|KBV12033.1|	96.023	97.16	176	222	1.77e-101
unnamed	gi|624557001|gb|KBV12033.1|	52.041	62.24	98	145	3.99e-16
unnamed	gi|665453208|gb|KEY14593.1|	96.023	97.16	176	197	1.78e-101
unnamed	gi|665453208|gb|KEY14593.1|	52.041	62.24	98	120	3.03e-16
unnamed	gi|665453208|gb|KEY14593.1|	42.197	53.18	173	184	4.8e-12
unnamed	gi|665453208|gb|KEY14593.1|	81.818	90.91	33	150	5.35e-06
unnamed	gi|685950535|ref|WP_031674837.1|;gi|626905910|gb|KCQ30247.1|	96.698	97.64	212	387	1.82e-101
unnamed	gi|685950535|ref|WP_031674837.1|;gi|626905910|gb|KCQ30247.1|	95.72	96.89	257	257	4.1e-79
unnamed	gi|685950535|ref|WP_031674837.1|;gi|626905910|gb|KCQ30247.1|	100	100	60	143	9.89e-16
unnamed	gi|623789496|gb|KBN53700.1|;gi|623930606|gb|KBO93497.1|;gi|624468776|gb|KBU26435.1|;gi|627008956|gb|KCR31411.1|	96.023	97.16	176	198	1.84e-101
unnamed	gi|623789496|gb|KBN53700.1|;gi|623930606|gb|KBO93497.1|;gi|624468776|gb|KBU26435.1|;gi|627008956|gb|KCR31411.1|	52.041	62.24	98	121	3.07e-16
unnamed	gi|623789496|gb|KBN53700.1|;gi|623930606|gb|KBO93497.1|;gi|624468776|gb|KBU26435.1|;gi|627008956|gb|KCR31411.1|	42.197	53.18	173	185	4.84e-12
unnamed	gi|623789496|gb|KBN53700.1|;gi|623930606|gb|KBO93497.1|;gi|624468776|gb|KBU26435.1|;gi|627008956|gb|KCR31411.1|	81.818	90.91	33	151	5.42e-06
unnamed	gi|621588012|gb|KAR81063.1|;gi|665453924|gb|KEY15288.1|	96.023	97.16	176	199	1.91e-101
unnamed	gi|621588012|gb|KAR81063.1|;gi|665453924|gb|KEY15288.1|	52.041	62.24	98	122	3.11e-16
unnamed	gi|621588012|gb|KAR81063.1|;gi|665453924|gb|KEY15288.1|	42.197	53.18	173	186	4.88e-12
unnamed	gi|621588012|gb|KAR81063.1|;gi|665453924|gb|KEY15288.1|	81.818	90.91	33	152	5.5e-06
unnamed	gi|800675422|emb|CFI48545.1|;gi|889232490|emb|CLU66903.1|	96.023	97.16	176	223	1.95e-101
unnamed	gi|800675422|emb|CFI48545.1|;gi|889232490|emb|CLU66903.1|	52.041	62.24	98	146	4.43e-16
unnamed	gi|800675422|emb|CFI48545.1|;gi|889232490|emb|CLU66903.1|	39.623	48.11	212	210	6.2e-09
unnamed	gi|800675422|emb|CFI48545.1|;gi|889232490|emb|CLU66903.1|	81.818	90.91	33	176	6.58e-06
unnamed	gi|686044288|ref|WP_031731368.1|;gi|626416561|gb|KCL52020.1|	96	97.14	175	320	2.1e-101
unnamed	gi|686044288|ref|WP_031731368.1|;gi|626416561|gb|KCL52020.1|	80.658	84.77	243	243	1.16e-47
unnamed	gi|686044288|ref|WP_031731368.1|;gi|626416561|gb|KCL52020.1|	100	100	60	76	5.12e-16
unnamed	gi|888592640|emb|CMI97914.1|	94.521	95.43	219	219	2.14e-101
unnamed	gi|888592640|emb|CMI97914.1|	63.235	70.59	136	142	1.37e-15
unnamed	gi|888592640|emb|CMI97914.1|	42.197	53.18	173	206	5.03e-11
unnamed	gi|888592640|emb|CMI97914.1|	81.818	90.91	33	172	5.57e-06
unnamed	gi|625885625|gb|KCG33815.1|	96.023	97.16	176	226	2.28e-101
unnamed	gi|625885625|gb|KCG33815.1|	52.041	62.24	98	149	3.74e-16
unnamed	gi|625885625|gb|KCG33815.1|	42.105	53.22	171	213	2.36e-12
unnamed	gi|625885625|gb|KCG33815.1|	81.818	90.91	33	179	7.11e-06
unnamed	gi|892952773|emb|CNU88034.1|	96	97.14	175	369	2.33e-101
unnamed	gi|892952773|emb|CNU88034.1|	85.827	89.76	127	123	1.49e-45
unnamed	gi|892952773|emb|CNU88034.1|	49.196	55.95	311	356	3.33e-23
unnamed	gi|627029458|gb|KCR51580.1|	96.023	97.16	176	205	2.34e-101
unnamed	gi|627029458|gb|KCR51580.1|	52.041	62.24	98	128	3.38e-16
unnamed	gi|627029458|gb|KCR51580.1|	42.197	53.18	173	192	5.1e-12
unnamed	gi|627029458|gb|KCR51580.1|	81.818	90.91	33	158	5.96e-06
unnamed	gi|888980715|emb|CMR04525.1|	96.023	97.16	176	245	2.48e-101
unnamed	gi|888980715|emb|CMR04525.1|	52.041	62.24	98	168	5.14e-16
unnamed	gi|888980715|emb|CMR04525.1|	39.151	47.64	212	232	8.94e-09
unnamed	gi|888980715|emb|CMR04525.1|	81.818	90.91	33	198	8.15e-06
unnamed	gi|890789502|emb|CMD44275.1|	96	97.14	175	312	2.59e-101
unnamed	gi|890789502|emb|CMD44275.1|	79.574	84.26	235	235	1.14e-40
unnamed	gi|890789502|emb|CMD44275.1|	100	100	60	68	4.48e-16
unnamed	gi|686016028|ref|WP_031714336.1|;gi|621476816|gb|KAQ71327.1|	97.535	98.24	284	326	2.66e-101
unnamed	gi|686016028|ref|WP_031714336.1|;gi|621476816|gb|KAQ71327.1|	52.041	62.24	98	249	1.59e-15
unnamed	gi|686016028|ref|WP_031714336.1|;gi|621476816|gb|KAQ71327.1|	81.818	90.91	33	279	1.3e-05
unnamed	gi|886971713|emb|CLA15512.1|	96	97.14	175	205	3.44e-101
unnamed	gi|886971713|emb|CLA15512.1|	51.546	61.86	97	128	1.12e-15
unnamed	gi|886971713|emb|CLA15512.1|	42.105	53.22	171	192	8.64e-13
unnamed	gi|886971713|emb|CLA15512.1|	81.818	90.91	33	158	4.94e-06
unnamed	gi|626177608|gb|KCJ19007.1|	96.023	97.16	176	251	3.53e-101
unnamed	gi|626177608|gb|KCJ19007.1|	52.041	62.24	98	174	5.5e-16
unnamed	gi|626177608|gb|KCJ19007.1|	42.105	53.22	171	238	1.86e-12
unnamed	gi|626177608|gb|KCJ19007.1|	81.818	90.91	33	204	8.6e-06
unnamed	gi|888131743|emb|CMO63166.1|	96	97.14	175	223	4.55e-101
unnamed	gi|888131743|emb|CMO63166.1|	51.546	61.86	97	146	1.18e-15
unnamed	gi|888131743|emb|CMO63166.1|	38.967	46.01	213	210	6.15e-09
unnamed	gi|888131743|emb|CMO63166.1|	81.818	90.91	33	176	6.1e-06
unnamed	gi|685977804|ref|WP_031686479.1|;gi|622179633|gb|KAX66247.1|	96.226	97.17	212	387	5.02e-101
unnamed	gi|685977804|ref|WP_031686479.1|;gi|622179633|gb|KAX66247.1|	95.72	96.89	257	257	1.24e-85
unnamed	gi|685977804|ref|WP_031686479.1|;gi|622179633|gb|KAX66247.1|	100	100	60	143	1.07e-15
unnamed	gi|621710317|gb|KAT02580.1|	96.023	97.16	176	257	6.14e-101
unnamed	gi|621710317|gb|KAT02580.1|	52.041	62.24	98	180	4.32e-16
unnamed	gi|621710317|gb|KAT02580.1|	81.818	90.91	33	210	9.03e-06
unnamed	gi|685998875|ref|WP_031702130.1|;gi|622238601|gb|KAY24599.1|	96.226	97.17	212	387	6.48e-101
unnamed	gi|685998875|ref|WP_031702130.1|;gi|622238601|gb|KAY24599.1|	96.109	97.28	257	257	7.19e-80
unnamed	gi|685998875|ref|WP_031702130.1|;gi|622238601|gb|KAY24599.1|	100	100	60	143	1.07e-15
unnamed	gi|740650741|ref|WP_038436179.1|;gi|655544696|gb|AID04047.1|	96.023	97.16	176	424	7.56e-101
unnamed	gi|740650741|ref|WP_038436179.1|;gi|655544696|gb|AID04047.1|	86.614	90.55	127	123	1.34e-45
unnamed	gi|811564234|emb|CML31525.1|;gi|887819005|emb|CML34624.1|;gi|887863376|emb|CMS54636.1|;gi|887874160|emb|CMT54899.1|;gi|887886509|emb|CMU07514.1|;gi|888013927|emb|CMQ24157.1|;gi|888053424|emb|CMT99412.1|;gi|888065793|emb|CMO20733.1|;gi|888212132|emb|CMJ96670.1|;gi|888214198|emb|CMK23249.1|;gi|888346683|emb|CMP32047.1|;gi|888354944|emb|CML22286.1|;gi|889780806|emb|CMR75731.1|	96	97.14	175	245	8.67e-101
unnamed	gi|811564234|emb|CML31525.1|;gi|887819005|emb|CML34624.1|;gi|887863376|emb|CMS54636.1|;gi|887874160|emb|CMT54899.1|;gi|887886509|emb|CMU07514.1|;gi|888013927|emb|CMQ24157.1|;gi|888053424|emb|CMT99412.1|;gi|888065793|emb|CMO20733.1|;gi|888212132|emb|CMJ96670.1|;gi|888214198|emb|CMK23249.1|;gi|888346683|emb|CMP32047.1|;gi|888354944|emb|CML22286.1|;gi|889780806|emb|CMR75731.1|	51.546	61.86	97	168	1.39e-15
unnamed	gi|811564234|emb|CML31525.1|;gi|887819005|emb|CML34624.1|;gi|887863376|emb|CMS54636.1|;gi|887874160|emb|CMT54899.1|;gi|887886509|emb|CMU07514.1|;gi|888013927|emb|CMQ24157.1|;gi|888053424|emb|CMT99412.1|;gi|888065793|emb|CMO20733.1|;gi|888212132|emb|CMJ96670.1|;gi|888214198|emb|CMK23249.1|;gi|888346683|emb|CMP32047.1|;gi|888354944|emb|CML22286.1|;gi|889780806|emb|CMR75731.1|	37.143	45.24	210	232	2.71e-10
unnamed	gi|811564234|emb|CML31525.1|;gi|887819005|emb|CML34624.1|;gi|887863376|emb|CMS54636.1|;gi|887874160|emb|CMT54899.1|;gi|887886509|emb|CMU07514.1|;gi|888013927|emb|CMQ24157.1|;gi|888053424|emb|CMT99412.1|;gi|888065793|emb|CMO20733.1|;gi|888212132|emb|CMJ96670.1|;gi|888214198|emb|CMK23249.1|;gi|888346683|emb|CMP32047.1|;gi|888354944|emb|CML22286.1|;gi|889780806|emb|CMR75731.1|	81.818	90.91	33	198	8e-06
unnamed	gi|812038705|emb|CNN29314.1|	96.532	97.69	173	237	8.94e-101
unnamed	gi|812038705|emb|CNN29314.1|	51.579	62.11	95	160	4.27e-15
unnamed	gi|812038705|emb|CNN29314.1|	40.782	51.4	179	224	1.41e-11
unnamed	gi|812038705|emb|CNN29314.1|	81.818	90.91	33	190	5.47e-06
unnamed	gi|812038705|emb|CNN29314.1|	100	100	23	23	0.000178
unnamed	gi|685916589|ref|WP_031653476.1|;gi|625994432|gb|KCH39609.1|	97.183	97.89	284	335	2.13e-100
unnamed	gi|685916589|ref|WP_031653476.1|;gi|625994432|gb|KCH39609.1|	50.526	61.05	95	258	4.17e-14
unnamed	gi|685916589|ref|WP_031653476.1|;gi|625994432|gb|KCH39609.1|	81.818	90.91	33	288	1.33e-05
unnamed	gi|888350954|emb|CMN22949.1|	96	97.14	175	281	2.4e-100
unnamed	gi|888350954|emb|CMN22949.1|	75.98	81.37	204	204	1.66e-20
unnamed	gi|888350954|emb|CMN22949.1|	97.297	100	37	37	0.37
unnamed	gi|625738573|gb|KCE89976.1|;gi|626125659|gb|KCI68162.1|;gi|801579344|emb|CFK15486.1|	96	97.14	175	281	2.4e-100
unnamed	gi|625738573|gb|KCE89976.1|;gi|626125659|gb|KCI68162.1|;gi|801579344|emb|CFK15486.1|	76.471	81.86	204	204	1.66e-20
unnamed	gi|625738573|gb|KCE89976.1|;gi|626125659|gb|KCI68162.1|;gi|801579344|emb|CFK15486.1|	97.297	100	37	37	0.37
unnamed	gi|685976730|ref|WP_031685551.1|	96	97.14	175	277	3.48e-100
unnamed	gi|685976730|ref|WP_031685551.1|	74.5	80.5	200	200	1.21e-12
unnamed	gi|888449356|emb|CML40828.1|	97.183	97.89	284	592	3.51e-100
unnamed	gi|686015298|ref|WP_031713845.1|	95.954	97.11	173	314	4.02e-100
unnamed	gi|686015298|ref|WP_031713845.1|	78.903	83.12	237	237	1.26e-43
unnamed	gi|686015298|ref|WP_031713845.1|	100	100	60	70	4.86e-16
unnamed	gi|625833264|gb|KCF82812.1|	89.437	90.14	284	280	4.46e-100
unnamed	gi|625833264|gb|KCF82812.1|	50.526	61.05	95	203	1.15e-14
unnamed	gi|625833264|gb|KCF82812.1|	81.818	90.91	33	233	1.04e-05
unnamed	gi|888526487|emb|CMR99134.1|	95.954	97.11	173	351	5.05e-100
unnamed	gi|888526487|emb|CMR99134.1|	81.226	85.06	261	273	1.72e-61
unnamed	gi|888526487|emb|CMR99134.1|	100	100	60	107	1.44e-15
unnamed	gi|888024644|emb|CMR64175.1|	95.954	97.11	173	242	6.3e-100
unnamed	gi|888024644|emb|CMR64175.1|	50.526	61.05	95	165	1.25e-14
unnamed	gi|888024644|emb|CMR64175.1|	38.012	49.12	171	229	1.27e-10
unnamed	gi|888024644|emb|CMR64175.1|	81.818	90.91	33	195	6.73e-06
unnamed	gi|909707634|ref|WP_049950832.1|;gi|621311632|gb|KAP10651.1|	95.954	96.82	346	346	7.11e-100
unnamed	gi|909707634|ref|WP_049950832.1|;gi|621311632|gb|KAP10651.1|	52.041	62.24	98	269	1.1e-15
unnamed	gi|909707634|ref|WP_049950832.1|;gi|621311632|gb|KAP10651.1|	81.818	90.91	33	299	1.41e-05
unnamed	gi|888045365|emb|CMQ63425.1|	81.019	81.02	216	287	7.41e-100
unnamed	gi|888045365|emb|CMQ63425.1|	100	100	44	115	1.45e-17
unnamed	gi|888045365|emb|CMQ63425.1|	81.818	90.91	33	240	1.48e-05
unnamed	gi|554800968|gb|ESK76982.1|	95.954	97.11	173	195	8.08e-100
unnamed	gi|554800968|gb|ESK76982.1|	50.526	61.05	95	118	8.28e-15
unnamed	gi|554800968|gb|ESK76982.1|	42.775	53.76	173	182	4.22e-11
unnamed	gi|554800968|gb|ESK76982.1|	81.818	90.91	33	148	4.93e-06
unnamed	gi|801561090|emb|CFJ99662.1|;gi|887908730|emb|CMN26955.1|;gi|888607844|emb|CMM25056.1|;gi|888704683|emb|CMT20015.1|;gi|888988057|emb|CMQ16031.1|;gi|889286492|emb|CMR87151.1|	95.954	97.11	173	223	9.56e-100
unnamed	gi|801561090|emb|CFJ99662.1|;gi|887908730|emb|CMN26955.1|;gi|888607844|emb|CMM25056.1|;gi|888704683|emb|CMT20015.1|;gi|888988057|emb|CMQ16031.1|;gi|889286492|emb|CMR87151.1|	50.526	61.05	95	146	1.32e-14
unnamed	gi|801561090|emb|CFJ99662.1|;gi|887908730|emb|CMN26955.1|;gi|888607844|emb|CMM25056.1|;gi|888704683|emb|CMT20015.1|;gi|888988057|emb|CMQ16031.1|;gi|889286492|emb|CMR87151.1|	42.197	53.18	173	210	4.13e-11
unnamed	gi|801561090|emb|CFJ99662.1|;gi|887908730|emb|CMN26955.1|;gi|888607844|emb|CMM25056.1|;gi|888704683|emb|CMT20015.1|;gi|888988057|emb|CMQ16031.1|;gi|889286492|emb|CMR87151.1|	81.818	90.91	33	176	6.22e-06
unnamed	gi|909714636|ref|WP_049957829.1|;gi|622682396|gb|KBC61461.1|	95.376	96.53	346	345	1.32e-99
unnamed	gi|909714636|ref|WP_049957829.1|;gi|622682396|gb|KBC61461.1|	50.526	61.05	95	268	3.23e-14
unnamed	gi|909714636|ref|WP_049957829.1|;gi|622682396|gb|KBC61461.1|	81.818	90.91	33	298	1.34e-05
unnamed	gi|685925503|ref|WP_031660322.1|;gi|623178687|gb|KBH49075.1|	96.818	97.73	220	405	1.39e-99
unnamed	gi|685925503|ref|WP_031660322.1|;gi|623178687|gb|KBH49075.1|	52.577	62.89	97	327	2.63e-15
unnamed	gi|685925503|ref|WP_031660322.1|;gi|623178687|gb|KBH49075.1|	68.254	74.6	63	142	0.0003
unnamed	gi|685999737|ref|WP_031702805.1|;gi|654314165|gb|KEC51507.1|	97.342	98.01	301	300	7.3e-176
unnamed	gi|685999737|ref|WP_031702805.1|;gi|654314165|gb|KEC51507.1|	52.041	62.24	98	223	6.69e-14
unnamed	gi|685999737|ref|WP_031702805.1|;gi|654314165|gb|KEC51507.1|	81.818	90.91	33	253	0.000744
unnamed	gi|685928989|ref|WP_031663355.1|;gi|623263846|gb|KBI33514.1|;gi|624928799|gb|KBY81209.1|;gi|625930947|gb|KCG77453.1|;gi|653950753|gb|KEB54248.1|	97.01	97.67	301	300	2.81e-175
unnamed	gi|685928989|ref|WP_031663355.1|;gi|623263846|gb|KBI33514.1|;gi|624928799|gb|KBY81209.1|;gi|625930947|gb|KCG77453.1|;gi|653950753|gb|KEB54248.1|	50.526	61.05	95	223	1.83e-12
unnamed	gi|685928989|ref|WP_031663355.1|;gi|623263846|gb|KBI33514.1|;gi|624928799|gb|KBY81209.1|;gi|625930947|gb|KCG77453.1|;gi|653950753|gb|KEB54248.1|	81.818	90.91	33	253	0.000674
unnamed	gi|800575482|emb|CFG84944.1|;gi|808442539|emb|CEJ51396.1|;gi|888773355|emb|CMP45270.1|;gi|888928714|emb|CMS16943.1|;gi|889107897|emb|CMQ36235.1|;gi|889318476|emb|CMR92026.1|	96.035	97.36	227	226	1.11e-129
unnamed	gi|800575482|emb|CFG84944.1|;gi|808442539|emb|CEJ51396.1|;gi|888773355|emb|CMP45270.1|;gi|888928714|emb|CMS16943.1|;gi|889107897|emb|CMQ36235.1|;gi|889318476|emb|CMR92026.1|	50.526	61.05	95	149	6.86e-13
unnamed	gi|800575482|emb|CFG84944.1|;gi|808442539|emb|CEJ51396.1|;gi|888773355|emb|CMP45270.1|;gi|888928714|emb|CMS16943.1|;gi|889107897|emb|CMQ36235.1|;gi|889318476|emb|CMR92026.1|	38.498	45.54	213	213	5.65e-07
unnamed	gi|800575482|emb|CFG84944.1|;gi|808442539|emb|CEJ51396.1|;gi|888773355|emb|CMP45270.1|;gi|888928714|emb|CMS16943.1|;gi|889107897|emb|CMQ36235.1|;gi|889318476|emb|CMR92026.1|	81.818	90.91	33	179	0.000357
unnamed	gi|623086321|gb|KBG57525.1|	96.413	97.31	223	222	5.74e-127
unnamed	gi|623086321|gb|KBG57525.1|	50.526	61.05	95	145	6.56e-13
unnamed	gi|623086321|gb|KBG57525.1|	42.197	53.18	173	209	2.23e-09
unnamed	gi|623086321|gb|KBG57525.1|	81.818	90.91	33	175	0.000345
unnamed	gi|835960157|ref|WP_047709566.1|	96.38	97.29	221	220	5.44e-126
unnamed	gi|835960157|ref|WP_047709566.1|	50.526	61.05	95	143	6.93e-13
unnamed	gi|835960157|ref|WP_047709566.1|	42.197	53.18	173	207	2.45e-09
unnamed	gi|835960157|ref|WP_047709566.1|	81.818	90.91	33	173	0.000332
unnamed	gi|835506385|ref|WP_047531600.1|	96.33	97.25	218	217	5.58e-124
unnamed	gi|835506385|ref|WP_047531600.1|	64.029	71.22	139	140	2.62e-15
unnamed	gi|835506385|ref|WP_047531600.1|	42.197	53.18	173	204	6.1e-09
unnamed	gi|835506385|ref|WP_047531600.1|	81.818	90.91	33	170	0.000347
unnamed	gi|835992581|ref|WP_047713152.1|	96.313	97.24	217	216	2.54e-123
unnamed	gi|835992581|ref|WP_047713152.1|	64.029	71.22	139	139	2.57e-15
unnamed	gi|835992581|ref|WP_047713152.1|	42.197	53.18	173	203	6.39e-09
unnamed	gi|835992581|ref|WP_047713152.1|	81.818	90.91	33	169	0.000359
unnamed	gi|554797406|gb|ESK73531.1|	96.262	97.2	214	213	7.29e-122
unnamed	gi|554797406|gb|ESK73531.1|	63.235	70.59	136	136	8.94e-14
unnamed	gi|554797406|gb|ESK73531.1|	42.197	53.18	173	200	3.76e-09
unnamed	gi|554797406|gb|ESK73531.1|	81.818	90.91	33	166	0.000325
unnamed	gi|835498163|ref|WP_047527150.1|	96.209	97.16	211	210	3.85e-120
unnamed	gi|835498163|ref|WP_047527150.1|	50.526	61.05	95	133	5.48e-13
unnamed	gi|835498163|ref|WP_047527150.1|	42.197	53.18	173	197	1.94e-09
unnamed	gi|835498163|ref|WP_047527150.1|	81.818	90.91	33	163	0.000287
unnamed	gi|623201724|gb|KBH71915.1|;gi|624512298|gb|KBU68753.1|	96.172	97.13	209	208	4.67e-119
unnamed	gi|623201724|gb|KBH71915.1|;gi|624512298|gb|KBU68753.1|	50.526	61.05	95	131	5.77e-13
unnamed	gi|623201724|gb|KBH71915.1|;gi|624512298|gb|KBU68753.1|	42.197	53.18	173	195	2.15e-09
unnamed	gi|623201724|gb|KBH71915.1|;gi|624512298|gb|KBU68753.1|	81.818	90.91	33	161	0.000304
unnamed	gi|835554153|ref|WP_047554881.1|;gi|679067883|gb|KFW44647.1|	96.078	97.06	204	203	4.33e-115
unnamed	gi|835554153|ref|WP_047554881.1|;gi|679067883|gb|KFW44647.1|	52.041	62.24	98	126	1.8e-14
unnamed	gi|835554153|ref|WP_047554881.1|;gi|679067883|gb|KFW44647.1|	42.197	53.18	173	190	2.61e-10
unnamed	gi|835554153|ref|WP_047554881.1|;gi|679067883|gb|KFW44647.1|	81.818	90.91	33	156	0.000317
unnamed	gi|449031533|gb|AGE66960.1|;gi|857098329|gb|AKO23989.1|	92.876	94.46	379	472	2.07e-113
unnamed	gi|449031533|gb|AGE66960.1|;gi|857098329|gb|AKO23989.1|	65.079	66.67	126	342	5.53e-06
unnamed	gi|500123138|ref|WP_011799143.1|;gi|121492554|emb|CAL71022.1|;gi|224772492|dbj|BAH25298.1|;gi|341600923|emb|CCC63594.1|;gi|356593062|gb|AET18291.1|;gi|620782445|gb|KAL39624.1|;gi|621175621|gb|KAN77931.1|;gi|621281027|gb|KAO80807.1|;gi|621536020|gb|KAR29321.1|;gi|621575092|gb|KAR68199.1|;gi|621577355|gb|KAR70457.1|;gi|623447452|gb|KBK15897.1|;gi|623480870|gb|KBK48956.1|;gi|623506746|gb|KBK74420.1|…	92.876	94.46	379	457	2.55e-113
unnamed	gi|500123138|ref|WP_011799143.1|;gi|121492554|emb|CAL71022.1|;gi|224772492|dbj|BAH25298.1|;gi|341600923|emb|CCC63594.1|;gi|356593062|gb|AET18291.1|;gi|620782445|gb|KAL39624.1|;gi|621175621|gb|KAN77931.1|;gi|621281027|gb|KAO80807.1|;gi|621536020|gb|KAR29321.1|;gi|621575092|gb|KAR68199.1|;gi|621577355|gb|KAR70457.1|;gi|623447452|gb|KBK15897.1|;gi|623480870|gb|KBK48956.1|;gi|623506746|gb|KBK74420.1|…	52.247	57.87	178	379	5.22e-06
unnamed	gi|499252937|ref|WP_010950477.1|;gi|31792170|ref|NP_854663.1|;gi|621813842|gb|KAU05708.1|;gi|621970319|gb|KAV59605.1|;gi|622116049|gb|KAX03217.1|;gi|622130506|gb|KAX17546.1|;gi|622133967|gb|KAX20966.1|;gi|622150449|gb|KAX37342.1|;gi|622156629|gb|KAX43479.1|;gi|622158563|gb|KAX45390.1|;gi|622188710|gb|KAX75202.1|;gi|622204130|gb|KAX90479.1|;gi|622205501|gb|KAX91845.1|;gi|622211100|gb|KAX97382.1|;g…	92.612	94.2	379	457	2.61e-113
unnamed	gi|499252937|ref|WP_010950477.1|;gi|31792170|ref|NP_854663.1|;gi|621813842|gb|KAU05708.1|;gi|621970319|gb|KAV59605.1|;gi|622116049|gb|KAX03217.1|;gi|622130506|gb|KAX17546.1|;gi|622133967|gb|KAX20966.1|;gi|622150449|gb|KAX37342.1|;gi|622156629|gb|KAX43479.1|;gi|622158563|gb|KAX45390.1|;gi|622188710|gb|KAX75202.1|;gi|622204130|gb|KAX90479.1|;gi|622205501|gb|KAX91845.1|;gi|622211100|gb|KAX97382.1|;g…	64.286	65.87	126	327	9.95e-06
unnamed	gi|490006465|ref|WP_003909328.1|;gi|289419519|gb|EFD16720.1|;gi|623017754|gb|KBF89496.1|;gi|623025771|gb|KBF97448.1|;gi|623037094|gb|KBG08662.1|;gi|623047054|gb|KBG18541.1|;gi|623060380|gb|KBG31761.1|;gi|623082981|gb|KBG54215.1|;gi|623088704|gb|KBG59891.1|;gi|623095199|gb|KBG66340.1|;gi|623121019|gb|KBG91967.1|;gi|623128526|gb|KBG99405.1|;gi|623132058|gb|KBH02905.1|;gi|623134738|gb|KBH05550.1|;gi…	92.612	94.2	379	457	5.06e-113
unnamed	gi|490006465|ref|WP_003909328.1|;gi|289419519|gb|EFD16720.1|;gi|623017754|gb|KBF89496.1|;gi|623025771|gb|KBF97448.1|;gi|623037094|gb|KBG08662.1|;gi|623047054|gb|KBG18541.1|;gi|623060380|gb|KBG31761.1|;gi|623082981|gb|KBG54215.1|;gi|623088704|gb|KBG59891.1|;gi|623095199|gb|KBG66340.1|;gi|623121019|gb|KBG91967.1|;gi|623128526|gb|KBG99405.1|;gi|623132058|gb|KBH02905.1|;gi|623134738|gb|KBH05550.1|;gi…	51.685	57.3	178	379	1.13e-05
unnamed	gi|503754713|ref|WP_013988789.1|;gi|339330399|emb|CCC26062.1|	91.885	93.46	382	460	6.66e-111
unnamed	gi|503754713|ref|WP_013988789.1|;gi|339330399|emb|CCC26062.1|	85.827	89.76	127	123	9.2e-43
unnamed	gi|503754713|ref|WP_013988789.1|;gi|339330399|emb|CCC26062.1|	51.064	61.7	94	382	1.05e-11
unnamed	gi|910152429|ref|WP_050008890.1|	86.016	87.6	379	433	2.73e-110
unnamed	gi|910152429|ref|WP_050008890.1|	51.064	61.7	94	355	9.37e-12
unnamed	gi|764000082|emb|CEJ35994.1|	86.016	87.6	379	448	3.66e-110
unnamed	gi|764000082|emb|CEJ35994.1|	88.095	92.86	42	318	1.02e-11
