# Supplementary material for: Prediction of Certain Well-Characterized Domains of Known Functions within the PE and PPE Proteins of Mycobacteria
Source: PLoS One. 2016 Feb 18;11(2):e0146786. doi: 10.1371/journal.pone.0146786 (PMC4758615; doi:10.1371/journal.pone.0146786)
Supplement: S9 Appendix — (XLS) [file pone.0146786.s009.xls]

## Sheet: beta helix mtb WV767KD6015-Alig
query id	subject id	% identity	% homology	sequence length	total score (bits)	e value
unnamed	gi|556022977|gb|AGZ50188.1|	100	100	129	306	1.29e-65
unnamed	gi|556022977|gb|AGZ50188.1|	45.038	58.02	131	437	9.81e-09
unnamed	gi|556022977|gb|AGZ50188.1|	48.649	60.36	111	402	2.08e-08
unnamed	gi|556022977|gb|AGZ50188.1|	41.606	54.01	137	486	1.07e-07
unnamed	gi|556022977|gb|AGZ50188.1|	46.281	56.2	121	398	3.43e-06
unnamed	gi|556022977|gb|AGZ50188.1|	42.623	54.92	122	511	2.57e-05
unnamed	gi|556022977|gb|AGZ50188.1|	41.88	53.85	117	521	3.91e-05
unnamed	gi|738441466|ref|WP_036392713.1|;gi|576407831|gb|EUA01638.1|;gi|576426451|gb|EUA20169.1|;gi|660931701|gb|KEP43138.1|;gi|690320391|gb|AIR18018.1|;gi|690331899|gb|AIR27567.1|	100	100	129	303	1.77e-65
unnamed	gi|738441466|ref|WP_036392713.1|;gi|576407831|gb|EUA01638.1|;gi|576426451|gb|EUA20169.1|;gi|660931701|gb|KEP43138.1|;gi|690320391|gb|AIR18018.1|;gi|690331899|gb|AIR27567.1|	45.038	58.02	131	434	1.12e-08
unnamed	gi|738441466|ref|WP_036392713.1|;gi|576407831|gb|EUA01638.1|;gi|576426451|gb|EUA20169.1|;gi|660931701|gb|KEP43138.1|;gi|690320391|gb|AIR18018.1|;gi|690331899|gb|AIR27567.1|	48.649	60.36	111	399	2.47e-08
unnamed	gi|738441466|ref|WP_036392713.1|;gi|576407831|gb|EUA01638.1|;gi|576426451|gb|EUA20169.1|;gi|660931701|gb|KEP43138.1|;gi|690320391|gb|AIR18018.1|;gi|690331899|gb|AIR27567.1|	41.606	54.01	137	483	1.28e-07
unnamed	gi|738441466|ref|WP_036392713.1|;gi|576407831|gb|EUA01638.1|;gi|576426451|gb|EUA20169.1|;gi|660931701|gb|KEP43138.1|;gi|690320391|gb|AIR18018.1|;gi|690331899|gb|AIR27567.1|	46.281	56.2	121	395	3.92e-06
unnamed	gi|738441466|ref|WP_036392713.1|;gi|576407831|gb|EUA01638.1|;gi|576426451|gb|EUA20169.1|;gi|660931701|gb|KEP43138.1|;gi|690320391|gb|AIR18018.1|;gi|690331899|gb|AIR27567.1|	42.623	54.92	122	508	2.91e-05
unnamed	gi|738441466|ref|WP_036392713.1|;gi|576407831|gb|EUA01638.1|;gi|576426451|gb|EUA20169.1|;gi|660931701|gb|KEP43138.1|;gi|690320391|gb|AIR18018.1|;gi|690331899|gb|AIR27567.1|	41.88	53.85	117	518	4.42e-05
unnamed	gi|738405707|ref|WP_036357358.1|	68.217	77.52	129	295	1.57e-33
unnamed	gi|738405707|ref|WP_036357358.1|	60	73.91	115	331	3.4e-20
unnamed	gi|738405707|ref|WP_036357358.1|	55.285	69.92	123	347	2.13e-18
unnamed	gi|738405707|ref|WP_036357358.1|	57.391	72.17	115	321	5.67e-17
unnamed	gi|738405707|ref|WP_036357358.1|	55.652	72.17	115	314	6.81e-17
unnamed	gi|738405707|ref|WP_036357358.1|	54.918	63.11	122	387	5.41e-15
unnamed	gi|738405707|ref|WP_036357358.1|	46.667	58.52	135	473	8.63e-11
unnamed	gi|738405707|ref|WP_036357358.1|	46.565	55.73	131	402	5.2e-09
unnamed	gi|738405707|ref|WP_036357358.1|	48.361	56.56	122	500	5.12e-08
unnamed	gi|738405707|ref|WP_036357358.1|	50.617	65.43	81	477	1.21e-06
unnamed	gi|738405707|ref|WP_036357358.1|	47.244	56.69	127	426	1.36e-06
unnamed	gi|738405707|ref|WP_036357358.1|	35.465	41.28	172	580	0.08
unnamed	gi|763221005|ref|WP_044093224.1|	64.167	79.17	120	212	3.3e-26
unnamed	gi|763221005|ref|WP_044093224.1|	64.706	78.99	119	222	2.67e-25
unnamed	gi|763221005|ref|WP_044093224.1|	63.866	78.99	119	232	4.79e-25
unnamed	gi|763221005|ref|WP_044093224.1|	58.273	69.78	139	172	6.48e-25
unnamed	gi|763221005|ref|WP_044093224.1|	62.5	78.33	120	242	1.07e-24
unnamed	gi|763221005|ref|WP_044093224.1|	62.5	78.33	120	252	1.07e-24
unnamed	gi|763221005|ref|WP_044093224.1|	62.5	78.33	120	262	1.07e-24
unnamed	gi|763221005|ref|WP_044093224.1|	62.5	78.33	120	272	1.07e-24
unnamed	gi|763221005|ref|WP_044093224.1|	62.5	78.33	120	282	1.07e-24
unnamed	gi|763221005|ref|WP_044093224.1|	62.5	78.33	120	292	1.07e-24
unnamed	gi|763221005|ref|WP_044093224.1|	62.5	78.33	120	302	1.07e-24
unnamed	gi|763221005|ref|WP_044093224.1|	62.5	78.33	120	312	1.07e-24
unnamed	gi|763221005|ref|WP_044093224.1|	62.5	78.33	120	322	1.07e-24
unnamed	gi|763221005|ref|WP_044093224.1|	62.5	78.33	120	332	1.07e-24
unnamed	gi|763221005|ref|WP_044093224.1|	62.5	78.33	120	342	1.07e-24
unnamed	gi|763221005|ref|WP_044093224.1|	62.185	78.15	119	351	3.4e-24
unnamed	gi|763221005|ref|WP_044093224.1|	63.866	78.99	119	202	4.78e-24
unnamed	gi|763221005|ref|WP_044093224.1|	63.333	77.5	120	192	8.71e-24
unnamed	gi|763221005|ref|WP_044093224.1|	55.714	69.29	140	382	1.19e-23
unnamed	gi|763221005|ref|WP_044093224.1|	61.667	75.83	120	182	5.51e-23
unnamed	gi|763221005|ref|WP_044093224.1|	52.518	66.19	139	391	1.7e-20
unnamed	gi|763221005|ref|WP_044093224.1|	50.735	62.5	136	408	2.22e-16
unnamed	gi|763221005|ref|WP_044093224.1|	51.408	60.56	142	424	9.18e-15
unnamed	gi|763221005|ref|WP_044093224.1|	47.887	58.45	142	444	9.57e-11
unnamed	gi|763221005|ref|WP_044093224.1|	47.887	56.34	142	464	4.73e-10
unnamed	gi|763221005|ref|WP_044093224.1|	50	60	120	513	5.57e-09
unnamed	gi|763221005|ref|WP_044093224.1|	48.462	56.15	130	503	1.48e-07
unnamed	gi|763221005|ref|WP_044093224.1|	47.863	59.83	117	532	6.78e-07
unnamed	gi|763221005|ref|WP_044093224.1|	49.58	59.66	119	523	1.13e-06
unnamed	gi|763221005|ref|WP_044093224.1|	45.872	54.13	109	532	0.034
unnamed	gi|738458983|ref|WP_036410025.1|;gi|574763185|gb|ETW26110.1|	66.949	71.19	118	341	2.52e-25
unnamed	gi|738458983|ref|WP_036410025.1|;gi|574763185|gb|ETW26110.1|	57.025	70.25	121	316	3.3e-21
unnamed	gi|738458983|ref|WP_036410025.1|;gi|574763185|gb|ETW26110.1|	62.712	72.88	118	361	8.91e-21
unnamed	gi|738458983|ref|WP_036410025.1|;gi|574763185|gb|ETW26110.1|	60.87	73.04	115	368	4.34e-20
unnamed	gi|738458983|ref|WP_036410025.1|;gi|574763185|gb|ETW26110.1|	55.372	62.81	121	394	3.31e-14
unnamed	gi|738458983|ref|WP_036410025.1|;gi|574763185|gb|ETW26110.1|	53.719	61.98	121	424	1.41e-11
unnamed	gi|738458983|ref|WP_036410025.1|;gi|574763185|gb|ETW26110.1|	47.682	53.64	151	434	5.42e-11
unnamed	gi|738458983|ref|WP_036410025.1|;gi|574763185|gb|ETW26110.1|	49.231	60.77	130	463	9.84e-11
unnamed	gi|738458983|ref|WP_036410025.1|;gi|574763185|gb|ETW26110.1|	50	60.17	118	493	1.94e-10
unnamed	gi|738458983|ref|WP_036410025.1|;gi|574763185|gb|ETW26110.1|	49.565	58.26	115	509	9.96e-08
unnamed	gi|738458983|ref|WP_036410025.1|;gi|574763185|gb|ETW26110.1|	52.941	67.06	85	292	1.12e-07
unnamed	gi|738458983|ref|WP_036410025.1|;gi|574763185|gb|ETW26110.1|	60	80	50	261	6.79e-05
unnamed	gi|738458983|ref|WP_036410025.1|;gi|574763185|gb|ETW26110.1|	46.512	53.49	129	554	7.04e-05
unnamed	gi|738458983|ref|WP_036410025.1|;gi|574763185|gb|ETW26110.1|	42.969	50	128	579	2.7
unnamed	gi|738458983|ref|WP_036410025.1|;gi|574763185|gb|ETW26110.1|	40	46.92	130	605	9.6
unnamed	gi|289687499|gb|EFD54987.1|	61.417	74.8	127	325	6.28e-25
unnamed	gi|289687499|gb|EFD54987.1|	61.818	79.09	110	327	1.99e-21
unnamed	gi|289687499|gb|EFD54987.1|	60.825	76.29	97	323	5.77e-17
unnamed	gi|763244827|ref|WP_044113987.1|	61.417	74.8	127	312	6.67e-25
unnamed	gi|763244827|ref|WP_044113987.1|	61.818	79.09	110	314	2.08e-21
unnamed	gi|763244827|ref|WP_044113987.1|	60.825	76.29	97	310	5.8e-17
unnamed	gi|808441549|emb|CEJ52551.1|	63.025	71.43	119	354	2.51e-24
unnamed	gi|808441549|emb|CEJ52551.1|	61.017	72.03	118	373	1.15e-22
unnamed	gi|808441549|emb|CEJ52551.1|	54.472	67.48	123	323	1.17e-17
unnamed	gi|808441549|emb|CEJ52551.1|	58.333	62.5	120	344	1.38e-17
unnamed	gi|808441549|emb|CEJ52551.1|	48.413	60.32	126	303	1.34e-12
unnamed	gi|808441549|emb|CEJ52551.1|	51.19	61.9	84	284	6.75e-05
unnamed	gi|884744864|emb|CKN34806.1|	61.417	74.8	127	138	2.66e-24
unnamed	gi|884744864|emb|CKN34806.1|	60.909	78.18	110	139	3.14e-20
unnamed	gi|884744864|emb|CKN34806.1|	58.824	75.63	119	158	3.25e-16
unnamed	gi|884744864|emb|CKN34806.1|	58.621	71.55	116	165	2.91e-13
unnamed	gi|886627861|emb|CKX89425.1|	52.201	62.89	159	358	3.69e-24
unnamed	gi|886627861|emb|CKX89425.1|	51.799	64.03	139	367	1.38e-19
unnamed	gi|886627861|emb|CKX89425.1|	53.521	61.27	142	400	1.61e-17
unnamed	gi|886627861|emb|CKX89425.1|	50	62.14	140	308	2.36e-17
unnamed	gi|886627861|emb|CKX89425.1|	52.593	63.7	135	384	2.51e-16
unnamed	gi|886627861|emb|CKX89425.1|	49.645	58.87	141	420	1.79e-12
unnamed	gi|886627861|emb|CKX89425.1|	48.592	56.34	142	440	2.43e-11
unnamed	gi|886627861|emb|CKX89425.1|	50	60	120	489	2.49e-10
unnamed	gi|886627861|emb|CKX89425.1|	48.462	56.15	130	479	8.04e-09
unnamed	gi|886627861|emb|CKX89425.1|	48.305	60.17	118	509	1.57e-08
unnamed	gi|886627861|emb|CKX89425.1|	47.788	61.06	113	514	1.92e-07
unnamed	gi|886627861|emb|CKX89425.1|	48.246	57.02	114	525	8.49e-06
unnamed	gi|886627861|emb|CKX89425.1|	46.923	53.85	130	570	2.56e-05
unnamed	gi|886627861|emb|CKX89425.1|	45.528	53.66	123	543	8.4e-05
unnamed	gi|886627861|emb|CKX89425.1|	42.748	49.62	131	621	0.056
unnamed	gi|886627861|emb|CKX89425.1|	43.089	50.41	123	595	0.87
unnamed	gi|740794861|ref|WP_038580145.1|;gi|641306713|emb|CDM77711.1|	63.025	73.11	119	353	4.86e-24
unnamed	gi|740794861|ref|WP_038580145.1|;gi|641306713|emb|CDM77711.1|	61.864	72.88	118	372	1.97e-21
unnamed	gi|740794861|ref|WP_038580145.1|;gi|641306713|emb|CDM77711.1|	59.322	71.19	118	362	8.65e-21
unnamed	gi|740794861|ref|WP_038580145.1|;gi|641306713|emb|CDM77711.1|	56.489	64.12	131	405	1.03e-19
unnamed	gi|740794861|ref|WP_038580145.1|;gi|641306713|emb|CDM77711.1|	60.55	73.39	109	333	2.89e-19
unnamed	gi|740794861|ref|WP_038580145.1|;gi|641306713|emb|CDM77711.1|	58.261	69.57	115	379	4.1e-19
unnamed	gi|740794861|ref|WP_038580145.1|;gi|641306713|emb|CDM77711.1|	54.198	64.12	131	435	1.09e-15
unnamed	gi|740794861|ref|WP_038580145.1|;gi|641306713|emb|CDM77711.1|	52.212	63.72	113	494	3.05e-11
unnamed	gi|740794861|ref|WP_038580145.1|;gi|641306713|emb|CDM77711.1|	45.714	54.29	140	484	4.77e-11
unnamed	gi|740794861|ref|WP_038580145.1|;gi|641306713|emb|CDM77711.1|	47.692	53.85	130	454	7.88e-10
unnamed	gi|740794861|ref|WP_038580145.1|;gi|641306713|emb|CDM77711.1|	52.632	57.89	114	520	8.02e-10
unnamed	gi|740794861|ref|WP_038580145.1|;gi|641306713|emb|CDM77711.1|	49.558	60.18	113	509	3.67e-09
unnamed	gi|740794861|ref|WP_038580145.1|;gi|641306713|emb|CDM77711.1|	46.61	57.63	118	504	3.77e-08
unnamed	gi|740794861|ref|WP_038580145.1|;gi|641306713|emb|CDM77711.1|	64	80	50	272	2.7e-05
unnamed	gi|740794861|ref|WP_038580145.1|;gi|641306713|emb|CDM77711.1|	45.802	52.67	131	565	8.54e-05
unnamed	gi|740794861|ref|WP_038580145.1|;gi|641306713|emb|CDM77711.1|	40.769	47.69	130	616	1
unnamed	gi|757672165|ref|WP_042904362.1|;gi|619529716|gb|KAK25599.1|	61.864	77.97	118	304	5.09e-24
unnamed	gi|757672165|ref|WP_042904362.1|;gi|619529716|gb|KAK25599.1|	59.091	74.55	110	305	1.03e-17
unnamed	gi|757672165|ref|WP_042904362.1|;gi|619529716|gb|KAK25599.1|	61.111	76.67	90	304	3.88e-15
unnamed	gi|735668785|ref|WP_034162001.1|	61.864	77.97	118	303	5.77e-24
unnamed	gi|735668785|ref|WP_034162001.1|	59.091	74.55	110	304	9.51e-18
unnamed	gi|735668785|ref|WP_034162001.1|	61.111	76.67	90	303	3.64e-15
unnamed	gi|686036946|ref|WP_031726016.1|	61.864	77.97	118	281	6.25e-24
unnamed	gi|686036946|ref|WP_031726016.1|	59.091	74.55	110	282	1.39e-17
unnamed	gi|686036946|ref|WP_031726016.1|	61.111	76.67	90	281	4.39e-15
unnamed	gi|500123254|ref|WP_011799259.1|;gi|121493883|emb|CAL72358.1|;gi|224773842|dbj|BAH26648.1|;gi|341602273|emb|CCC64947.1|;gi|356594407|gb|AET19636.1|;gi|449032925|gb|AGE68352.1|;gi|654314288|gb|KEC51621.1|;gi|857099733|gb|AKO25393.1|	53.378	66.22	148	347	7.01e-24
unnamed	gi|500123254|ref|WP_011799259.1|;gi|121493883|emb|CAL72358.1|;gi|224773842|dbj|BAH26648.1|;gi|341602273|emb|CCC64947.1|;gi|356594407|gb|AET19636.1|;gi|449032925|gb|AGE68352.1|;gi|654314288|gb|KEC51621.1|;gi|857099733|gb|AKO25393.1|	52.941	62.5	136	373	3.07e-17
unnamed	gi|500123254|ref|WP_011799259.1|;gi|121493883|emb|CAL72358.1|;gi|224773842|dbj|BAH26648.1|;gi|341602273|emb|CCC64947.1|;gi|356594407|gb|AET19636.1|;gi|449032925|gb|AGE68352.1|;gi|654314288|gb|KEC51621.1|;gi|857099733|gb|AKO25393.1|	48.684	57.24	152	409	3.21e-16
unnamed	gi|500123254|ref|WP_011799259.1|;gi|121493883|emb|CAL72358.1|;gi|224773842|dbj|BAH26648.1|;gi|341602273|emb|CCC64947.1|;gi|356594407|gb|AET19636.1|;gi|449032925|gb|AGE68352.1|;gi|654314288|gb|KEC51621.1|;gi|857099733|gb|AKO25393.1|	52.482	60.99	141	389	1.21e-15
unnamed	gi|500123254|ref|WP_011799259.1|;gi|121493883|emb|CAL72358.1|;gi|224773842|dbj|BAH26648.1|;gi|341602273|emb|CCC64947.1|;gi|356594407|gb|AET19636.1|;gi|449032925|gb|AGE68352.1|;gi|654314288|gb|KEC51621.1|;gi|857099733|gb|AKO25393.1|	47.887	56.34	142	429	2.49e-11
unnamed	gi|500123254|ref|WP_011799259.1|;gi|121493883|emb|CAL72358.1|;gi|224773842|dbj|BAH26648.1|;gi|341602273|emb|CCC64947.1|;gi|356594407|gb|AET19636.1|;gi|449032925|gb|AGE68352.1|;gi|654314288|gb|KEC51621.1|;gi|857099733|gb|AKO25393.1|	48.462	56.92	130	468	3.13e-10
unnamed	gi|500123254|ref|WP_011799259.1|;gi|121493883|emb|CAL72358.1|;gi|224773842|dbj|BAH26648.1|;gi|341602273|emb|CCC64947.1|;gi|356594407|gb|AET19636.1|;gi|449032925|gb|AGE68352.1|;gi|654314288|gb|KEC51621.1|;gi|857099733|gb|AKO25393.1|	44.595	54.05	74	462	5.3
unnamed	gi|521815726|gb|EPQ74937.1|	58.696	66.67	138	138	7.64e-24
unnamed	gi|521815726|gb|EPQ74937.1|	61.345	72.27	119	157	3.94e-21
unnamed	gi|521815726|gb|EPQ74937.1|	59.322	71.19	118	147	1.8e-20
unnamed	gi|521815726|gb|EPQ74937.1|	56.489	64.12	131	190	2.78e-19
unnamed	gi|521815726|gb|EPQ74937.1|	57.759	68.97	116	164	9.68e-19
unnamed	gi|521815726|gb|EPQ74937.1|	53.788	63.64	132	220	3.47e-15
unnamed	gi|521815726|gb|EPQ74937.1|	52.212	63.72	113	279	1.27e-10
unnamed	gi|521815726|gb|EPQ74937.1|	45.714	54.29	140	269	1.8e-10
unnamed	gi|521815726|gb|EPQ74937.1|	47.328	53.44	131	239	2.19e-09
unnamed	gi|521815726|gb|EPQ74937.1|	52.632	57.89	114	305	3.4e-09
unnamed	gi|521815726|gb|EPQ74937.1|	49.558	60.18	113	294	1.57e-08
unnamed	gi|521815726|gb|EPQ74937.1|	46.61	57.63	118	289	1.59e-07
unnamed	gi|521815726|gb|EPQ74937.1|	45.455	52.27	132	350	0.000609
unnamed	gi|521815726|gb|EPQ74937.1|	42.609	48.7	115	385	8.6
unnamed	gi|763226652|ref|WP_044098541.1|	61.864	77.97	118	304	8e-24
unnamed	gi|763226652|ref|WP_044098541.1|	59.091	74.55	110	305	1.88e-17
unnamed	gi|763226652|ref|WP_044098541.1|	61.111	76.67	90	304	6.15e-15
unnamed	gi|763226652|ref|WP_044098541.1|	42	46	100	354	0.28
unnamed	gi|884834039|emb|CKN70614.1|	63.025	71.43	119	436	8.55e-24
unnamed	gi|884834039|emb|CKN70614.1|	61.739	73.91	115	462	1.33e-22
unnamed	gi|884834039|emb|CKN70614.1|	61.739	73.04	115	452	2.8e-22
unnamed	gi|884834039|emb|CKN70614.1|	54.472	67.48	123	405	2.45e-17
unnamed	gi|884834039|emb|CKN70614.1|	58.333	62.5	120	426	2.7e-17
unnamed	gi|884834039|emb|CKN70614.1|	51.538	60.77	130	497	1.79e-13
unnamed	gi|884834039|emb|CKN70614.1|	48.413	60.32	126	385	2.16e-12
unnamed	gi|884834039|emb|CKN70614.1|	50	61.9	126	522	2.64e-12
unnamed	gi|884834039|emb|CKN70614.1|	44.03	55.22	134	571	2.59e-06
unnamed	gi|884834039|emb|CKN70614.1|	51.19	61.9	84	366	0.000116
unnamed	gi|814696815|emb|CKT89190.1|	63.025	71.43	119	436	9.25e-24
unnamed	gi|814696815|emb|CKT89190.1|	61.739	73.91	115	462	1.38e-22
unnamed	gi|814696815|emb|CKT89190.1|	61.739	73.04	115	452	3e-22
unnamed	gi|814696815|emb|CKT89190.1|	53.03	66.67	132	405	2.54e-17
unnamed	gi|814696815|emb|CKT89190.1|	58.333	62.5	120	426	3.53e-17
unnamed	gi|814696815|emb|CKT89190.1|	51.538	60.77	130	497	2.39e-13
unnamed	gi|814696815|emb|CKT89190.1|	48.413	60.32	126	385	2.42e-12
unnamed	gi|814696815|emb|CKT89190.1|	50	61.9	126	522	2.9e-12
unnamed	gi|814696815|emb|CKT89190.1|	51.19	61.9	84	366	0.000131
unnamed	gi|814696815|emb|CKT89190.1|	39.823	54.87	113	573	0.000277
unnamed	gi|814696815|emb|CKT89190.1|	41.406	54.69	128	562	0.000562
unnamed	gi|897919199|emb|COW25083.1|	61.475	77.05	122	122	9.52e-24
unnamed	gi|897919199|emb|COW25083.1|	45.342	56.52	161	193	1.92e-14
unnamed	gi|897919199|emb|COW25083.1|	52.893	66.94	121	274	4.96e-14
unnamed	gi|897919199|emb|COW25083.1|	51.24	66.12	121	284	3.72e-13
unnamed	gi|897919199|emb|COW25083.1|	45.342	54.04	161	203	5.43e-12
unnamed	gi|897919199|emb|COW25083.1|	50.435	60.87	115	300	2.2e-10
unnamed	gi|897919199|emb|COW25083.1|	39.891	47.54	183	264	3.47e-09
unnamed	gi|897919199|emb|COW25083.1|	42.857	47.83	161	223	2.97e-08
unnamed	gi|897919199|emb|COW25083.1|	42.069	50.34	145	359	7.5e-06
unnamed	gi|897919199|emb|COW25083.1|	45.802	54.2	131	326	9.17e-06
unnamed	gi|897919199|emb|COW25083.1|	43.86	57.89	114	337	0.000151
unnamed	gi|897919199|emb|COW25083.1|	42.742	51.61	124	399	4.2
unnamed	gi|887273434|emb|CKO27618.1|	63.025	71.43	119	436	9.94e-24
unnamed	gi|887273434|emb|CKO27618.1|	61.739	73.91	115	462	1.52e-22
unnamed	gi|887273434|emb|CKO27618.1|	61.739	73.04	115	452	3.17e-22
unnamed	gi|887273434|emb|CKO27618.1|	58.333	62.5	120	426	2.6e-17
unnamed	gi|887273434|emb|CKO27618.1|	51.825	65.69	137	405	3.19e-17
unnamed	gi|887273434|emb|CKO27618.1|	51.538	60.77	130	497	1.33e-13
unnamed	gi|887273434|emb|CKO27618.1|	50	61.9	126	522	2.43e-12
unnamed	gi|887273434|emb|CKO27618.1|	48.413	60.32	126	385	2.88e-12
unnamed	gi|887273434|emb|CKO27618.1|	41.985	53.44	131	600	9.89e-06
unnamed	gi|887273434|emb|CKO27618.1|	51.19	61.9	84	366	0.000133
unnamed	gi|887273434|emb|CKO27618.1|	41.045	54.48	134	571	0.001
unnamed	gi|887273434|emb|CKO27618.1|	42.708	57.29	96	610	0.081
unnamed	gi|886945001|emb|CKY57879.1|	63.025	71.43	119	436	1.04e-23
unnamed	gi|886945001|emb|CKY57879.1|	61.739	73.91	115	462	1.56e-22
unnamed	gi|886945001|emb|CKY57879.1|	61.739	73.04	115	452	3.31e-22
unnamed	gi|886945001|emb|CKY57879.1|	53.03	66.67	132	405	2.64e-17
unnamed	gi|886945001|emb|CKY57879.1|	58.333	62.5	120	426	3.89e-17
unnamed	gi|886945001|emb|CKY57879.1|	51.538	60.77	130	497	2.8e-13
unnamed	gi|886945001|emb|CKY57879.1|	48.413	60.32	126	385	2.47e-12
unnamed	gi|886945001|emb|CKY57879.1|	50.4	61.6	125	522	3.1e-12
unnamed	gi|886945001|emb|CKY57879.1|	41.732	53.54	127	564	5.22e-05
unnamed	gi|886945001|emb|CKY57879.1|	40	51.85	135	562	0.0001
unnamed	gi|886945001|emb|CKY57879.1|	51.19	61.9	84	366	0.000139
unnamed	gi|889101785|emb|CLU49895.1|	63.025	71.43	119	436	1.43e-23
unnamed	gi|889101785|emb|CLU49895.1|	61.739	73.91	115	462	2.1e-22
unnamed	gi|889101785|emb|CLU49895.1|	61.739	73.04	115	452	4.24e-22
unnamed	gi|889101785|emb|CLU49895.1|	58.333	62.5	120	426	3.19e-17
unnamed	gi|889101785|emb|CLU49895.1|	51.825	65.69	137	405	4.34e-17
unnamed	gi|889101785|emb|CLU49895.1|	51.538	60.77	130	497	1.52e-13
unnamed	gi|889101785|emb|CLU49895.1|	50	61.9	126	522	2.73e-12
unnamed	gi|889101785|emb|CLU49895.1|	48.413	60.32	126	385	3.66e-12
unnamed	gi|889101785|emb|CLU49895.1|	41.985	53.44	131	600	1.15e-05
unnamed	gi|889101785|emb|CLU49895.1|	44.068	53.39	118	633	0.000103
unnamed	gi|889101785|emb|CLU49895.1|	51.19	61.9	84	366	0.000166
unnamed	gi|889101785|emb|CLU49895.1|	41.045	54.48	134	571	0.001
unnamed	gi|889101785|emb|CLU49895.1|	49.296	57.75	71	634	0.041
unnamed	gi|889101785|emb|CLU49895.1|	48.052	58.44	77	630	0.33
unnamed	gi|888563075|emb|CMJ31850.1|	63.025	71.43	119	436	1.43e-23
unnamed	gi|888563075|emb|CMJ31850.1|	61.739	73.91	115	462	1.82e-22
unnamed	gi|888563075|emb|CMJ31850.1|	61.739	73.04	115	452	4.29e-22
unnamed	gi|888563075|emb|CMJ31850.1|	58.333	62.5	120	426	3.6e-17
unnamed	gi|888563075|emb|CMJ31850.1|	51.825	65.69	137	405	3.82e-17
unnamed	gi|888563075|emb|CMJ31850.1|	51.538	60.77	130	497	2.01e-13
unnamed	gi|888563075|emb|CMJ31850.1|	48.413	60.32	126	385	3.11e-12
unnamed	gi|888563075|emb|CMJ31850.1|	49.593	61.79	123	519	2.78e-11
unnamed	gi|888563075|emb|CMJ31850.1|	51.19	61.9	84	366	0.00013
unnamed	gi|888563075|emb|CMJ31850.1|	37.086	44.37	151	557	0.031
unnamed	gi|888563075|emb|CMJ31850.1|	34.965	44.06	143	603	0.73
unnamed	gi|892822039|emb|CNM11692.1|	63.025	71.43	119	436	1.55e-23
unnamed	gi|892822039|emb|CNM11692.1|	61.739	73.91	115	462	2.23e-22
unnamed	gi|892822039|emb|CNM11692.1|	61.739	73.04	115	452	4.67e-22
unnamed	gi|892822039|emb|CNM11692.1|	58.333	62.5	120	426	3.45e-17
unnamed	gi|892822039|emb|CNM11692.1|	51.825	65.69	137	405	4.39e-17
unnamed	gi|892822039|emb|CNM11692.1|	51.538	60.77	130	497	1.87e-13
unnamed	gi|892822039|emb|CNM11692.1|	50	61.9	126	522	1.9e-12
unnamed	gi|892822039|emb|CNM11692.1|	48.413	60.32	126	385	3.6e-12
unnamed	gi|892822039|emb|CNM11692.1|	41.985	53.44	131	600	1.1e-05
unnamed	gi|892822039|emb|CNM11692.1|	51.19	61.9	84	366	0.000148
unnamed	gi|892822039|emb|CNM11692.1|	44.348	53.91	115	630	0.000174
unnamed	gi|892822039|emb|CNM11692.1|	41.045	54.48	134	571	0.001
unnamed	gi|892822039|emb|CNM11692.1|	49.231	58.46	65	628	0.1
unnamed	gi|892822039|emb|CNM11692.1|	48.052	58.44	77	630	0.38
unnamed	gi|886468404|emb|CKO31370.1|	61.864	77.97	118	352	1.68e-23
unnamed	gi|886468404|emb|CKO31370.1|	59.091	74.55	110	353	3.03e-17
unnamed	gi|886468404|emb|CKO31370.1|	45.342	56.52	161	423	1.47e-15
unnamed	gi|886468404|emb|CKO31370.1|	46.296	57.41	108	494	1.41e-09
unnamed	gi|886468404|emb|CKO31370.1|	43.125	48.12	160	453	2.64e-09
unnamed	gi|886468404|emb|CKO31370.1|	42.405	48.73	158	471	1.06e-08
unnamed	gi|886468404|emb|CKO31370.1|	39.13	46.58	161	484	5.52e-07
unnamed	gi|622348405|gb|KAZ33488.1|	61.864	77.97	118	303	1.83e-23
unnamed	gi|622348405|gb|KAZ33488.1|	59.091	74.55	110	304	2.63e-17
unnamed	gi|622348405|gb|KAZ33488.1|	45.342	56.52	161	374	1.63e-15
unnamed	gi|622348405|gb|KAZ33488.1|	48.571	57.14	140	384	1.09e-08
unnamed	gi|622348405|gb|KAZ33488.1|	40.714	45.71	140	404	0.00012
unnamed	gi|622348405|gb|KAZ33488.1|	52.308	67.69	65	399	0.000264
unnamed	gi|685926584|ref|WP_031661343.1|	61.864	77.97	118	303	1.97e-23
unnamed	gi|685926584|ref|WP_031661343.1|	59.633	74.31	109	303	5.92e-17
unnamed	gi|685926584|ref|WP_031661343.1|	45.342	56.52	161	374	2.29e-15
unnamed	gi|685926584|ref|WP_031661343.1|	43.125	48.12	160	404	3.97e-09
unnamed	gi|685926584|ref|WP_031661343.1|	42.857	49.07	161	425	7.22e-09
unnamed	gi|685926584|ref|WP_031661343.1|	52.273	67.05	88	422	2.03e-08
unnamed	gi|685926584|ref|WP_031661343.1|	41.83	48.37	153	427	5.61e-06
unnamed	gi|686012990|ref|WP_031712477.1|;gi|625689579|gb|KCE41620.1|	61.864	77.97	118	304	1.99e-23
unnamed	gi|686012990|ref|WP_031712477.1|;gi|625689579|gb|KCE41620.1|	59.633	74.31	109	304	5.96e-17
unnamed	gi|686012990|ref|WP_031712477.1|;gi|625689579|gb|KCE41620.1|	45.342	56.52	161	375	2.3e-15
unnamed	gi|686012990|ref|WP_031712477.1|;gi|625689579|gb|KCE41620.1|	43.125	48.12	160	405	3.98e-09
unnamed	gi|686012990|ref|WP_031712477.1|;gi|625689579|gb|KCE41620.1|	42.857	49.07	161	426	7.24e-09
unnamed	gi|686012990|ref|WP_031712477.1|;gi|625689579|gb|KCE41620.1|	52.273	67.05	88	423	2.03e-08
unnamed	gi|686012990|ref|WP_031712477.1|;gi|625689579|gb|KCE41620.1|	41.83	48.37	153	428	5.61e-06
unnamed	gi|757671802|ref|WP_042904098.1|	63.025	71.43	119	354	2.04e-23
unnamed	gi|757671802|ref|WP_042904098.1|	61.739	73.91	115	380	3.38e-22
unnamed	gi|757671802|ref|WP_042904098.1|	61.017	72.03	118	373	6.24e-22
unnamed	gi|757671802|ref|WP_042904098.1|	58.333	62.5	120	344	3.63e-17
unnamed	gi|757671802|ref|WP_042904098.1|	51.825	65.69	137	323	5.98e-17
unnamed	gi|757671802|ref|WP_042904098.1|	51.538	60.77	130	415	1.38e-13
unnamed	gi|757671802|ref|WP_042904098.1|	51.181	62.99	127	440	3.73e-12
unnamed	gi|757671802|ref|WP_042904098.1|	48.413	60.32	126	303	6.37e-12
unnamed	gi|757671802|ref|WP_042904098.1|	41.985	53.44	131	518	2.4e-05
unnamed	gi|757671802|ref|WP_042904098.1|	51.19	61.9	84	284	0.000188
unnamed	gi|757671802|ref|WP_042904098.1|	40.845	47.89	142	623	0.000534
unnamed	gi|757671802|ref|WP_042904098.1|	41.045	54.48	134	489	0.002
unnamed	gi|757671802|ref|WP_042904098.1|	37.313	49.25	134	577	0.009
unnamed	gi|887220958|emb|CKS39831.1|	61.864	77.97	118	352	2.17e-23
unnamed	gi|887220958|emb|CKS39831.1|	59.091	74.55	110	353	3.9e-17
unnamed	gi|887220958|emb|CKS39831.1|	45.342	56.52	161	423	1.91e-15
unnamed	gi|887220958|emb|CKS39831.1|	46.296	57.41	108	494	2.08e-09
unnamed	gi|887220958|emb|CKS39831.1|	43.125	48.12	160	453	3.53e-09
unnamed	gi|887220958|emb|CKS39831.1|	42.405	48.73	158	471	1.45e-08
unnamed	gi|887220958|emb|CKS39831.1|	39.13	46.58	161	484	9.69e-07
unnamed	gi|886703525|emb|CKT92895.1|	61.864	77.97	118	352	2.17e-23
unnamed	gi|886703525|emb|CKT92895.1|	59.091	74.55	110	353	3.15e-17
unnamed	gi|886703525|emb|CKT92895.1|	45.342	56.52	161	423	1.77e-15
unnamed	gi|886703525|emb|CKT92895.1|	43.125	48.12	160	453	3.76e-09
unnamed	gi|886703525|emb|CKT92895.1|	52.874	65.52	87	470	7e-09
unnamed	gi|886703525|emb|CKT92895.1|	41.975	47.53	162	464	1.26e-08
unnamed	gi|886703525|emb|CKT92895.1|	42.593	52.78	108	494	5.06e-08
unnamed	gi|886703525|emb|CKT92895.1|	37.267	43.48	161	484	2.06e-05
unnamed	gi|685924776|ref|WP_031659739.1|;gi|620843181|gb|KAL99281.1|;gi|621812481|gb|KAU04353.1|;gi|622042019|gb|KAW29958.1|;gi|622111896|gb|KAW99082.1|;gi|622114950|gb|KAX02122.1|;gi|622165228|gb|KAX51934.1|;gi|622194411|gb|KAX80822.1|;gi|622239404|gb|KAY25381.1|;gi|622300355|gb|KAY85791.1|;gi|622306465|gb|KAY91869.1|;gi|622314543|gb|KAY99917.1|;gi|622320060|gb|KAZ05397.1|;gi|622362580|gb|KAZ47580.1|;gi…	63.025	71.43	119	354	2.26e-23
unnamed	gi|685924776|ref|WP_031659739.1|;gi|620843181|gb|KAL99281.1|;gi|621812481|gb|KAU04353.1|;gi|622042019|gb|KAW29958.1|;gi|622111896|gb|KAW99082.1|;gi|622114950|gb|KAX02122.1|;gi|622165228|gb|KAX51934.1|;gi|622194411|gb|KAX80822.1|;gi|622239404|gb|KAY25381.1|;gi|622300355|gb|KAY85791.1|;gi|622306465|gb|KAY91869.1|;gi|622314543|gb|KAY99917.1|;gi|622320060|gb|KAZ05397.1|;gi|622362580|gb|KAZ47580.1|;gi…	61.739	73.91	115	380	3.41e-22
unnamed	gi|685924776|ref|WP_031659739.1|;gi|620843181|gb|KAL99281.1|;gi|621812481|gb|KAU04353.1|;gi|622042019|gb|KAW29958.1|;gi|622111896|gb|KAW99082.1|;gi|622114950|gb|KAX02122.1|;gi|622165228|gb|KAX51934.1|;gi|622194411|gb|KAX80822.1|;gi|622239404|gb|KAY25381.1|;gi|622300355|gb|KAY85791.1|;gi|622306465|gb|KAY91869.1|;gi|622314543|gb|KAY99917.1|;gi|622320060|gb|KAZ05397.1|;gi|622362580|gb|KAZ47580.1|;gi…	61.017	72.03	118	373	6.54e-22
unnamed	gi|685924776|ref|WP_031659739.1|;gi|620843181|gb|KAL99281.1|;gi|621812481|gb|KAU04353.1|;gi|622042019|gb|KAW29958.1|;gi|622111896|gb|KAW99082.1|;gi|622114950|gb|KAX02122.1|;gi|622165228|gb|KAX51934.1|;gi|622194411|gb|KAX80822.1|;gi|622239404|gb|KAY25381.1|;gi|622300355|gb|KAY85791.1|;gi|622306465|gb|KAY91869.1|;gi|622314543|gb|KAY99917.1|;gi|622320060|gb|KAZ05397.1|;gi|622362580|gb|KAZ47580.1|;gi…	58.333	62.5	120	344	3.85e-17
unnamed	gi|685924776|ref|WP_031659739.1|;gi|620843181|gb|KAL99281.1|;gi|621812481|gb|KAU04353.1|;gi|622042019|gb|KAW29958.1|;gi|622111896|gb|KAW99082.1|;gi|622114950|gb|KAX02122.1|;gi|622165228|gb|KAX51934.1|;gi|622194411|gb|KAX80822.1|;gi|622239404|gb|KAY25381.1|;gi|622300355|gb|KAY85791.1|;gi|622306465|gb|KAY91869.1|;gi|622314543|gb|KAY99917.1|;gi|622320060|gb|KAZ05397.1|;gi|622362580|gb|KAZ47580.1|;gi…	51.825	65.69	137	323	6.05e-17
unnamed	gi|685924776|ref|WP_031659739.1|;gi|620843181|gb|KAL99281.1|;gi|621812481|gb|KAU04353.1|;gi|622042019|gb|KAW29958.1|;gi|622111896|gb|KAW99082.1|;gi|622114950|gb|KAX02122.1|;gi|622165228|gb|KAX51934.1|;gi|622194411|gb|KAX80822.1|;gi|622239404|gb|KAY25381.1|;gi|622300355|gb|KAY85791.1|;gi|622306465|gb|KAY91869.1|;gi|622314543|gb|KAY99917.1|;gi|622320060|gb|KAZ05397.1|;gi|622362580|gb|KAZ47580.1|;gi…	51.538	60.77	130	415	1.34e-13
unnamed	gi|685924776|ref|WP_031659739.1|;gi|620843181|gb|KAL99281.1|;gi|621812481|gb|KAU04353.1|;gi|622042019|gb|KAW29958.1|;gi|622111896|gb|KAW99082.1|;gi|622114950|gb|KAX02122.1|;gi|622165228|gb|KAX51934.1|;gi|622194411|gb|KAX80822.1|;gi|622239404|gb|KAY25381.1|;gi|622300355|gb|KAY85791.1|;gi|622306465|gb|KAY91869.1|;gi|622314543|gb|KAY99917.1|;gi|622320060|gb|KAZ05397.1|;gi|622362580|gb|KAZ47580.1|;gi…	51.181	62.99	127	440	3.46e-12
unnamed	gi|685924776|ref|WP_031659739.1|;gi|620843181|gb|KAL99281.1|;gi|621812481|gb|KAU04353.1|;gi|622042019|gb|KAW29958.1|;gi|622111896|gb|KAW99082.1|;gi|622114950|gb|KAX02122.1|;gi|622165228|gb|KAX51934.1|;gi|622194411|gb|KAX80822.1|;gi|622239404|gb|KAY25381.1|;gi|622300355|gb|KAY85791.1|;gi|622306465|gb|KAY91869.1|;gi|622314543|gb|KAY99917.1|;gi|622320060|gb|KAZ05397.1|;gi|622362580|gb|KAZ47580.1|;gi…	48.413	60.32	126	303	6.43e-12
unnamed	gi|685924776|ref|WP_031659739.1|;gi|620843181|gb|KAL99281.1|;gi|621812481|gb|KAU04353.1|;gi|622042019|gb|KAW29958.1|;gi|622111896|gb|KAW99082.1|;gi|622114950|gb|KAX02122.1|;gi|622165228|gb|KAX51934.1|;gi|622194411|gb|KAX80822.1|;gi|622239404|gb|KAY25381.1|;gi|622300355|gb|KAY85791.1|;gi|622306465|gb|KAY91869.1|;gi|622314543|gb|KAY99917.1|;gi|622320060|gb|KAZ05397.1|;gi|622362580|gb|KAZ47580.1|;gi…	44.628	59.5	121	508	2.65e-06
unnamed	gi|685924776|ref|WP_031659739.1|;gi|620843181|gb|KAL99281.1|;gi|621812481|gb|KAU04353.1|;gi|622042019|gb|KAW29958.1|;gi|622111896|gb|KAW99082.1|;gi|622114950|gb|KAX02122.1|;gi|622165228|gb|KAX51934.1|;gi|622194411|gb|KAX80822.1|;gi|622239404|gb|KAY25381.1|;gi|622300355|gb|KAY85791.1|;gi|622306465|gb|KAY91869.1|;gi|622314543|gb|KAY99917.1|;gi|622320060|gb|KAZ05397.1|;gi|622362580|gb|KAZ47580.1|;gi…	51.19	61.9	84	284	0.000192
unnamed	gi|685924776|ref|WP_031659739.1|;gi|620843181|gb|KAL99281.1|;gi|621812481|gb|KAU04353.1|;gi|622042019|gb|KAW29958.1|;gi|622111896|gb|KAW99082.1|;gi|622114950|gb|KAX02122.1|;gi|622165228|gb|KAX51934.1|;gi|622194411|gb|KAX80822.1|;gi|622239404|gb|KAY25381.1|;gi|622300355|gb|KAY85791.1|;gi|622306465|gb|KAY91869.1|;gi|622314543|gb|KAY99917.1|;gi|622320060|gb|KAZ05397.1|;gi|622362580|gb|KAZ47580.1|;gi…	40.845	47.89	142	613	0.00048
unnamed	gi|685924776|ref|WP_031659739.1|;gi|620843181|gb|KAL99281.1|;gi|621812481|gb|KAU04353.1|;gi|622042019|gb|KAW29958.1|;gi|622111896|gb|KAW99082.1|;gi|622114950|gb|KAX02122.1|;gi|622165228|gb|KAX51934.1|;gi|622194411|gb|KAX80822.1|;gi|622239404|gb|KAY25381.1|;gi|622300355|gb|KAY85791.1|;gi|622306465|gb|KAY91869.1|;gi|622314543|gb|KAY99917.1|;gi|622320060|gb|KAZ05397.1|;gi|622362580|gb|KAZ47580.1|;gi…	39.516	54.03	124	567	0.004
unnamed	gi|619531455|gb|KAK27239.1|	63.025	71.43	119	357	2.36e-23
unnamed	gi|619531455|gb|KAK27239.1|	61.739	73.91	115	383	3.76e-22
unnamed	gi|619531455|gb|KAK27239.1|	61.017	72.03	118	376	6.87e-22
unnamed	gi|619531455|gb|KAK27239.1|	58.333	62.5	120	347	4.02e-17
unnamed	gi|619531455|gb|KAK27239.1|	51.825	65.69	137	326	6.69e-17
unnamed	gi|619531455|gb|KAK27239.1|	51.538	60.77	130	418	1.63e-13
unnamed	gi|619531455|gb|KAK27239.1|	51.181	62.99	127	443	4.11e-12
unnamed	gi|619531455|gb|KAK27239.1|	48.413	60.32	126	306	6.89e-12
unnamed	gi|619531455|gb|KAK27239.1|	41.985	53.44	131	521	2.43e-05
unnamed	gi|619531455|gb|KAK27239.1|	51.19	61.9	84	287	0.000195
unnamed	gi|619531455|gb|KAK27239.1|	40.845	47.89	142	626	0.000549
unnamed	gi|619531455|gb|KAK27239.1|	41.045	54.48	134	492	0.002
unnamed	gi|619531455|gb|KAK27239.1|	37.313	49.25	134	580	0.009
unnamed	gi|576414672|gb|EUA08450.1|	65.546	73.95	119	362	2.42e-23
unnamed	gi|576414672|gb|EUA08450.1|	62.712	75.42	118	342	8.13e-22
unnamed	gi|576414672|gb|EUA08450.1|	59.504	70.25	121	323	4.57e-20
unnamed	gi|576414672|gb|EUA08450.1|	57.759	70.69	116	379	8.64e-18
unnamed	gi|576414672|gb|EUA08450.1|	54.31	61.21	116	409	3.32e-10
unnamed	gi|576414672|gb|EUA08450.1|	42.708	52.08	96	410	0.034
unnamed	gi|686006165|ref|WP_031707731.1|;gi|622556268|gb|KBB38330.1|	63.025	71.43	119	354	2.47e-23
unnamed	gi|686006165|ref|WP_031707731.1|;gi|622556268|gb|KBB38330.1|	61.739	73.91	115	380	3.65e-22
unnamed	gi|686006165|ref|WP_031707731.1|;gi|622556268|gb|KBB38330.1|	61.017	72.03	118	373	6.8e-22
unnamed	gi|686006165|ref|WP_031707731.1|;gi|622556268|gb|KBB38330.1|	58.333	62.5	120	344	4.08e-17
unnamed	gi|686006165|ref|WP_031707731.1|;gi|622556268|gb|KBB38330.1|	51.825	65.69	137	323	6.17e-17
unnamed	gi|686006165|ref|WP_031707731.1|;gi|622556268|gb|KBB38330.1|	51.538	60.77	130	415	1.54e-13
unnamed	gi|686006165|ref|WP_031707731.1|;gi|622556268|gb|KBB38330.1|	51.181	62.99	127	440	3.63e-12
unnamed	gi|686006165|ref|WP_031707731.1|;gi|622556268|gb|KBB38330.1|	48.413	60.32	126	303	6.37e-12
unnamed	gi|686006165|ref|WP_031707731.1|;gi|622556268|gb|KBB38330.1|	44.628	59.5	121	508	2.6e-06
unnamed	gi|686006165|ref|WP_031707731.1|;gi|622556268|gb|KBB38330.1|	51.19	61.9	84	284	0.00019
unnamed	gi|686006165|ref|WP_031707731.1|;gi|622556268|gb|KBB38330.1|	40.845	47.89	142	613	0.000463
unnamed	gi|686006165|ref|WP_031707731.1|;gi|622556268|gb|KBB38330.1|	39.516	54.03	124	567	0.004
unnamed	gi|657255392|gb|KEG27466.1|;gi|657273225|gb|KEG31347.1|;gi|660831882|gb|KEP34280.1|	63.025	71.43	119	357	2.49e-23
unnamed	gi|657255392|gb|KEG27466.1|;gi|657273225|gb|KEG31347.1|;gi|660831882|gb|KEP34280.1|	61.739	73.91	115	383	3.86e-22
unnamed	gi|657255392|gb|KEG27466.1|;gi|657273225|gb|KEG31347.1|;gi|660831882|gb|KEP34280.1|	61.017	72.03	118	376	7.26e-22
unnamed	gi|657255392|gb|KEG27466.1|;gi|657273225|gb|KEG31347.1|;gi|660831882|gb|KEP34280.1|	58.333	62.5	120	347	4.18e-17
unnamed	gi|657255392|gb|KEG27466.1|;gi|657273225|gb|KEG31347.1|;gi|660831882|gb|KEP34280.1|	51.825	65.69	137	326	6.2e-17
unnamed	gi|657255392|gb|KEG27466.1|;gi|657273225|gb|KEG31347.1|;gi|660831882|gb|KEP34280.1|	51.538	60.77	130	418	1.65e-13
unnamed	gi|657255392|gb|KEG27466.1|;gi|657273225|gb|KEG31347.1|;gi|660831882|gb|KEP34280.1|	51.181	62.99	127	443	3.85e-12
unnamed	gi|657255392|gb|KEG27466.1|;gi|657273225|gb|KEG31347.1|;gi|660831882|gb|KEP34280.1|	48.413	60.32	126	306	6.45e-12
unnamed	gi|657255392|gb|KEG27466.1|;gi|657273225|gb|KEG31347.1|;gi|660831882|gb|KEP34280.1|	44.628	59.5	121	511	2.65e-06
unnamed	gi|657255392|gb|KEG27466.1|;gi|657273225|gb|KEG31347.1|;gi|660831882|gb|KEP34280.1|	51.19	61.9	84	287	0.000188
unnamed	gi|657255392|gb|KEG27466.1|;gi|657273225|gb|KEG31347.1|;gi|660831882|gb|KEP34280.1|	41.135	48.23	141	615	0.000467
unnamed	gi|657255392|gb|KEG27466.1|;gi|657273225|gb|KEG31347.1|;gi|660831882|gb|KEP34280.1|	39.516	54.03	124	570	0.004
unnamed	gi|686063711|ref|WP_031740021.1|;gi|622554064|gb|KBB36213.1|	63.025	71.43	119	354	2.49e-23
unnamed	gi|686063711|ref|WP_031740021.1|;gi|622554064|gb|KBB36213.1|	60.87	73.04	115	380	1.89e-21
unnamed	gi|686063711|ref|WP_031740021.1|;gi|622554064|gb|KBB36213.1|	60.169	71.19	118	373	3.68e-21
unnamed	gi|686063711|ref|WP_031740021.1|;gi|622554064|gb|KBB36213.1|	58.333	62.5	120	344	4.16e-17
unnamed	gi|686063711|ref|WP_031740021.1|;gi|622554064|gb|KBB36213.1|	51.095	65.69	137	323	1.87e-16
unnamed	gi|686063711|ref|WP_031740021.1|;gi|622554064|gb|KBB36213.1|	50.769	60.77	130	415	5.74e-13
unnamed	gi|686063711|ref|WP_031740021.1|;gi|622554064|gb|KBB36213.1|	50.394	62.2	127	440	1.87e-11
unnamed	gi|686063711|ref|WP_031740021.1|;gi|622554064|gb|KBB36213.1|	47.619	60.32	126	303	1.94e-11
unnamed	gi|686063711|ref|WP_031740021.1|;gi|622554064|gb|KBB36213.1|	44.628	59.5	121	508	2.7e-06
unnamed	gi|686063711|ref|WP_031740021.1|;gi|622554064|gb|KBB36213.1|	40.845	47.89	142	613	0.000459
unnamed	gi|686063711|ref|WP_031740021.1|;gi|622554064|gb|KBB36213.1|	50.602	61.45	83	284	0.000549
unnamed	gi|686063711|ref|WP_031740021.1|;gi|622554064|gb|KBB36213.1|	39.516	54.03	124	567	0.004
unnamed	gi|887061163|emb|CKT30132.1|	61.864	77.97	118	154	2.6e-23
unnamed	gi|887061163|emb|CKT30132.1|	61	79	100	155	5.28e-17
unnamed	gi|887061163|emb|CKT30132.1|	45.342	56.52	161	225	2.17e-15
unnamed	gi|887061163|emb|CKT30132.1|	42.857	47.83	161	255	6.15e-09
unnamed	gi|887061163|emb|CKT30132.1|	52.874	65.52	87	272	1.97e-08
unnamed	gi|887061163|emb|CKT30132.1|	41.975	47.53	162	266	2.25e-08
unnamed	gi|887061163|emb|CKT30132.1|	46.667	56.19	105	286	1.22e-06
unnamed	gi|887061163|emb|CKT30132.1|	49.254	65.67	67	274	0.000277
unnamed	gi|763224545|ref|WP_044096616.1|	63.025	71.43	119	340	2.61e-23
unnamed	gi|763224545|ref|WP_044096616.1|	61.739	73.91	115	366	3.72e-22
unnamed	gi|763224545|ref|WP_044096616.1|	61.017	72.03	118	359	7.42e-22
unnamed	gi|763224545|ref|WP_044096616.1|	58.333	62.5	120	330	4.64e-17
unnamed	gi|763224545|ref|WP_044096616.1|	51.825	65.69	137	309	7.01e-17
unnamed	gi|763224545|ref|WP_044096616.1|	51.538	60.77	130	401	1.62e-13
unnamed	gi|763224545|ref|WP_044096616.1|	51.181	62.99	127	426	3.97e-12
unnamed	gi|763224545|ref|WP_044096616.1|	48.413	60.32	126	289	8.24e-12
unnamed	gi|763224545|ref|WP_044096616.1|	41.985	53.44	131	504	2.37e-05
unnamed	gi|763224545|ref|WP_044096616.1|	51.19	61.9	84	270	0.000225
unnamed	gi|763224545|ref|WP_044096616.1|	40.299	50	134	601	0.002
unnamed	gi|763224545|ref|WP_044096616.1|	41.045	54.48	134	475	0.002
unnamed	gi|763224545|ref|WP_044096616.1|	37.313	49.25	134	563	0.011
unnamed	gi|801442575|emb|CFG96685.1|	61.864	77.97	118	129	2.76e-23
unnamed	gi|801442575|emb|CFG96685.1|	61	79	100	130	5.25e-17
unnamed	gi|801442575|emb|CFG96685.1|	45.342	56.52	161	200	2.19e-15
unnamed	gi|801442575|emb|CFG96685.1|	42.857	47.83	161	230	6.46e-09
unnamed	gi|801442575|emb|CFG96685.1|	52.874	65.52	87	247	1.9e-08
unnamed	gi|801442575|emb|CFG96685.1|	41.975	47.53	162	241	2.48e-08
unnamed	gi|801442575|emb|CFG96685.1|	52.747	62.64	91	247	1.37e-06
unnamed	gi|801442575|emb|CFG96685.1|	49.254	65.67	67	249	0.000283
unnamed	gi|811998896|emb|CKU64867.1|	61.667	77.5	120	207	2.82e-23
unnamed	gi|811998896|emb|CKU64867.1|	45.342	56.52	161	278	5.72e-15
unnamed	gi|811998896|emb|CKU64867.1|	51.24	63.64	121	359	4.67e-13
unnamed	gi|811998896|emb|CKU64867.1|	41.618	49.71	173	339	3.14e-10
unnamed	gi|811998896|emb|CKU64867.1|	46.957	58.26	115	375	2.52e-08
unnamed	gi|811998896|emb|CKU64867.1|	45.333	52.67	150	298	3.29e-08
unnamed	gi|811998896|emb|CKU64867.1|	46.281	58.68	121	401	1.55e-06
unnamed	gi|811998896|emb|CKU64867.1|	41.667	50	144	434	4.96e-06
unnamed	gi|811998896|emb|CKU64867.1|	43.86	57.02	114	412	7.57e-05
unnamed	gi|811998896|emb|CKU64867.1|	42.742	51.61	124	474	0.66
unnamed	gi|811998896|emb|CKU64867.1|	41.045	50.75	134	454	1.7
unnamed	gi|639880734|ref|WP_024754024.1|	63.025	71.43	119	311	3.13e-23
unnamed	gi|639880734|ref|WP_024754024.1|	61.739	73.91	115	337	4.35e-22
unnamed	gi|639880734|ref|WP_024754024.1|	61.017	72.03	118	330	8.95e-22
unnamed	gi|639880734|ref|WP_024754024.1|	58.333	62.5	120	301	4.98e-17
unnamed	gi|639880734|ref|WP_024754024.1|	51.825	65.69	137	280	8.06e-17
unnamed	gi|639880734|ref|WP_024754024.1|	51.538	60.77	130	372	1.62e-13
unnamed	gi|639880734|ref|WP_024754024.1|	51.181	62.99	127	397	4.37e-12
unnamed	gi|639880734|ref|WP_024754024.1|	48.413	60.32	126	260	1.04e-11
unnamed	gi|639880734|ref|WP_024754024.1|	41.985	53.44	131	475	2.77e-05
unnamed	gi|639880734|ref|WP_024754024.1|	51.19	61.9	84	241	0.000292
unnamed	gi|639880734|ref|WP_024754024.1|	40.845	47.89	142	580	0.00064
unnamed	gi|639880734|ref|WP_024754024.1|	41.045	54.48	134	446	0.003
unnamed	gi|639880734|ref|WP_024754024.1|	37.313	49.25	134	534	0.011
unnamed	gi|811600784|emb|COV53726.1|;gi|811943727|emb|COU44691.1|;gi|897918083|emb|COV44143.1|	63.025	71.43	119	245	3.37e-23
unnamed	gi|811600784|emb|COV53726.1|;gi|811943727|emb|COU44691.1|;gi|897918083|emb|COV44143.1|	61.739	73.91	115	271	4.8e-22
unnamed	gi|811600784|emb|COV53726.1|;gi|811943727|emb|COU44691.1|;gi|897918083|emb|COV44143.1|	61.017	72.03	118	264	9.44e-22
unnamed	gi|811600784|emb|COV53726.1|;gi|811943727|emb|COU44691.1|;gi|897918083|emb|COV44143.1|	58.333	62.5	120	235	4.54e-17
unnamed	gi|811600784|emb|COV53726.1|;gi|811943727|emb|COU44691.1|;gi|897918083|emb|COV44143.1|	51.825	65.69	137	214	1.11e-16
unnamed	gi|811600784|emb|COV53726.1|;gi|811943727|emb|COU44691.1|;gi|897918083|emb|COV44143.1|	51.538	60.77	130	306	1.37e-13
unnamed	gi|811600784|emb|COV53726.1|;gi|811943727|emb|COU44691.1|;gi|897918083|emb|COV44143.1|	51.181	62.99	127	331	4.49e-12
unnamed	gi|811600784|emb|COV53726.1|;gi|811943727|emb|COU44691.1|;gi|897918083|emb|COV44143.1|	48.413	60.32	126	194	1.37e-11
unnamed	gi|811600784|emb|COV53726.1|;gi|811943727|emb|COU44691.1|;gi|897918083|emb|COV44143.1|	41.985	53.44	131	409	4.58e-05
unnamed	gi|811600784|emb|COV53726.1|;gi|811943727|emb|COU44691.1|;gi|897918083|emb|COV44143.1|	51.19	61.9	84	175	0.00037
unnamed	gi|811600784|emb|COV53726.1|;gi|811943727|emb|COU44691.1|;gi|897918083|emb|COV44143.1|	40.559	47.55	143	514	0.001
unnamed	gi|811600784|emb|COV53726.1|;gi|811943727|emb|COU44691.1|;gi|897918083|emb|COV44143.1|	41.045	54.48	134	380	0.004
unnamed	gi|811600784|emb|COV53726.1|;gi|811943727|emb|COU44691.1|;gi|897918083|emb|COV44143.1|	37.313	49.25	134	468	0.019
unnamed	gi|886766617|emb|CKU04668.1|	60.8	74.4	125	359	3.45e-23
unnamed	gi|886766617|emb|CKU04668.1|	59.794	75.26	97	359	1.07e-15
unnamed	gi|886766617|emb|CKU04668.1|	52.893	66.94	121	504	4.39e-15
unnamed	gi|886766617|emb|CKU04668.1|	51.24	66.12	121	514	4.2e-14
unnamed	gi|886766617|emb|CKU04668.1|	47.682	57.62	151	423	5.37e-14
unnamed	gi|886766617|emb|CKU04668.1|	50.435	60.87	115	530	1.28e-11
unnamed	gi|886766617|emb|CKU04668.1|	42.69	50.29	171	494	5.15e-11
unnamed	gi|886766617|emb|CKU04668.1|	48.227	56.74	141	433	1.39e-10
unnamed	gi|886766617|emb|CKU04668.1|	42.069	50.34	145	589	3.19e-07
unnamed	gi|886766617|emb|CKU04668.1|	45.802	54.2	131	556	3.4e-07
unnamed	gi|886766617|emb|CKU04668.1|	43.86	57.89	114	567	8.94e-06
unnamed	gi|886766617|emb|CKU04668.1|	42.742	51.61	124	629	0.087
unnamed	gi|686012060|ref|WP_031711815.1|	61.864	77.97	118	304	3.54e-23
unnamed	gi|686012060|ref|WP_031711815.1|	59.633	74.31	109	304	9.32e-17
unnamed	gi|686012060|ref|WP_031711815.1|	45.342	56.52	161	375	3.48e-15
unnamed	gi|686012060|ref|WP_031711815.1|	52.893	66.94	121	456	4.88e-15
unnamed	gi|686012060|ref|WP_031711815.1|	51.24	66.12	121	466	4.77e-14
unnamed	gi|686012060|ref|WP_031711815.1|	40.331	48.07	181	446	5.68e-10
unnamed	gi|686012060|ref|WP_031711815.1|	43.125	48.12	160	405	5.53e-09
unnamed	gi|686012060|ref|WP_031711815.1|	50.685	60.27	73	470	0.000354
unnamed	gi|686012060|ref|WP_031711815.1|	44.615	63.08	65	470	0.67
unnamed	gi|801395701|emb|CFE36008.1|;gi|887394121|emb|CKR21853.1|;gi|887401144|emb|CKS01197.1|;gi|887432606|emb|CKR13486.1|;gi|892680007|emb|CNU53038.1|;gi|897928812|emb|COU56545.1|	63.025	71.43	119	250	3.55e-23
unnamed	gi|801395701|emb|CFE36008.1|;gi|887394121|emb|CKR21853.1|;gi|887401144|emb|CKS01197.1|;gi|887432606|emb|CKR13486.1|;gi|892680007|emb|CNU53038.1|;gi|897928812|emb|COU56545.1|	61.739	73.91	115	276	4.8e-22
unnamed	gi|801395701|emb|CFE36008.1|;gi|887394121|emb|CKR21853.1|;gi|887401144|emb|CKS01197.1|;gi|887432606|emb|CKR13486.1|;gi|892680007|emb|CNU53038.1|;gi|897928812|emb|COU56545.1|	61.017	72.03	118	269	9.61e-22
unnamed	gi|801395701|emb|CFE36008.1|;gi|887394121|emb|CKR21853.1|;gi|887401144|emb|CKS01197.1|;gi|887432606|emb|CKR13486.1|;gi|892680007|emb|CNU53038.1|;gi|897928812|emb|COU56545.1|	58.333	62.5	120	240	4.51e-17
unnamed	gi|801395701|emb|CFE36008.1|;gi|887394121|emb|CKR21853.1|;gi|887401144|emb|CKS01197.1|;gi|887432606|emb|CKR13486.1|;gi|892680007|emb|CNU53038.1|;gi|897928812|emb|COU56545.1|	51.825	65.69	137	219	1.16e-16
unnamed	gi|801395701|emb|CFE36008.1|;gi|887394121|emb|CKR21853.1|;gi|887401144|emb|CKS01197.1|;gi|887432606|emb|CKR13486.1|;gi|892680007|emb|CNU53038.1|;gi|897928812|emb|COU56545.1|	51.538	60.77	130	311	1.37e-13
unnamed	gi|801395701|emb|CFE36008.1|;gi|887394121|emb|CKR21853.1|;gi|887401144|emb|CKS01197.1|;gi|887432606|emb|CKR13486.1|;gi|892680007|emb|CNU53038.1|;gi|897928812|emb|COU56545.1|	51.181	62.99	127	336	4.4e-12
unnamed	gi|801395701|emb|CFE36008.1|;gi|887394121|emb|CKR21853.1|;gi|887401144|emb|CKS01197.1|;gi|887432606|emb|CKR13486.1|;gi|892680007|emb|CNU53038.1|;gi|897928812|emb|COU56545.1|	48.413	60.32	126	199	1.34e-11
unnamed	gi|801395701|emb|CFE36008.1|;gi|887394121|emb|CKR21853.1|;gi|887401144|emb|CKS01197.1|;gi|887432606|emb|CKR13486.1|;gi|892680007|emb|CNU53038.1|;gi|897928812|emb|COU56545.1|	41.985	53.44	131	414	4.68e-05
unnamed	gi|801395701|emb|CFE36008.1|;gi|887394121|emb|CKR21853.1|;gi|887401144|emb|CKS01197.1|;gi|887432606|emb|CKR13486.1|;gi|892680007|emb|CNU53038.1|;gi|897928812|emb|COU56545.1|	51.19	61.9	84	180	0.000348
unnamed	gi|801395701|emb|CFE36008.1|;gi|887394121|emb|CKR21853.1|;gi|887401144|emb|CKS01197.1|;gi|887432606|emb|CKR13486.1|;gi|892680007|emb|CNU53038.1|;gi|897928812|emb|COU56545.1|	40.559	47.55	143	519	0.001
unnamed	gi|801395701|emb|CFE36008.1|;gi|887394121|emb|CKR21853.1|;gi|887401144|emb|CKS01197.1|;gi|887432606|emb|CKR13486.1|;gi|892680007|emb|CNU53038.1|;gi|897928812|emb|COU56545.1|	41.045	54.48	134	385	0.004
unnamed	gi|801395701|emb|CFE36008.1|;gi|887394121|emb|CKR21853.1|;gi|887401144|emb|CKS01197.1|;gi|887432606|emb|CKR13486.1|;gi|892680007|emb|CNU53038.1|;gi|897928812|emb|COU56545.1|	37.313	49.25	134	473	0.018
unnamed	gi|892438662|emb|CNU44918.1|	63.025	71.43	119	212	3.87e-23
unnamed	gi|892438662|emb|CNU44918.1|	61.739	73.91	115	238	5.62e-22
unnamed	gi|892438662|emb|CNU44918.1|	61.017	72.03	118	231	1.07e-21
unnamed	gi|892438662|emb|CNU44918.1|	58.333	62.5	120	202	5.12e-17
unnamed	gi|892438662|emb|CNU44918.1|	51.825	65.69	137	181	1.57e-16
unnamed	gi|892438662|emb|CNU44918.1|	51.145	60.31	131	273	1.41e-13
unnamed	gi|892438662|emb|CNU44918.1|	51.181	62.99	127	298	5.67e-12
unnamed	gi|892438662|emb|CNU44918.1|	48.413	60.32	126	161	1.93e-11
unnamed	gi|892438662|emb|CNU44918.1|	41.985	53.44	131	376	7.63e-05
unnamed	gi|892438662|emb|CNU44918.1|	51.19	61.9	84	142	0.000487
unnamed	gi|892438662|emb|CNU44918.1|	40.559	47.55	143	481	0.002
unnamed	gi|892438662|emb|CNU44918.1|	41.045	54.48	134	347	0.006
unnamed	gi|892438662|emb|CNU44918.1|	37.313	49.25	134	435	0.034
unnamed	gi|884767455|emb|CKN92967.1|	61.157	71.07	121	121	3.97e-23
unnamed	gi|884767455|emb|CKN92967.1|	61.739	73.91	115	147	5.58e-22
unnamed	gi|884767455|emb|CKN92967.1|	61.739	73.04	115	137	1.24e-21
unnamed	gi|884767455|emb|CKN92967.1|	51.145	60.31	131	182	1.6e-13
unnamed	gi|884767455|emb|CKN92967.1|	51.181	62.99	127	207	9.13e-12
unnamed	gi|884767455|emb|CKN92967.1|	41.985	53.44	131	285	0.000189
unnamed	gi|884767455|emb|CKN92967.1|	40.559	47.55	143	390	0.004
unnamed	gi|884767455|emb|CKN92967.1|	41.045	54.48	134	256	0.016
unnamed	gi|884767455|emb|CKN92967.1|	37.313	49.25	134	344	0.11
unnamed	gi|492074944|gb|AGL31016.1|	63.025	71.43	119	214	4.11e-23
unnamed	gi|492074944|gb|AGL31016.1|	61.739	73.91	115	240	5.96e-22
unnamed	gi|492074944|gb|AGL31016.1|	61.017	72.03	118	233	1.16e-21
unnamed	gi|492074944|gb|AGL31016.1|	58.333	62.5	120	204	5.35e-17
unnamed	gi|492074944|gb|AGL31016.1|	51.825	65.69	137	183	1.6e-16
unnamed	gi|492074944|gb|AGL31016.1|	51.145	60.31	131	275	1.53e-13
unnamed	gi|492074944|gb|AGL31016.1|	51.181	62.99	127	300	5.97e-12
unnamed	gi|492074944|gb|AGL31016.1|	48.413	60.32	126	163	2.09e-11
unnamed	gi|492074944|gb|AGL31016.1|	41.985	53.44	131	378	7.99e-05
unnamed	gi|492074944|gb|AGL31016.1|	51.19	61.9	84	144	0.000529
unnamed	gi|492074944|gb|AGL31016.1|	40.559	47.55	143	483	0.002
unnamed	gi|492074944|gb|AGL31016.1|	41.045	54.48	134	349	0.006
unnamed	gi|492074944|gb|AGL31016.1|	37.313	49.25	134	437	0.034
unnamed	gi|811865418|emb|CMT11973.1|;gi|811966754|emb|CLV90294.1|;gi|886322745|emb|CLN00077.1|;gi|889251283|emb|CLR76407.1|;gi|889253256|emb|CMR06477.1|;gi|889638434|emb|CMC72105.1|;gi|890331097|emb|CMF01732.1|;gi|890699454|emb|CLW89426.1|	53.02	65.77	149	348	4.32e-23
unnamed	gi|811865418|emb|CMT11973.1|;gi|811966754|emb|CLV90294.1|;gi|886322745|emb|CLN00077.1|;gi|889251283|emb|CLR76407.1|;gi|889253256|emb|CMR06477.1|;gi|889638434|emb|CMC72105.1|;gi|890331097|emb|CMF01732.1|;gi|890699454|emb|CLW89426.1|	52.941	62.5	136	374	1.44e-16
unnamed	gi|811865418|emb|CMT11973.1|;gi|811966754|emb|CLV90294.1|;gi|886322745|emb|CLN00077.1|;gi|889251283|emb|CLR76407.1|;gi|889253256|emb|CMR06477.1|;gi|889638434|emb|CMC72105.1|;gi|890331097|emb|CMF01732.1|;gi|890699454|emb|CLW89426.1|	52.482	60.99	141	390	4.27e-15
unnamed	gi|811865418|emb|CMT11973.1|;gi|811966754|emb|CLV90294.1|;gi|886322745|emb|CLN00077.1|;gi|889251283|emb|CLR76407.1|;gi|889253256|emb|CMR06477.1|;gi|889638434|emb|CMC72105.1|;gi|890331097|emb|CMF01732.1|;gi|890699454|emb|CLW89426.1|	49.645	58.87	141	410	2.23e-12
unnamed	gi|811865418|emb|CMT11973.1|;gi|811966754|emb|CLV90294.1|;gi|886322745|emb|CLN00077.1|;gi|889251283|emb|CLR76407.1|;gi|889253256|emb|CMR06477.1|;gi|889638434|emb|CMC72105.1|;gi|890331097|emb|CMF01732.1|;gi|890699454|emb|CLW89426.1|	47.887	56.34	142	430	6.58e-11
unnamed	gi|811865418|emb|CMT11973.1|;gi|811966754|emb|CLV90294.1|;gi|886322745|emb|CLN00077.1|;gi|889251283|emb|CLR76407.1|;gi|889253256|emb|CMR06477.1|;gi|889638434|emb|CMC72105.1|;gi|890331097|emb|CMF01732.1|;gi|890699454|emb|CLW89426.1|	50	60	120	479	2.58e-10
unnamed	gi|811865418|emb|CMT11973.1|;gi|811966754|emb|CLV90294.1|;gi|886322745|emb|CLN00077.1|;gi|889251283|emb|CLR76407.1|;gi|889253256|emb|CMR06477.1|;gi|889638434|emb|CMC72105.1|;gi|890331097|emb|CMF01732.1|;gi|890699454|emb|CLW89426.1|	48.462	56.15	130	469	8.34e-09
unnamed	gi|811865418|emb|CMT11973.1|;gi|811966754|emb|CLV90294.1|;gi|886322745|emb|CLN00077.1|;gi|889251283|emb|CLR76407.1|;gi|889253256|emb|CMR06477.1|;gi|889638434|emb|CMC72105.1|;gi|890331097|emb|CMF01732.1|;gi|890699454|emb|CLW89426.1|	48.305	60.17	118	499	1.57e-08
unnamed	gi|811865418|emb|CMT11973.1|;gi|811966754|emb|CLV90294.1|;gi|886322745|emb|CLN00077.1|;gi|889251283|emb|CLR76407.1|;gi|889253256|emb|CMR06477.1|;gi|889638434|emb|CMC72105.1|;gi|890331097|emb|CMF01732.1|;gi|890699454|emb|CLW89426.1|	47.788	61.06	113	504	1.94e-07
unnamed	gi|811865418|emb|CMT11973.1|;gi|811966754|emb|CLV90294.1|;gi|886322745|emb|CLN00077.1|;gi|889251283|emb|CLR76407.1|;gi|889253256|emb|CMR06477.1|;gi|889638434|emb|CMC72105.1|;gi|890331097|emb|CMF01732.1|;gi|890699454|emb|CLW89426.1|	48.246	57.02	114	515	8.67e-06
unnamed	gi|811865418|emb|CMT11973.1|;gi|811966754|emb|CLV90294.1|;gi|886322745|emb|CLN00077.1|;gi|889251283|emb|CLR76407.1|;gi|889253256|emb|CMR06477.1|;gi|889638434|emb|CMC72105.1|;gi|890331097|emb|CMF01732.1|;gi|890699454|emb|CLW89426.1|	46.923	53.85	130	560	2.6e-05
unnamed	gi|811865418|emb|CMT11973.1|;gi|811966754|emb|CLV90294.1|;gi|886322745|emb|CLN00077.1|;gi|889251283|emb|CLR76407.1|;gi|889253256|emb|CMR06477.1|;gi|889638434|emb|CMC72105.1|;gi|890331097|emb|CMF01732.1|;gi|890699454|emb|CLW89426.1|	45.528	53.66	123	533	8.75e-05
unnamed	gi|811865418|emb|CMT11973.1|;gi|811966754|emb|CLV90294.1|;gi|886322745|emb|CLN00077.1|;gi|889251283|emb|CLR76407.1|;gi|889253256|emb|CMR06477.1|;gi|889638434|emb|CMC72105.1|;gi|890331097|emb|CMF01732.1|;gi|890699454|emb|CLW89426.1|	42.748	49.62	131	611	0.056
unnamed	gi|811865418|emb|CMT11973.1|;gi|811966754|emb|CLV90294.1|;gi|886322745|emb|CLN00077.1|;gi|889251283|emb|CLR76407.1|;gi|889253256|emb|CMR06477.1|;gi|889638434|emb|CMC72105.1|;gi|890331097|emb|CMF01732.1|;gi|890699454|emb|CLW89426.1|	43.089	50.41	123	585	0.88
unnamed	gi|811533173|emb|CNT74921.1|;gi|897906640|emb|COU75732.1|	63.025	71.43	119	290	4.37e-23
unnamed	gi|811533173|emb|CNT74921.1|;gi|897906640|emb|COU75732.1|	61.739	73.91	115	316	6.05e-22
unnamed	gi|811533173|emb|CNT74921.1|;gi|897906640|emb|COU75732.1|	61.017	72.03	118	309	1.2e-21
unnamed	gi|811533173|emb|CNT74921.1|;gi|897906640|emb|COU75732.1|	58.333	62.5	120	280	6.31e-17
unnamed	gi|811533173|emb|CNT74921.1|;gi|897906640|emb|COU75732.1|	51.825	65.69	137	259	1.23e-16
unnamed	gi|811533173|emb|CNT74921.1|;gi|897906640|emb|COU75732.1|	51.538	60.77	130	351	2.01e-13
unnamed	gi|811533173|emb|CNT74921.1|;gi|897906640|emb|COU75732.1|	51.181	62.99	127	376	5.7e-12
unnamed	gi|811533173|emb|CNT74921.1|;gi|897906640|emb|COU75732.1|	48.413	60.32	126	239	1.51e-11
unnamed	gi|811533173|emb|CNT74921.1|;gi|897906640|emb|COU75732.1|	41.985	53.44	131	454	4.17e-05
unnamed	gi|811533173|emb|CNT74921.1|;gi|897906640|emb|COU75732.1|	51.19	61.9	84	220	0.000356
unnamed	gi|811533173|emb|CNT74921.1|;gi|897906640|emb|COU75732.1|	40.559	47.55	143	559	0.001
unnamed	gi|811533173|emb|CNT74921.1|;gi|897906640|emb|COU75732.1|	41.045	54.48	134	425	0.004
unnamed	gi|811533173|emb|CNT74921.1|;gi|897906640|emb|COU75732.1|	37.313	49.25	134	513	0.016
unnamed	gi|669108781|gb|AIH84950.1|	63.025	71.43	119	197	4.42e-23
unnamed	gi|669108781|gb|AIH84950.1|	61.739	73.91	115	223	6.64e-22
unnamed	gi|669108781|gb|AIH84950.1|	61.017	72.03	118	216	1.26e-21
unnamed	gi|669108781|gb|AIH84950.1|	58.333	62.5	120	187	6.04e-17
unnamed	gi|669108781|gb|AIH84950.1|	51.825	65.69	137	166	1.86e-16
unnamed	gi|669108781|gb|AIH84950.1|	51.145	60.31	131	258	1.57e-13
unnamed	gi|669108781|gb|AIH84950.1|	51.181	62.99	127	283	6.9e-12
unnamed	gi|669108781|gb|AIH84950.1|	48.413	60.32	126	146	2.4e-11
unnamed	gi|669108781|gb|AIH84950.1|	41.985	53.44	131	361	0.000102
unnamed	gi|669108781|gb|AIH84950.1|	51.19	61.9	84	127	0.000624
unnamed	gi|669108781|gb|AIH84950.1|	40.559	47.55	143	466	0.002
unnamed	gi|669108781|gb|AIH84950.1|	41.045	54.48	134	332	0.008
unnamed	gi|669108781|gb|AIH84950.1|	37.313	49.25	134	420	0.045
unnamed	gi|685938532|ref|WP_031670482.1|;gi|621398308|gb|KAP95268.1|;gi|623090144|gb|KBG61316.1|;gi|626939496|gb|KCQ63239.1|	53.02	65.77	149	348	4.5e-23
unnamed	gi|685938532|ref|WP_031670482.1|;gi|621398308|gb|KAP95268.1|;gi|623090144|gb|KBG61316.1|;gi|626939496|gb|KCQ63239.1|	52.941	62.5	136	374	1.39e-16
unnamed	gi|685938532|ref|WP_031670482.1|;gi|621398308|gb|KAP95268.1|;gi|623090144|gb|KBG61316.1|;gi|626939496|gb|KCQ63239.1|	52.482	60.99	141	390	4.15e-15
unnamed	gi|685938532|ref|WP_031670482.1|;gi|621398308|gb|KAP95268.1|;gi|623090144|gb|KBG61316.1|;gi|626939496|gb|KCQ63239.1|	49.645	58.87	141	410	2.23e-12
unnamed	gi|685938532|ref|WP_031670482.1|;gi|621398308|gb|KAP95268.1|;gi|623090144|gb|KBG61316.1|;gi|626939496|gb|KCQ63239.1|	47.887	56.34	142	430	6.46e-11
unnamed	gi|685938532|ref|WP_031670482.1|;gi|621398308|gb|KAP95268.1|;gi|623090144|gb|KBG61316.1|;gi|626939496|gb|KCQ63239.1|	50	60	120	479	2.35e-10
unnamed	gi|685938532|ref|WP_031670482.1|;gi|621398308|gb|KAP95268.1|;gi|623090144|gb|KBG61316.1|;gi|626939496|gb|KCQ63239.1|	48.462	56.15	130	469	7.97e-09
unnamed	gi|685938532|ref|WP_031670482.1|;gi|621398308|gb|KAP95268.1|;gi|623090144|gb|KBG61316.1|;gi|626939496|gb|KCQ63239.1|	48.305	60.17	118	499	1.48e-08
unnamed	gi|685938532|ref|WP_031670482.1|;gi|621398308|gb|KAP95268.1|;gi|623090144|gb|KBG61316.1|;gi|626939496|gb|KCQ63239.1|	47.788	61.06	113	504	1.82e-07
unnamed	gi|685938532|ref|WP_031670482.1|;gi|621398308|gb|KAP95268.1|;gi|623090144|gb|KBG61316.1|;gi|626939496|gb|KCQ63239.1|	48.246	57.02	114	515	8.29e-06
unnamed	gi|685938532|ref|WP_031670482.1|;gi|621398308|gb|KAP95268.1|;gi|623090144|gb|KBG61316.1|;gi|626939496|gb|KCQ63239.1|	46.923	53.85	130	560	2.42e-05
unnamed	gi|685938532|ref|WP_031670482.1|;gi|621398308|gb|KAP95268.1|;gi|623090144|gb|KBG61316.1|;gi|626939496|gb|KCQ63239.1|	45.528	53.66	123	533	7.93e-05
unnamed	gi|685938532|ref|WP_031670482.1|;gi|621398308|gb|KAP95268.1|;gi|623090144|gb|KBG61316.1|;gi|626939496|gb|KCQ63239.1|	42.748	49.62	131	611	0.051
unnamed	gi|685938532|ref|WP_031670482.1|;gi|621398308|gb|KAP95268.1|;gi|623090144|gb|KBG61316.1|;gi|626939496|gb|KCQ63239.1|	43.089	50.41	123	585	0.81
unnamed	gi|623155761|gb|KBH26436.1|	61.864	77.97	118	172	4.5e-23
unnamed	gi|623155761|gb|KBH26436.1|	61	79	100	173	1.01e-16
unnamed	gi|623155761|gb|KBH26436.1|	45.342	56.52	161	243	4.97e-15
unnamed	gi|623155761|gb|KBH26436.1|	52.066	64.46	121	324	1.17e-13
unnamed	gi|623155761|gb|KBH26436.1|	45.342	54.04	161	253	1.7e-12
unnamed	gi|623155761|gb|KBH26436.1|	41.618	49.71	173	304	4.04e-10
unnamed	gi|623155761|gb|KBH26436.1|	48.673	61.06	113	338	3.84e-09
unnamed	gi|623155761|gb|KBH26436.1|	45.033	52.32	151	263	4.4e-08
unnamed	gi|623155761|gb|KBH26436.1|	42.667	61.33	75	338	1.3
unnamed	gi|685927958|ref|WP_031662479.1|	61.864	77.97	118	172	4.59e-23
unnamed	gi|685927958|ref|WP_031662479.1|	61	79	100	173	1.04e-16
unnamed	gi|685927958|ref|WP_031662479.1|	45.342	56.52	161	243	4.97e-15
unnamed	gi|685927958|ref|WP_031662479.1|	52.066	64.46	121	324	1.14e-13
unnamed	gi|685927958|ref|WP_031662479.1|	45.342	54.04	161	253	1.72e-12
unnamed	gi|685927958|ref|WP_031662479.1|	41.618	49.71	173	304	4.12e-10
unnamed	gi|685927958|ref|WP_031662479.1|	48.673	61.06	113	338	3.73e-09
unnamed	gi|685927958|ref|WP_031662479.1|	45.033	52.32	151	263	4.61e-08
unnamed	gi|685927958|ref|WP_031662479.1|	42.667	61.33	75	338	1.3
unnamed	gi|623129315|gb|KBH00995.1|	53.02	65.77	149	252	4.67e-23
unnamed	gi|623129315|gb|KBH00995.1|	51.471	61.76	136	278	2e-16
unnamed	gi|623129315|gb|KBH00995.1|	52.482	60.99	141	294	5.21e-15
unnamed	gi|623129315|gb|KBH00995.1|	49.645	58.87	141	314	3.04e-12
unnamed	gi|623129315|gb|KBH00995.1|	47.887	56.34	142	334	7.27e-11
unnamed	gi|623129315|gb|KBH00995.1|	50	60	120	383	3.19e-10
unnamed	gi|623129315|gb|KBH00995.1|	48.462	56.15	130	373	1.03e-08
unnamed	gi|623129315|gb|KBH00995.1|	48.305	60.17	118	403	1.8e-08
unnamed	gi|623129315|gb|KBH00995.1|	47.788	61.06	113	408	2.25e-07
unnamed	gi|623129315|gb|KBH00995.1|	48.246	57.02	114	419	9.94e-06
unnamed	gi|623129315|gb|KBH00995.1|	46.923	53.85	130	464	3.25e-05
unnamed	gi|623129315|gb|KBH00995.1|	45.528	53.66	123	437	0.000102
unnamed	gi|623129315|gb|KBH00995.1|	42.748	49.62	131	515	0.089
unnamed	gi|623129315|gb|KBH00995.1|	43.089	50.41	123	489	1.2
unnamed	gi|478741444|gb|AGJ67604.1|;gi|897909036|emb|COW03258.1|	63.025	71.43	119	204	4.72e-23
unnamed	gi|478741444|gb|AGJ67604.1|;gi|897909036|emb|COW03258.1|	61.739	73.91	115	230	7.04e-22
unnamed	gi|478741444|gb|AGJ67604.1|;gi|897909036|emb|COW03258.1|	61.017	72.03	118	223	1.38e-21
unnamed	gi|478741444|gb|AGJ67604.1|;gi|897909036|emb|COW03258.1|	58.333	62.5	120	194	6.24e-17
unnamed	gi|478741444|gb|AGJ67604.1|;gi|897909036|emb|COW03258.1|	51.825	65.69	137	173	2.03e-16
unnamed	gi|478741444|gb|AGJ67604.1|;gi|897909036|emb|COW03258.1|	51.145	60.31	131	265	1.61e-13
unnamed	gi|478741444|gb|AGJ67604.1|;gi|897909036|emb|COW03258.1|	51.181	62.99	127	290	7.07e-12
unnamed	gi|478741444|gb|AGJ67604.1|;gi|897909036|emb|COW03258.1|	48.413	60.32	126	153	2.5e-11
unnamed	gi|478741444|gb|AGJ67604.1|;gi|897909036|emb|COW03258.1|	41.985	53.44	131	368	9.69e-05
unnamed	gi|478741444|gb|AGJ67604.1|;gi|897909036|emb|COW03258.1|	51.19	61.9	84	134	0.000598
unnamed	gi|478741444|gb|AGJ67604.1|;gi|897909036|emb|COW03258.1|	40.559	47.55	143	473	0.002
unnamed	gi|478741444|gb|AGJ67604.1|;gi|897909036|emb|COW03258.1|	41.045	54.48	134	339	0.008
unnamed	gi|478741444|gb|AGJ67604.1|;gi|897909036|emb|COW03258.1|	37.313	49.25	134	427	0.046
unnamed	gi|503767523|ref|WP_014001599.1|;gi|340006325|emb|CCC45504.1|;gi|432155894|emb|CCK53145.1|	61.864	77.97	118	304	4.8e-23
unnamed	gi|503767523|ref|WP_014001599.1|;gi|340006325|emb|CCC45504.1|;gi|432155894|emb|CCK53145.1|	59.633	75.23	109	304	3.52e-17
unnamed	gi|503767523|ref|WP_014001599.1|;gi|340006325|emb|CCC45504.1|;gi|432155894|emb|CCK53145.1|	45.342	57.14	161	375	1.53e-15
unnamed	gi|503767523|ref|WP_014001599.1|;gi|340006325|emb|CCC45504.1|;gi|432155894|emb|CCK53145.1|	52.893	66.94	121	456	7.86e-15
unnamed	gi|503767523|ref|WP_014001599.1|;gi|340006325|emb|CCC45504.1|;gi|432155894|emb|CCK53145.1|	51.24	66.12	121	466	6.99e-14
unnamed	gi|503767523|ref|WP_014001599.1|;gi|340006325|emb|CCC45504.1|;gi|432155894|emb|CCK53145.1|	50.435	60.87	115	482	2.5e-11
unnamed	gi|503767523|ref|WP_014001599.1|;gi|340006325|emb|CCC45504.1|;gi|432155894|emb|CCK53145.1|	39.891	47.54	183	446	3.85e-10
unnamed	gi|503767523|ref|WP_014001599.1|;gi|340006325|emb|CCC45504.1|;gi|432155894|emb|CCK53145.1|	42.857	48.45	161	405	2.11e-09
unnamed	gi|503767523|ref|WP_014001599.1|;gi|340006325|emb|CCC45504.1|;gi|432155894|emb|CCK53145.1|	42.069	50.34	145	541	6.46e-07
unnamed	gi|503767523|ref|WP_014001599.1|;gi|340006325|emb|CCC45504.1|;gi|432155894|emb|CCK53145.1|	45.802	54.2	131	508	7e-07
unnamed	gi|503767523|ref|WP_014001599.1|;gi|340006325|emb|CCC45504.1|;gi|432155894|emb|CCK53145.1|	43.86	57.89	114	519	1.81e-05
unnamed	gi|503767523|ref|WP_014001599.1|;gi|340006325|emb|CCC45504.1|;gi|432155894|emb|CCK53145.1|	42.742	51.61	124	581	0.19
unnamed	gi|492069005|gb|AGL28610.1|	61.864	78.81	118	304	4.89e-23
unnamed	gi|492069005|gb|AGL28610.1|	59.633	73.39	109	304	1.79e-16
unnamed	gi|492069005|gb|AGL28610.1|	45.342	56.52	161	375	6.07e-15
unnamed	gi|492069005|gb|AGL28610.1|	52.893	66.94	121	456	7.64e-15
unnamed	gi|492069005|gb|AGL28610.1|	51.24	66.12	121	466	6.86e-14
unnamed	gi|492069005|gb|AGL28610.1|	50.435	60.87	115	482	2.43e-11
unnamed	gi|492069005|gb|AGL28610.1|	39.891	47.54	183	446	7.43e-10
unnamed	gi|492069005|gb|AGL28610.1|	42.857	47.83	161	405	6.98e-09
unnamed	gi|492069005|gb|AGL28610.1|	42.069	50.34	145	541	6.34e-07
unnamed	gi|492069005|gb|AGL28610.1|	45.802	54.2	131	508	7.19e-07
unnamed	gi|492069005|gb|AGL28610.1|	43.86	57.89	114	519	1.66e-05
unnamed	gi|492069005|gb|AGL28610.1|	42.742	51.61	124	581	0.19
unnamed	gi|800642285|emb|CFI18305.1|	53.02	65.77	149	180	4.96e-23
unnamed	gi|800642285|emb|CFI18305.1|	51.471	61.76	136	206	3e-16
unnamed	gi|800642285|emb|CFI18305.1|	52.482	60.99	141	222	7.5e-15
unnamed	gi|800642285|emb|CFI18305.1|	49.645	58.87	141	242	4.5e-12
unnamed	gi|800642285|emb|CFI18305.1|	47.887	56.34	142	262	9.63e-11
unnamed	gi|800642285|emb|CFI18305.1|	50	60	120	311	5.44e-10
unnamed	gi|800642285|emb|CFI18305.1|	48.462	56.15	130	301	1.61e-08
unnamed	gi|800642285|emb|CFI18305.1|	48.305	60.17	118	331	2.86e-08
unnamed	gi|800642285|emb|CFI18305.1|	47.788	61.06	113	336	3.82e-07
unnamed	gi|800642285|emb|CFI18305.1|	48.246	57.02	114	347	1.68e-05
unnamed	gi|800642285|emb|CFI18305.1|	46.923	53.85	130	392	5.58e-05
unnamed	gi|800642285|emb|CFI18305.1|	45.528	53.66	123	365	0.00021
unnamed	gi|800642285|emb|CFI18305.1|	42.748	49.62	131	443	0.23
unnamed	gi|800642285|emb|CFI18305.1|	43.089	50.41	123	417	2.3
unnamed	gi|686089426|ref|WP_031751114.1|;gi|623667259|gb|KBM33277.1|	63.025	71.43	119	247	5e-23
unnamed	gi|686089426|ref|WP_031751114.1|;gi|623667259|gb|KBM33277.1|	61.739	73.91	115	273	6.55e-22
unnamed	gi|686089426|ref|WP_031751114.1|;gi|623667259|gb|KBM33277.1|	61.017	72.03	118	266	1.34e-21
unnamed	gi|686089426|ref|WP_031751114.1|;gi|623667259|gb|KBM33277.1|	58.333	62.5	120	237	6.46e-17
unnamed	gi|686089426|ref|WP_031751114.1|;gi|623667259|gb|KBM33277.1|	51.825	65.69	137	216	1.5e-16
unnamed	gi|686089426|ref|WP_031751114.1|;gi|623667259|gb|KBM33277.1|	51.538	60.77	130	308	1.83e-13
unnamed	gi|686089426|ref|WP_031751114.1|;gi|623667259|gb|KBM33277.1|	51.181	62.99	127	333	5.93e-12
unnamed	gi|686089426|ref|WP_031751114.1|;gi|623667259|gb|KBM33277.1|	48.413	60.32	126	196	1.8e-11
unnamed	gi|686089426|ref|WP_031751114.1|;gi|623667259|gb|KBM33277.1|	41.985	53.44	131	411	5.89e-05
unnamed	gi|686089426|ref|WP_031751114.1|;gi|623667259|gb|KBM33277.1|	51.19	61.9	84	177	0.000443
unnamed	gi|686089426|ref|WP_031751114.1|;gi|623667259|gb|KBM33277.1|	40.559	47.55	143	516	0.001
unnamed	gi|686089426|ref|WP_031751114.1|;gi|623667259|gb|KBM33277.1|	41.045	54.48	134	382	0.005
unnamed	gi|686089426|ref|WP_031751114.1|;gi|623667259|gb|KBM33277.1|	37.313	49.25	134	470	0.025
unnamed	gi|492067419|gb|AGL27024.1|;gi|887452938|emb|CKR08844.1|;gi|892389220|emb|CNU56803.1|;gi|892432676|emb|CNU39038.1|;gi|892832455|emb|CNU23336.1|;gi|897805904|emb|COU89978.1|;gi|897973203|emb|COU78399.1|	63.025	71.43	119	173	5.51e-23
unnamed	gi|492067419|gb|AGL27024.1|;gi|887452938|emb|CKR08844.1|;gi|892389220|emb|CNU56803.1|;gi|892432676|emb|CNU39038.1|;gi|892832455|emb|CNU23336.1|;gi|897805904|emb|COU89978.1|;gi|897973203|emb|COU78399.1|	61.739	73.91	115	199	7.74e-22
unnamed	gi|492067419|gb|AGL27024.1|;gi|887452938|emb|CKR08844.1|;gi|892389220|emb|CNU56803.1|;gi|892432676|emb|CNU39038.1|;gi|892832455|emb|CNU23336.1|;gi|897805904|emb|COU89978.1|;gi|897973203|emb|COU78399.1|	61.017	72.03	118	192	1.64e-21
unnamed	gi|492067419|gb|AGL27024.1|;gi|887452938|emb|CKR08844.1|;gi|892389220|emb|CNU56803.1|;gi|892432676|emb|CNU39038.1|;gi|892832455|emb|CNU23336.1|;gi|897805904|emb|COU89978.1|;gi|897973203|emb|COU78399.1|	58.333	62.5	120	163	7.58e-17
unnamed	gi|492067419|gb|AGL27024.1|;gi|887452938|emb|CKR08844.1|;gi|892389220|emb|CNU56803.1|;gi|892432676|emb|CNU39038.1|;gi|892832455|emb|CNU23336.1|;gi|897805904|emb|COU89978.1|;gi|897973203|emb|COU78399.1|	51.825	65.69	137	142	2.79e-16
unnamed	gi|492067419|gb|AGL27024.1|;gi|887452938|emb|CKR08844.1|;gi|892389220|emb|CNU56803.1|;gi|892432676|emb|CNU39038.1|;gi|892832455|emb|CNU23336.1|;gi|897805904|emb|COU89978.1|;gi|897973203|emb|COU78399.1|	51.145	60.31	131	234	1.68e-13
unnamed	gi|492067419|gb|AGL27024.1|;gi|887452938|emb|CKR08844.1|;gi|892389220|emb|CNU56803.1|;gi|892432676|emb|CNU39038.1|;gi|892832455|emb|CNU23336.1|;gi|897805904|emb|COU89978.1|;gi|897973203|emb|COU78399.1|	51.181	62.99	127	259	8.2e-12
unnamed	gi|492067419|gb|AGL27024.1|;gi|887452938|emb|CKR08844.1|;gi|892389220|emb|CNU56803.1|;gi|892432676|emb|CNU39038.1|;gi|892832455|emb|CNU23336.1|;gi|897805904|emb|COU89978.1|;gi|897973203|emb|COU78399.1|	48.413	60.32	126	122	4.09e-11
unnamed	gi|492067419|gb|AGL27024.1|;gi|887452938|emb|CKR08844.1|;gi|892389220|emb|CNU56803.1|;gi|892432676|emb|CNU39038.1|;gi|892832455|emb|CNU23336.1|;gi|897805904|emb|COU89978.1|;gi|897973203|emb|COU78399.1|	41.985	53.44	131	337	0.000165
unnamed	gi|492067419|gb|AGL27024.1|;gi|887452938|emb|CKR08844.1|;gi|892389220|emb|CNU56803.1|;gi|892432676|emb|CNU39038.1|;gi|892832455|emb|CNU23336.1|;gi|897805904|emb|COU89978.1|;gi|897973203|emb|COU78399.1|	51.19	61.9	84	103	0.001
unnamed	gi|492067419|gb|AGL27024.1|;gi|887452938|emb|CKR08844.1|;gi|892389220|emb|CNU56803.1|;gi|892432676|emb|CNU39038.1|;gi|892832455|emb|CNU23336.1|;gi|897805904|emb|COU89978.1|;gi|897973203|emb|COU78399.1|	40.559	47.55	143	442	0.003
unnamed	gi|492067419|gb|AGL27024.1|;gi|887452938|emb|CKR08844.1|;gi|892389220|emb|CNU56803.1|;gi|892432676|emb|CNU39038.1|;gi|892832455|emb|CNU23336.1|;gi|897805904|emb|COU89978.1|;gi|897973203|emb|COU78399.1|	41.045	54.48	134	308	0.012
unnamed	gi|492067419|gb|AGL27024.1|;gi|887452938|emb|CKR08844.1|;gi|892389220|emb|CNU56803.1|;gi|892432676|emb|CNU39038.1|;gi|892832455|emb|CNU23336.1|;gi|897805904|emb|COU89978.1|;gi|897973203|emb|COU78399.1|	37.313	49.25	134	396	0.081
unnamed	gi|639047558|ref|WP_024458843.1|	63.025	71.43	119	172	5.52e-23
unnamed	gi|639047558|ref|WP_024458843.1|	61.739	73.91	115	198	7.53e-22
unnamed	gi|639047558|ref|WP_024458843.1|	61.017	72.03	118	191	1.64e-21
unnamed	gi|639047558|ref|WP_024458843.1|	58.333	62.5	120	162	7.63e-17
unnamed	gi|639047558|ref|WP_024458843.1|	51.825	65.69	137	141	2.75e-16
unnamed	gi|639047558|ref|WP_024458843.1|	51.145	60.31	131	233	1.6e-13
unnamed	gi|639047558|ref|WP_024458843.1|	51.181	62.99	127	258	8.18e-12
unnamed	gi|639047558|ref|WP_024458843.1|	48.413	60.32	126	121	4.24e-11
unnamed	gi|639047558|ref|WP_024458843.1|	41.985	53.44	131	336	0.000162
unnamed	gi|639047558|ref|WP_024458843.1|	51.19	61.9	84	102	0.001
unnamed	gi|639047558|ref|WP_024458843.1|	40.559	47.55	143	441	0.003
unnamed	gi|639047558|ref|WP_024458843.1|	41.045	54.48	134	307	0.012
unnamed	gi|639047558|ref|WP_024458843.1|	37.313	49.25	134	395	0.082
unnamed	gi|686088227|ref|WP_031750695.1|;gi|620913435|gb|KAM68320.1|	63.025	71.43	119	161	5.53e-23
unnamed	gi|686088227|ref|WP_031750695.1|;gi|620913435|gb|KAM68320.1|	61.739	73.91	115	187	8.57e-22
unnamed	gi|686088227|ref|WP_031750695.1|;gi|620913435|gb|KAM68320.1|	61.739	73.04	115	177	1.75e-21
unnamed	gi|686088227|ref|WP_031750695.1|;gi|620913435|gb|KAM68320.1|	58.333	62.5	120	151	9.42e-17
unnamed	gi|686088227|ref|WP_031750695.1|;gi|620913435|gb|KAM68320.1|	54.472	67.48	123	130	1.27e-15
unnamed	gi|686088227|ref|WP_031750695.1|;gi|620913435|gb|KAM68320.1|	51.145	60.31	131	222	1.89e-13
unnamed	gi|686088227|ref|WP_031750695.1|;gi|620913435|gb|KAM68320.1|	51.181	62.99	127	247	1.24e-11
unnamed	gi|686088227|ref|WP_031750695.1|;gi|620913435|gb|KAM68320.1|	53.086	62.96	81	81	1.22e-05
unnamed	gi|686088227|ref|WP_031750695.1|;gi|620913435|gb|KAM68320.1|	41.985	53.44	131	325	0.000313
unnamed	gi|686088227|ref|WP_031750695.1|;gi|620913435|gb|KAM68320.1|	40.559	47.55	143	430	0.006
unnamed	gi|686088227|ref|WP_031750695.1|;gi|620913435|gb|KAM68320.1|	41.045	54.48	134	296	0.021
unnamed	gi|686088227|ref|WP_031750695.1|;gi|620913435|gb|KAM68320.1|	37.313	49.25	134	384	0.16
unnamed	gi|888069362|emb|CMM82713.1|	61.864	77.97	118	352	5.62e-23
unnamed	gi|888069362|emb|CMM82713.1|	59.633	74.31	109	352	6.13e-17
unnamed	gi|888069362|emb|CMM82713.1|	45.342	56.52	161	423	2.75e-15
unnamed	gi|888069362|emb|CMM82713.1|	52.893	66.94	121	504	3.81e-15
unnamed	gi|888069362|emb|CMM82713.1|	51.24	66.12	121	514	3.47e-14
unnamed	gi|888069362|emb|CMM82713.1|	50.435	60.87	115	530	9.84e-12
unnamed	gi|888069362|emb|CMM82713.1|	40.331	48.07	181	494	3.8e-10
unnamed	gi|888069362|emb|CMM82713.1|	43.125	48.12	160	453	3.95e-09
unnamed	gi|888069362|emb|CMM82713.1|	42.361	50.69	144	589	2.48e-07
unnamed	gi|888069362|emb|CMM82713.1|	45.802	54.2	131	556	2.64e-07
unnamed	gi|888069362|emb|CMM82713.1|	43.86	57.89	114	567	7.68e-06
unnamed	gi|888069362|emb|CMM82713.1|	42.742	51.61	124	629	0.065
unnamed	gi|892416611|emb|CNV40242.1|	63.025	71.43	119	173	5.88e-23
unnamed	gi|892416611|emb|CNV40242.1|	61.739	73.91	115	199	8.25e-22
unnamed	gi|892416611|emb|CNV40242.1|	61.017	72.03	118	192	1.76e-21
unnamed	gi|892416611|emb|CNV40242.1|	58.333	62.5	120	163	8.11e-17
unnamed	gi|892416611|emb|CNV40242.1|	51.825	65.69	137	142	3.23e-16
unnamed	gi|892416611|emb|CNV40242.1|	51.145	60.31	131	234	1.71e-13
unnamed	gi|892416611|emb|CNV40242.1|	51.181	62.99	127	259	9.08e-12
unnamed	gi|892416611|emb|CNV40242.1|	48.413	60.32	126	122	4.42e-11
unnamed	gi|892416611|emb|CNV40242.1|	51.19	61.9	84	103	0.001
unnamed	gi|892416611|emb|CNV40242.1|	40.559	47.55	143	422	0.004
unnamed	gi|892416611|emb|CNV40242.1|	36.471	44.71	170	376	0.026
unnamed	gi|892416611|emb|CNV40242.1|	41.259	53.15	143	317	0.028
unnamed	gi|886594297|emb|CKR48976.1|	63.025	71.43	119	173	6.16e-23
unnamed	gi|886594297|emb|CKR48976.1|	61.739	73.91	115	199	8.3e-22
unnamed	gi|886594297|emb|CKR48976.1|	61.017	72.03	118	192	1.79e-21
unnamed	gi|886594297|emb|CKR48976.1|	58.333	62.5	120	163	7.88e-17
unnamed	gi|886594297|emb|CKR48976.1|	51.825	65.69	137	142	2.76e-16
unnamed	gi|886594297|emb|CKR48976.1|	51.145	60.31	131	234	1.78e-13
unnamed	gi|886594297|emb|CKR48976.1|	51.181	62.99	127	259	8.52e-12
unnamed	gi|886594297|emb|CKR48976.1|	48.413	60.32	126	122	4.25e-11
unnamed	gi|886594297|emb|CKR48976.1|	41.985	53.44	131	337	0.000163
unnamed	gi|886594297|emb|CKR48976.1|	51.19	61.9	84	103	0.001
unnamed	gi|886594297|emb|CKR48976.1|	41.045	54.48	134	308	0.012
unnamed	gi|886594297|emb|CKR48976.1|	39.86	46.85	143	442	0.015
unnamed	gi|886594297|emb|CKR48976.1|	37.313	49.25	134	396	0.082
unnamed	gi|884671561|emb|CKM91926.1|	61.864	77.97	118	143	6.21e-23
unnamed	gi|884671561|emb|CKM91926.1|	60.396	78.22	101	144	1.02e-16
unnamed	gi|884671561|emb|CKM91926.1|	45.342	56.52	161	214	4.41e-15
unnamed	gi|884671561|emb|CKM91926.1|	45.342	54.04	161	224	1.37e-12
unnamed	gi|884671561|emb|CKM91926.1|	52.83	67.92	106	283	1.12e-11
unnamed	gi|884671561|emb|CKM91926.1|	51.376	66.06	109	283	3.84e-11
unnamed	gi|884671561|emb|CKM91926.1|	43.75	50	160	274	2.28e-10
unnamed	gi|884671561|emb|CKM91926.1|	42.857	47.83	161	244	1.21e-08
unnamed	gi|812026301|emb|CKS88456.1|	61.864	77.97	118	229	6.65e-23
unnamed	gi|812026301|emb|CKS88456.1|	59.633	74.31	109	229	9.8e-17
unnamed	gi|812026301|emb|CKS88456.1|	45.342	56.52	161	300	4.64e-15
unnamed	gi|812026301|emb|CKS88456.1|	52.893	66.94	121	381	8.59e-15
unnamed	gi|812026301|emb|CKS88456.1|	51.24	66.12	121	391	7.17e-14
unnamed	gi|812026301|emb|CKS88456.1|	50.435	60.87	115	407	2.73e-11
unnamed	gi|812026301|emb|CKS88456.1|	39.891	47.54	183	371	6.99e-10
unnamed	gi|812026301|emb|CKS88456.1|	42.857	47.83	161	330	6.47e-09
unnamed	gi|812026301|emb|CKS88456.1|	42.069	50.34	145	466	8.13e-07
unnamed	gi|812026301|emb|CKS88456.1|	45.802	54.2	131	433	8.81e-07
unnamed	gi|812026301|emb|CKS88456.1|	43.86	57.89	114	444	2.2e-05
unnamed	gi|812026301|emb|CKS88456.1|	42.742	51.61	124	506	0.28
unnamed	gi|800573188|emb|CFH02327.1|;gi|888326791|emb|CMN66787.1|;gi|888512406|emb|CMJ86903.1|;gi|888999780|emb|CMP64101.1|	61.864	77.97	118	311	6.67e-23
unnamed	gi|800573188|emb|CFH02327.1|;gi|888326791|emb|CMN66787.1|;gi|888512406|emb|CMJ86903.1|;gi|888999780|emb|CMP64101.1|	59.633	74.31	109	311	8.35e-17
unnamed	gi|800573188|emb|CFH02327.1|;gi|888326791|emb|CMN66787.1|;gi|888512406|emb|CMJ86903.1|;gi|888999780|emb|CMP64101.1|	45.342	56.52	161	382	3.67e-15
unnamed	gi|800573188|emb|CFH02327.1|;gi|888326791|emb|CMN66787.1|;gi|888512406|emb|CMJ86903.1|;gi|888999780|emb|CMP64101.1|	52.893	66.94	121	463	4.8e-15
unnamed	gi|800573188|emb|CFH02327.1|;gi|888326791|emb|CMN66787.1|;gi|888512406|emb|CMJ86903.1|;gi|888999780|emb|CMP64101.1|	51.24	66.12	121	473	4.48e-14
unnamed	gi|800573188|emb|CFH02327.1|;gi|888326791|emb|CMN66787.1|;gi|888512406|emb|CMJ86903.1|;gi|888999780|emb|CMP64101.1|	50.435	60.87	115	489	1.32e-11
unnamed	gi|800573188|emb|CFH02327.1|;gi|888326791|emb|CMN66787.1|;gi|888512406|emb|CMJ86903.1|;gi|888999780|emb|CMP64101.1|	40.331	48.07	181	453	4.94e-10
unnamed	gi|800573188|emb|CFH02327.1|;gi|888326791|emb|CMN66787.1|;gi|888512406|emb|CMJ86903.1|;gi|888999780|emb|CMP64101.1|	43.125	48.12	160	412	4.83e-09
unnamed	gi|800573188|emb|CFH02327.1|;gi|888326791|emb|CMN66787.1|;gi|888512406|emb|CMJ86903.1|;gi|888999780|emb|CMP64101.1|	42.361	50.69	144	548	3.58e-07
unnamed	gi|800573188|emb|CFH02327.1|;gi|888326791|emb|CMN66787.1|;gi|888512406|emb|CMJ86903.1|;gi|888999780|emb|CMP64101.1|	45.802	54.2	131	515	3.75e-07
unnamed	gi|800573188|emb|CFH02327.1|;gi|888326791|emb|CMN66787.1|;gi|888512406|emb|CMJ86903.1|;gi|888999780|emb|CMP64101.1|	43.86	57.89	114	526	9.9e-06
unnamed	gi|800573188|emb|CFH02327.1|;gi|888326791|emb|CMN66787.1|;gi|888512406|emb|CMJ86903.1|;gi|888999780|emb|CMP64101.1|	42.742	51.61	124	588	0.09
unnamed	gi|886455701|emb|CKT40285.1|	61.864	77.97	118	352	7.38e-23
unnamed	gi|886455701|emb|CKT40285.1|	59.633	74.31	109	352	8.58e-17
unnamed	gi|886455701|emb|CKT40285.1|	45.342	56.52	161	423	3.54e-15
unnamed	gi|886455701|emb|CKT40285.1|	51.24	63.64	121	504	1.02e-13
unnamed	gi|886455701|emb|CKT40285.1|	48.696	60.87	115	520	1.03e-10
unnamed	gi|886455701|emb|CKT40285.1|	41.52	49.71	171	484	5.71e-10
unnamed	gi|886455701|emb|CKT40285.1|	45.333	52.67	150	443	1.62e-08
unnamed	gi|886455701|emb|CKT40285.1|	45.455	57.85	121	546	7.94e-07
unnamed	gi|886455701|emb|CKT40285.1|	41.667	50	144	579	1.06e-06
unnamed	gi|886455701|emb|CKT40285.1|	42.982	57.02	114	557	3.07e-05
unnamed	gi|886455701|emb|CKT40285.1|	42.742	51.61	124	619	0.13
unnamed	gi|886455701|emb|CKT40285.1|	40.602	51.13	133	599	0.36
unnamed	gi|886913837|emb|CKW16941.1|	61.864	77.97	118	303	7.43e-23
unnamed	gi|886913837|emb|CKW16941.1|	59.633	74.31	109	303	9.29e-17
unnamed	gi|886913837|emb|CKW16941.1|	45.342	56.52	161	374	4.21e-15
unnamed	gi|886913837|emb|CKW16941.1|	52.893	66.94	121	455	7.85e-15
unnamed	gi|886913837|emb|CKW16941.1|	51.24	66.12	121	465	6.85e-14
unnamed	gi|886913837|emb|CKW16941.1|	50.435	60.87	115	481	2.49e-11
unnamed	gi|886913837|emb|CKW16941.1|	39.891	47.54	183	445	7.77e-10
unnamed	gi|886913837|emb|CKW16941.1|	42.857	47.83	161	404	7.17e-09
unnamed	gi|886913837|emb|CKW16941.1|	42.069	50.34	145	540	6.81e-07
unnamed	gi|886913837|emb|CKW16941.1|	45.802	54.2	131	507	7.25e-07
unnamed	gi|886913837|emb|CKW16941.1|	43.86	57.89	114	518	1.79e-05
unnamed	gi|886913837|emb|CKW16941.1|	42.742	51.61	124	580	0.21
unnamed	gi|800709452|emb|CFJ03189.1|;gi|800725814|emb|CFJ18864.1|;gi|801569826|emb|CFK16440.1|;gi|811859160|emb|CLN27301.1|;gi|811887457|emb|CLW26037.1|;gi|888602782|emb|CLR21037.1|;gi|889108435|emb|CMQ10249.1|;gi|889229056|emb|CLZ51133.1|;gi|889927324|emb|CLY65946.1|;gi|890014989|emb|CMA50649.1|	61.864	77.97	118	297	7.48e-23
unnamed	gi|800709452|emb|CFJ03189.1|;gi|800725814|emb|CFJ18864.1|;gi|801569826|emb|CFK16440.1|;gi|811859160|emb|CLN27301.1|;gi|811887457|emb|CLW26037.1|;gi|888602782|emb|CLR21037.1|;gi|889108435|emb|CMQ10249.1|;gi|889229056|emb|CLZ51133.1|;gi|889927324|emb|CLY65946.1|;gi|890014989|emb|CMA50649.1|	59.633	74.31	109	297	9.99e-17
unnamed	gi|800709452|emb|CFJ03189.1|;gi|800725814|emb|CFJ18864.1|;gi|801569826|emb|CFK16440.1|;gi|811859160|emb|CLN27301.1|;gi|811887457|emb|CLW26037.1|;gi|888602782|emb|CLR21037.1|;gi|889108435|emb|CMQ10249.1|;gi|889229056|emb|CLZ51133.1|;gi|889927324|emb|CLY65946.1|;gi|890014989|emb|CMA50649.1|	45.342	56.52	161	368	4.41e-15
unnamed	gi|800709452|emb|CFJ03189.1|;gi|800725814|emb|CFJ18864.1|;gi|801569826|emb|CFK16440.1|;gi|811859160|emb|CLN27301.1|;gi|811887457|emb|CLW26037.1|;gi|888602782|emb|CLR21037.1|;gi|889108435|emb|CMQ10249.1|;gi|889229056|emb|CLZ51133.1|;gi|889927324|emb|CLY65946.1|;gi|890014989|emb|CMA50649.1|	52.893	66.94	121	449	6.72e-15
unnamed	gi|800709452|emb|CFJ03189.1|;gi|800725814|emb|CFJ18864.1|;gi|801569826|emb|CFK16440.1|;gi|811859160|emb|CLN27301.1|;gi|811887457|emb|CLW26037.1|;gi|888602782|emb|CLR21037.1|;gi|889108435|emb|CMQ10249.1|;gi|889229056|emb|CLZ51133.1|;gi|889927324|emb|CLY65946.1|;gi|890014989|emb|CMA50649.1|	51.24	66.12	121	459	6.04e-14
unnamed	gi|800709452|emb|CFJ03189.1|;gi|800725814|emb|CFJ18864.1|;gi|801569826|emb|CFK16440.1|;gi|811859160|emb|CLN27301.1|;gi|811887457|emb|CLW26037.1|;gi|888602782|emb|CLR21037.1|;gi|889108435|emb|CMQ10249.1|;gi|889229056|emb|CLZ51133.1|;gi|889927324|emb|CLY65946.1|;gi|890014989|emb|CMA50649.1|	50.435	60.87	115	475	2.11e-11
unnamed	gi|800709452|emb|CFJ03189.1|;gi|800725814|emb|CFJ18864.1|;gi|801569826|emb|CFK16440.1|;gi|811859160|emb|CLN27301.1|;gi|811887457|emb|CLW26037.1|;gi|888602782|emb|CLR21037.1|;gi|889108435|emb|CMQ10249.1|;gi|889229056|emb|CLZ51133.1|;gi|889927324|emb|CLY65946.1|;gi|890014989|emb|CMA50649.1|	39.891	47.54	183	439	6.23e-10
unnamed	gi|800709452|emb|CFJ03189.1|;gi|800725814|emb|CFJ18864.1|;gi|801569826|emb|CFK16440.1|;gi|811859160|emb|CLN27301.1|;gi|811887457|emb|CLW26037.1|;gi|888602782|emb|CLR21037.1|;gi|889108435|emb|CMQ10249.1|;gi|889229056|emb|CLZ51133.1|;gi|889927324|emb|CLY65946.1|;gi|890014989|emb|CMA50649.1|	43.125	48.12	160	398	6.09e-09
unnamed	gi|800709452|emb|CFJ03189.1|;gi|800725814|emb|CFJ18864.1|;gi|801569826|emb|CFK16440.1|;gi|811859160|emb|CLN27301.1|;gi|811887457|emb|CLW26037.1|;gi|888602782|emb|CLR21037.1|;gi|889108435|emb|CMQ10249.1|;gi|889229056|emb|CLZ51133.1|;gi|889927324|emb|CLY65946.1|;gi|890014989|emb|CMA50649.1|	42.361	50.69	144	534	5.51e-07
unnamed	gi|800709452|emb|CFJ03189.1|;gi|800725814|emb|CFJ18864.1|;gi|801569826|emb|CFK16440.1|;gi|811859160|emb|CLN27301.1|;gi|811887457|emb|CLW26037.1|;gi|888602782|emb|CLR21037.1|;gi|889108435|emb|CMQ10249.1|;gi|889229056|emb|CLZ51133.1|;gi|889927324|emb|CLY65946.1|;gi|890014989|emb|CMA50649.1|	45.802	54.2	131	501	5.92e-07
unnamed	gi|800709452|emb|CFJ03189.1|;gi|800725814|emb|CFJ18864.1|;gi|801569826|emb|CFK16440.1|;gi|811859160|emb|CLN27301.1|;gi|811887457|emb|CLW26037.1|;gi|888602782|emb|CLR21037.1|;gi|889108435|emb|CMQ10249.1|;gi|889229056|emb|CLZ51133.1|;gi|889927324|emb|CLY65946.1|;gi|890014989|emb|CMA50649.1|	43.86	57.89	114	512	1.58e-05
unnamed	gi|800709452|emb|CFJ03189.1|;gi|800725814|emb|CFJ18864.1|;gi|801569826|emb|CFK16440.1|;gi|811859160|emb|CLN27301.1|;gi|811887457|emb|CLW26037.1|;gi|888602782|emb|CLR21037.1|;gi|889108435|emb|CMQ10249.1|;gi|889229056|emb|CLZ51133.1|;gi|889927324|emb|CLY65946.1|;gi|890014989|emb|CMA50649.1|	42.742	51.61	124	574	0.17
unnamed	gi|887246012|emb|CKY22907.1|	61.864	77.97	118	303	7.51e-23
unnamed	gi|887246012|emb|CKY22907.1|	59.633	74.31	109	303	1.02e-16
unnamed	gi|887246012|emb|CKY22907.1|	45.342	56.52	161	374	4.33e-15
unnamed	gi|887246012|emb|CKY22907.1|	51.24	63.64	121	455	2.19e-13
unnamed	gi|887246012|emb|CKY22907.1|	41.618	49.71	173	435	2.11e-10
unnamed	gi|887246012|emb|CKY22907.1|	47.826	62.61	115	459	8.74e-10
unnamed	gi|887246012|emb|CKY22907.1|	46.957	58.26	115	471	1.44e-08
unnamed	gi|887246012|emb|CKY22907.1|	45.333	52.67	150	394	2.02e-08
unnamed	gi|887246012|emb|CKY22907.1|	46.281	58.68	121	497	7.59e-07
unnamed	gi|887246012|emb|CKY22907.1|	41.667	50	144	530	2.38e-06
unnamed	gi|887246012|emb|CKY22907.1|	43.86	57.02	114	508	3.85e-05
unnamed	gi|887246012|emb|CKY22907.1|	42.742	51.61	124	570	0.27
unnamed	gi|887246012|emb|CKY22907.1|	41.045	50.75	134	550	0.7
unnamed	gi|886508427|emb|CKV88896.1|	61.864	77.97	118	304	7.54e-23
unnamed	gi|886508427|emb|CKV88896.1|	59.633	74.31	109	304	1.02e-16
unnamed	gi|886508427|emb|CKV88896.1|	45.342	56.52	161	375	4.34e-15
unnamed	gi|886508427|emb|CKV88896.1|	51.24	63.64	121	456	2.19e-13
unnamed	gi|886508427|emb|CKV88896.1|	41.618	49.71	173	436	2.11e-10
unnamed	gi|886508427|emb|CKV88896.1|	47.826	62.61	115	460	8.75e-10
unnamed	gi|886508427|emb|CKV88896.1|	46.957	58.26	115	472	1.44e-08
unnamed	gi|886508427|emb|CKV88896.1|	45.333	52.67	150	395	2.02e-08
unnamed	gi|886508427|emb|CKV88896.1|	46.281	58.68	121	498	7.6e-07
unnamed	gi|886508427|emb|CKV88896.1|	41.667	50	144	531	2.38e-06
unnamed	gi|886508427|emb|CKV88896.1|	43.86	57.02	114	509	3.85e-05
unnamed	gi|886508427|emb|CKV88896.1|	42.742	51.61	124	571	0.27
unnamed	gi|886508427|emb|CKV88896.1|	41.045	50.75	134	551	0.7
unnamed	gi|686002346|ref|WP_031704733.1|;gi|622278144|gb|KAY63707.1|	61.864	77.97	118	304	7.54e-23
unnamed	gi|686002346|ref|WP_031704733.1|;gi|622278144|gb|KAY63707.1|	59.633	74.31	109	304	1.06e-16
unnamed	gi|686002346|ref|WP_031704733.1|;gi|622278144|gb|KAY63707.1|	45.342	56.52	161	375	4.17e-15
unnamed	gi|686002346|ref|WP_031704733.1|;gi|622278144|gb|KAY63707.1|	52.066	63.64	121	456	6.93e-14
unnamed	gi|686002346|ref|WP_031704733.1|;gi|622278144|gb|KAY63707.1|	49.565	61.74	115	472	6.83e-11
unnamed	gi|686002346|ref|WP_031704733.1|;gi|622278144|gb|KAY63707.1|	41.618	49.13	173	436	3.4e-10
unnamed	gi|686002346|ref|WP_031704733.1|;gi|622278144|gb|KAY63707.1|	45.333	52.67	150	395	1.91e-08
unnamed	gi|686002346|ref|WP_031704733.1|;gi|622278144|gb|KAY63707.1|	46.281	57.85	121	498	6.23e-07
unnamed	gi|686002346|ref|WP_031704733.1|;gi|622278144|gb|KAY63707.1|	43.86	57.89	114	509	2.13e-05
unnamed	gi|686002346|ref|WP_031704733.1|;gi|622278144|gb|KAY63707.1|	41.667	50	144	531	3.14e-05
unnamed	gi|686002346|ref|WP_031704733.1|;gi|622278144|gb|KAY63707.1|	40.441	50.74	136	551	0.15
unnamed	gi|686002346|ref|WP_031704733.1|;gi|622278144|gb|KAY63707.1|	42.742	51.61	124	571	0.27
unnamed	gi|886443045|emb|CKN78242.1|	61.864	77.97	118	333	7.68e-23
unnamed	gi|886443045|emb|CKN78242.1|	59.633	74.31	109	333	8.93e-17
unnamed	gi|886443045|emb|CKN78242.1|	45.342	56.52	161	404	4.02e-15
unnamed	gi|886443045|emb|CKN78242.1|	52.893	66.94	121	485	4.96e-15
unnamed	gi|886443045|emb|CKN78242.1|	51.24	66.12	121	495	4.74e-14
unnamed	gi|886443045|emb|CKN78242.1|	50.435	60.87	115	511	1.35e-11
unnamed	gi|886443045|emb|CKN78242.1|	40.331	48.07	181	475	5.55e-10
unnamed	gi|886443045|emb|CKN78242.1|	43.125	48.12	160	434	5.31e-09
unnamed	gi|886443045|emb|CKN78242.1|	42.361	50.69	144	570	3.51e-07
unnamed	gi|886443045|emb|CKN78242.1|	45.802	54.2	131	537	3.54e-07
unnamed	gi|886443045|emb|CKN78242.1|	43.86	57.89	114	548	9.67e-06
unnamed	gi|886443045|emb|CKN78242.1|	42.742	51.61	124	610	0.091
unnamed	gi|669076486|gb|AIH54055.1|	61.864	77.97	118	303	7.72e-23
unnamed	gi|669076486|gb|AIH54055.1|	59.633	74.31	109	303	1e-16
unnamed	gi|669076486|gb|AIH54055.1|	45.342	56.52	161	374	4.68e-15
unnamed	gi|669076486|gb|AIH54055.1|	52.893	66.94	121	455	7.13e-15
unnamed	gi|669076486|gb|AIH54055.1|	51.24	66.12	121	465	6.47e-14
unnamed	gi|669076486|gb|AIH54055.1|	50.435	60.87	115	481	2.23e-11
unnamed	gi|669076486|gb|AIH54055.1|	39.891	47.54	183	445	6.52e-10
unnamed	gi|669076486|gb|AIH54055.1|	43.125	48.12	160	404	6.6e-09
unnamed	gi|669076486|gb|AIH54055.1|	42.361	50.69	144	540	5.69e-07
unnamed	gi|669076486|gb|AIH54055.1|	45.802	54.2	131	507	6.28e-07
unnamed	gi|669076486|gb|AIH54055.1|	43.86	57.89	114	518	1.63e-05
unnamed	gi|669076486|gb|AIH54055.1|	42.742	51.61	124	580	0.17
unnamed	gi|889029831|emb|CMN00031.1|	61.864	77.97	118	352	7.75e-23
unnamed	gi|889029831|emb|CMN00031.1|	59.633	74.31	109	352	9.18e-17
unnamed	gi|889029831|emb|CMN00031.1|	45.342	56.52	161	423	3.84e-15
unnamed	gi|889029831|emb|CMN00031.1|	52.893	66.94	121	504	5.12e-15
unnamed	gi|889029831|emb|CMN00031.1|	51.24	66.12	121	514	4.7e-14
unnamed	gi|889029831|emb|CMN00031.1|	50.435	60.87	115	530	1.46e-11
unnamed	gi|889029831|emb|CMN00031.1|	40.331	48.07	181	494	5.3e-10
unnamed	gi|889029831|emb|CMN00031.1|	42.857	47.83	161	453	5.02e-09
unnamed	gi|889029831|emb|CMN00031.1|	42.069	50.34	145	589	3.56e-07
unnamed	gi|889029831|emb|CMN00031.1|	45.802	54.2	131	556	3.89e-07
unnamed	gi|889029831|emb|CMN00031.1|	43.86	57.89	114	567	9.68e-06
unnamed	gi|889029831|emb|CMN00031.1|	42.742	51.61	124	629	0.093
unnamed	gi|888425458|emb|CMN17480.1|	61.864	77.97	118	304	7.75e-23
unnamed	gi|888425458|emb|CMN17480.1|	59.633	74.31	109	304	9.68e-17
unnamed	gi|888425458|emb|CMN17480.1|	45.342	56.52	161	375	4.47e-15
unnamed	gi|888425458|emb|CMN17480.1|	52.893	66.94	121	456	6.68e-15
unnamed	gi|888425458|emb|CMN17480.1|	51.24	66.12	121	466	6.06e-14
unnamed	gi|888425458|emb|CMN17480.1|	50.435	60.87	115	482	2.05e-11
unnamed	gi|888425458|emb|CMN17480.1|	39.891	47.54	183	446	6.29e-10
unnamed	gi|888425458|emb|CMN17480.1|	43.125	48.12	160	405	6.08e-09
unnamed	gi|888425458|emb|CMN17480.1|	42.361	50.69	144	541	5.25e-07
unnamed	gi|888425458|emb|CMN17480.1|	45.802	54.2	131	508	5.95e-07
unnamed	gi|888425458|emb|CMN17480.1|	43.86	57.89	114	519	1.54e-05
unnamed	gi|888425458|emb|CMN17480.1|	42.742	51.61	124	581	0.17
unnamed	gi|890272399|emb|CLW58294.1|	61.864	77.97	118	352	7.83e-23
unnamed	gi|890272399|emb|CLW58294.1|	59.633	74.31	109	352	9.27e-17
unnamed	gi|890272399|emb|CLW58294.1|	45.342	56.52	161	423	4.15e-15
unnamed	gi|890272399|emb|CLW58294.1|	52.893	66.94	121	504	5.22e-15
unnamed	gi|890272399|emb|CLW58294.1|	51.24	66.12	121	514	4.7e-14
unnamed	gi|890272399|emb|CLW58294.1|	50.435	60.87	115	530	1.4e-11
unnamed	gi|890272399|emb|CLW58294.1|	40.331	48.07	181	494	5.5e-10
unnamed	gi|890272399|emb|CLW58294.1|	42.857	47.83	161	453	5.3e-09
unnamed	gi|890272399|emb|CLW58294.1|	42.069	50.34	145	589	3.53e-07
unnamed	gi|890272399|emb|CLW58294.1|	45.802	54.2	131	556	3.79e-07
unnamed	gi|890272399|emb|CLW58294.1|	43.86	57.89	114	567	9.77e-06
unnamed	gi|890272399|emb|CLW58294.1|	42.742	51.61	124	629	0.073
unnamed	gi|800109678|emb|CFA38193.1|;gi|800318383|emb|CFD74858.1|;gi|800771528|emb|CFK21641.1|;gi|801157945|emb|CEZ95352.1|;gi|801250702|emb|CFB34516.1|;gi|801282605|emb|CFC39645.1|;gi|801310089|emb|CFD11382.1|;gi|801314136|emb|CFD19995.1|;gi|801428822|emb|CFG65562.1|;gi|801445459|emb|CFH10353.1|;gi|801557883|emb|CFJ94701.1|;gi|801565780|emb|CFK13993.1|;gi|801574191|emb|CFK18671.1|;gi|801582293|emb|CFK22…	61.864	77.97	118	351	7.88e-23
unnamed	gi|800109678|emb|CFA38193.1|;gi|800318383|emb|CFD74858.1|;gi|800771528|emb|CFK21641.1|;gi|801157945|emb|CEZ95352.1|;gi|801250702|emb|CFB34516.1|;gi|801282605|emb|CFC39645.1|;gi|801310089|emb|CFD11382.1|;gi|801314136|emb|CFD19995.1|;gi|801428822|emb|CFG65562.1|;gi|801445459|emb|CFH10353.1|;gi|801557883|emb|CFJ94701.1|;gi|801565780|emb|CFK13993.1|;gi|801574191|emb|CFK18671.1|;gi|801582293|emb|CFK22…	59.633	74.31	109	351	9.43e-17
unnamed	gi|800109678|emb|CFA38193.1|;gi|800318383|emb|CFD74858.1|;gi|800771528|emb|CFK21641.1|;gi|801157945|emb|CEZ95352.1|;gi|801250702|emb|CFB34516.1|;gi|801282605|emb|CFC39645.1|;gi|801310089|emb|CFD11382.1|;gi|801314136|emb|CFD19995.1|;gi|801428822|emb|CFG65562.1|;gi|801445459|emb|CFH10353.1|;gi|801557883|emb|CFJ94701.1|;gi|801565780|emb|CFK13993.1|;gi|801574191|emb|CFK18671.1|;gi|801582293|emb|CFK22…	45.342	56.52	161	422	3.99e-15
unnamed	gi|800109678|emb|CFA38193.1|;gi|800318383|emb|CFD74858.1|;gi|800771528|emb|CFK21641.1|;gi|801157945|emb|CEZ95352.1|;gi|801250702|emb|CFB34516.1|;gi|801282605|emb|CFC39645.1|;gi|801310089|emb|CFD11382.1|;gi|801314136|emb|CFD19995.1|;gi|801428822|emb|CFG65562.1|;gi|801445459|emb|CFH10353.1|;gi|801557883|emb|CFJ94701.1|;gi|801565780|emb|CFK13993.1|;gi|801574191|emb|CFK18671.1|;gi|801582293|emb|CFK22…	52.893	66.94	121	503	4.87e-15
unnamed	gi|800109678|emb|CFA38193.1|;gi|800318383|emb|CFD74858.1|;gi|800771528|emb|CFK21641.1|;gi|801157945|emb|CEZ95352.1|;gi|801250702|emb|CFB34516.1|;gi|801282605|emb|CFC39645.1|;gi|801310089|emb|CFD11382.1|;gi|801314136|emb|CFD19995.1|;gi|801428822|emb|CFG65562.1|;gi|801445459|emb|CFH10353.1|;gi|801557883|emb|CFJ94701.1|;gi|801565780|emb|CFK13993.1|;gi|801574191|emb|CFK18671.1|;gi|801582293|emb|CFK22…	51.24	66.12	121	513	4.56e-14
unnamed	gi|800109678|emb|CFA38193.1|;gi|800318383|emb|CFD74858.1|;gi|800771528|emb|CFK21641.1|;gi|801157945|emb|CEZ95352.1|;gi|801250702|emb|CFB34516.1|;gi|801282605|emb|CFC39645.1|;gi|801310089|emb|CFD11382.1|;gi|801314136|emb|CFD19995.1|;gi|801428822|emb|CFG65562.1|;gi|801445459|emb|CFH10353.1|;gi|801557883|emb|CFJ94701.1|;gi|801565780|emb|CFK13993.1|;gi|801574191|emb|CFK18671.1|;gi|801582293|emb|CFK22…	50.435	60.87	115	529	1.39e-11
unnamed	gi|800109678|emb|CFA38193.1|;gi|800318383|emb|CFD74858.1|;gi|800771528|emb|CFK21641.1|;gi|801157945|emb|CEZ95352.1|;gi|801250702|emb|CFB34516.1|;gi|801282605|emb|CFC39645.1|;gi|801310089|emb|CFD11382.1|;gi|801314136|emb|CFD19995.1|;gi|801428822|emb|CFG65562.1|;gi|801445459|emb|CFH10353.1|;gi|801557883|emb|CFJ94701.1|;gi|801565780|emb|CFK13993.1|;gi|801574191|emb|CFK18671.1|;gi|801582293|emb|CFK22…	40.331	48.07	181	493	5.3e-10
unnamed	gi|800109678|emb|CFA38193.1|;gi|800318383|emb|CFD74858.1|;gi|800771528|emb|CFK21641.1|;gi|801157945|emb|CEZ95352.1|;gi|801250702|emb|CFB34516.1|;gi|801282605|emb|CFC39645.1|;gi|801310089|emb|CFD11382.1|;gi|801314136|emb|CFD19995.1|;gi|801428822|emb|CFG65562.1|;gi|801445459|emb|CFH10353.1|;gi|801557883|emb|CFJ94701.1|;gi|801565780|emb|CFK13993.1|;gi|801574191|emb|CFK18671.1|;gi|801582293|emb|CFK22…	42.857	47.83	161	452	4.92e-09
unnamed	gi|800109678|emb|CFA38193.1|;gi|800318383|emb|CFD74858.1|;gi|800771528|emb|CFK21641.1|;gi|801157945|emb|CEZ95352.1|;gi|801250702|emb|CFB34516.1|;gi|801282605|emb|CFC39645.1|;gi|801310089|emb|CFD11382.1|;gi|801314136|emb|CFD19995.1|;gi|801428822|emb|CFG65562.1|;gi|801445459|emb|CFH10353.1|;gi|801557883|emb|CFJ94701.1|;gi|801565780|emb|CFK13993.1|;gi|801574191|emb|CFK18671.1|;gi|801582293|emb|CFK22…	42.069	50.34	145	588	3.52e-07
unnamed	gi|800109678|emb|CFA38193.1|;gi|800318383|emb|CFD74858.1|;gi|800771528|emb|CFK21641.1|;gi|801157945|emb|CEZ95352.1|;gi|801250702|emb|CFB34516.1|;gi|801282605|emb|CFC39645.1|;gi|801310089|emb|CFD11382.1|;gi|801314136|emb|CFD19995.1|;gi|801428822|emb|CFG65562.1|;gi|801445459|emb|CFH10353.1|;gi|801557883|emb|CFJ94701.1|;gi|801565780|emb|CFK13993.1|;gi|801574191|emb|CFK18671.1|;gi|801582293|emb|CFK22…	45.802	54.2	131	555	3.62e-07
unnamed	gi|800109678|emb|CFA38193.1|;gi|800318383|emb|CFD74858.1|;gi|800771528|emb|CFK21641.1|;gi|801157945|emb|CEZ95352.1|;gi|801250702|emb|CFB34516.1|;gi|801282605|emb|CFC39645.1|;gi|801310089|emb|CFD11382.1|;gi|801314136|emb|CFD19995.1|;gi|801428822|emb|CFG65562.1|;gi|801445459|emb|CFH10353.1|;gi|801557883|emb|CFJ94701.1|;gi|801565780|emb|CFK13993.1|;gi|801574191|emb|CFK18671.1|;gi|801582293|emb|CFK22…	43.86	57.89	114	566	9.85e-06
unnamed	gi|800109678|emb|CFA38193.1|;gi|800318383|emb|CFD74858.1|;gi|800771528|emb|CFK21641.1|;gi|801157945|emb|CEZ95352.1|;gi|801250702|emb|CFB34516.1|;gi|801282605|emb|CFC39645.1|;gi|801310089|emb|CFD11382.1|;gi|801314136|emb|CFD19995.1|;gi|801428822|emb|CFG65562.1|;gi|801445459|emb|CFH10353.1|;gi|801557883|emb|CFJ94701.1|;gi|801565780|emb|CFK13993.1|;gi|801574191|emb|CFK18671.1|;gi|801582293|emb|CFK22…	42.742	51.61	124	628	0.089
unnamed	gi|686077407|ref|WP_031745599.1|;gi|624480979|gb|KBU38161.1|	61.667	77.5	120	121	7.89e-23
unnamed	gi|686077407|ref|WP_031745599.1|;gi|624480979|gb|KBU38161.1|	45.342	56.52	161	192	2.07e-14
unnamed	gi|686077407|ref|WP_031745599.1|;gi|624480979|gb|KBU38161.1|	52.893	66.94	121	273	5.44e-14
unnamed	gi|686077407|ref|WP_031745599.1|;gi|624480979|gb|KBU38161.1|	51.24	66.12	121	283	3.85e-13
unnamed	gi|686077407|ref|WP_031745599.1|;gi|624480979|gb|KBU38161.1|	45.342	54.04	161	202	5.57e-12
unnamed	gi|686077407|ref|WP_031745599.1|;gi|624480979|gb|KBU38161.1|	50.435	60.87	115	299	2.27e-10
unnamed	gi|686077407|ref|WP_031745599.1|;gi|624480979|gb|KBU38161.1|	39.891	47.54	183	263	3.63e-09
unnamed	gi|686077407|ref|WP_031745599.1|;gi|624480979|gb|KBU38161.1|	42.857	47.83	161	222	3.07e-08
unnamed	gi|686077407|ref|WP_031745599.1|;gi|624480979|gb|KBU38161.1|	42.069	50.34	145	358	7.91e-06
unnamed	gi|686077407|ref|WP_031745599.1|;gi|624480979|gb|KBU38161.1|	45.802	54.2	131	325	9.84e-06
unnamed	gi|686077407|ref|WP_031745599.1|;gi|624480979|gb|KBU38161.1|	43.86	57.89	114	336	0.000163
unnamed	gi|686077407|ref|WP_031745599.1|;gi|624480979|gb|KBU38161.1|	42.742	52.42	124	398	4.3
unnamed	gi|888483347|emb|CLO67364.1|	61.864	77.97	118	352	7.9e-23
unnamed	gi|888483347|emb|CLO67364.1|	59.633	74.31	109	352	9.45e-17
unnamed	gi|888483347|emb|CLO67364.1|	45.342	56.52	161	423	3.99e-15
unnamed	gi|888483347|emb|CLO67364.1|	52.893	66.94	121	504	4.88e-15
unnamed	gi|888483347|emb|CLO67364.1|	51.24	66.12	121	514	4.57e-14
unnamed	gi|888483347|emb|CLO67364.1|	50.435	60.87	115	530	1.39e-11
unnamed	gi|888483347|emb|CLO67364.1|	40.331	48.07	181	494	5.3e-10
unnamed	gi|888483347|emb|CLO67364.1|	42.857	47.83	161	453	4.93e-09
unnamed	gi|888483347|emb|CLO67364.1|	42.069	50.34	145	589	3.53e-07
unnamed	gi|888483347|emb|CLO67364.1|	45.802	54.2	131	556	3.62e-07
unnamed	gi|888483347|emb|CLO67364.1|	43.86	57.89	114	567	9.86e-06
unnamed	gi|888483347|emb|CLO67364.1|	42.742	51.61	124	629	0.089
unnamed	gi|800157787|emb|CFA95411.1|;gi|800224533|emb|CFC28026.1|;gi|800260457|emb|CFC80658.1|;gi|800285132|emb|CFD21455.1|;gi|800609904|emb|CFH82361.1|;gi|800647136|emb|CFI13223.1|;gi|800721875|emb|CFJ07002.1|;gi|800730255|emb|CFJ24020.1|;gi|801510651|emb|CFI84180.1|;gi|802485556|emb|CFR82321.1|;gi|802912730|emb|CFV00553.1|;gi|806869981|emb|CRG39674.1|;gi|811480146|emb|CRH12020.1|;gi|811778101|emb|CNG49…	61.864	77.97	118	352	7.9e-23
unnamed	gi|800157787|emb|CFA95411.1|;gi|800224533|emb|CFC28026.1|;gi|800260457|emb|CFC80658.1|;gi|800285132|emb|CFD21455.1|;gi|800609904|emb|CFH82361.1|;gi|800647136|emb|CFI13223.1|;gi|800721875|emb|CFJ07002.1|;gi|800730255|emb|CFJ24020.1|;gi|801510651|emb|CFI84180.1|;gi|802485556|emb|CFR82321.1|;gi|802912730|emb|CFV00553.1|;gi|806869981|emb|CRG39674.1|;gi|811480146|emb|CRH12020.1|;gi|811778101|emb|CNG49…	59.633	74.31	109	352	9.45e-17
unnamed	gi|800157787|emb|CFA95411.1|;gi|800224533|emb|CFC28026.1|;gi|800260457|emb|CFC80658.1|;gi|800285132|emb|CFD21455.1|;gi|800609904|emb|CFH82361.1|;gi|800647136|emb|CFI13223.1|;gi|800721875|emb|CFJ07002.1|;gi|800730255|emb|CFJ24020.1|;gi|801510651|emb|CFI84180.1|;gi|802485556|emb|CFR82321.1|;gi|802912730|emb|CFV00553.1|;gi|806869981|emb|CRG39674.1|;gi|811480146|emb|CRH12020.1|;gi|811778101|emb|CNG49…	45.342	56.52	161	423	3.99e-15
unnamed	gi|800157787|emb|CFA95411.1|;gi|800224533|emb|CFC28026.1|;gi|800260457|emb|CFC80658.1|;gi|800285132|emb|CFD21455.1|;gi|800609904|emb|CFH82361.1|;gi|800647136|emb|CFI13223.1|;gi|800721875|emb|CFJ07002.1|;gi|800730255|emb|CFJ24020.1|;gi|801510651|emb|CFI84180.1|;gi|802485556|emb|CFR82321.1|;gi|802912730|emb|CFV00553.1|;gi|806869981|emb|CRG39674.1|;gi|811480146|emb|CRH12020.1|;gi|811778101|emb|CNG49…	52.893	66.94	121	504	4.88e-15
unnamed	gi|800157787|emb|CFA95411.1|;gi|800224533|emb|CFC28026.1|;gi|800260457|emb|CFC80658.1|;gi|800285132|emb|CFD21455.1|;gi|800609904|emb|CFH82361.1|;gi|800647136|emb|CFI13223.1|;gi|800721875|emb|CFJ07002.1|;gi|800730255|emb|CFJ24020.1|;gi|801510651|emb|CFI84180.1|;gi|802485556|emb|CFR82321.1|;gi|802912730|emb|CFV00553.1|;gi|806869981|emb|CRG39674.1|;gi|811480146|emb|CRH12020.1|;gi|811778101|emb|CNG49…	51.24	66.12	121	514	4.57e-14
unnamed	gi|800157787|emb|CFA95411.1|;gi|800224533|emb|CFC28026.1|;gi|800260457|emb|CFC80658.1|;gi|800285132|emb|CFD21455.1|;gi|800609904|emb|CFH82361.1|;gi|800647136|emb|CFI13223.1|;gi|800721875|emb|CFJ07002.1|;gi|800730255|emb|CFJ24020.1|;gi|801510651|emb|CFI84180.1|;gi|802485556|emb|CFR82321.1|;gi|802912730|emb|CFV00553.1|;gi|806869981|emb|CRG39674.1|;gi|811480146|emb|CRH12020.1|;gi|811778101|emb|CNG49…	50.435	60.87	115	530	1.39e-11
unnamed	gi|800157787|emb|CFA95411.1|;gi|800224533|emb|CFC28026.1|;gi|800260457|emb|CFC80658.1|;gi|800285132|emb|CFD21455.1|;gi|800609904|emb|CFH82361.1|;gi|800647136|emb|CFI13223.1|;gi|800721875|emb|CFJ07002.1|;gi|800730255|emb|CFJ24020.1|;gi|801510651|emb|CFI84180.1|;gi|802485556|emb|CFR82321.1|;gi|802912730|emb|CFV00553.1|;gi|806869981|emb|CRG39674.1|;gi|811480146|emb|CRH12020.1|;gi|811778101|emb|CNG49…	40.331	48.07	181	494	5.3e-10
unnamed	gi|800157787|emb|CFA95411.1|;gi|800224533|emb|CFC28026.1|;gi|800260457|emb|CFC80658.1|;gi|800285132|emb|CFD21455.1|;gi|800609904|emb|CFH82361.1|;gi|800647136|emb|CFI13223.1|;gi|800721875|emb|CFJ07002.1|;gi|800730255|emb|CFJ24020.1|;gi|801510651|emb|CFI84180.1|;gi|802485556|emb|CFR82321.1|;gi|802912730|emb|CFV00553.1|;gi|806869981|emb|CRG39674.1|;gi|811480146|emb|CRH12020.1|;gi|811778101|emb|CNG49…	42.857	47.83	161	453	4.93e-09
unnamed	gi|800157787|emb|CFA95411.1|;gi|800224533|emb|CFC28026.1|;gi|800260457|emb|CFC80658.1|;gi|800285132|emb|CFD21455.1|;gi|800609904|emb|CFH82361.1|;gi|800647136|emb|CFI13223.1|;gi|800721875|emb|CFJ07002.1|;gi|800730255|emb|CFJ24020.1|;gi|801510651|emb|CFI84180.1|;gi|802485556|emb|CFR82321.1|;gi|802912730|emb|CFV00553.1|;gi|806869981|emb|CRG39674.1|;gi|811480146|emb|CRH12020.1|;gi|811778101|emb|CNG49…	42.069	50.34	145	589	3.53e-07
unnamed	gi|800157787|emb|CFA95411.1|;gi|800224533|emb|CFC28026.1|;gi|800260457|emb|CFC80658.1|;gi|800285132|emb|CFD21455.1|;gi|800609904|emb|CFH82361.1|;gi|800647136|emb|CFI13223.1|;gi|800721875|emb|CFJ07002.1|;gi|800730255|emb|CFJ24020.1|;gi|801510651|emb|CFI84180.1|;gi|802485556|emb|CFR82321.1|;gi|802912730|emb|CFV00553.1|;gi|806869981|emb|CRG39674.1|;gi|811480146|emb|CRH12020.1|;gi|811778101|emb|CNG49…	45.802	54.2	131	556	3.62e-07
unnamed	gi|800157787|emb|CFA95411.1|;gi|800224533|emb|CFC28026.1|;gi|800260457|emb|CFC80658.1|;gi|800285132|emb|CFD21455.1|;gi|800609904|emb|CFH82361.1|;gi|800647136|emb|CFI13223.1|;gi|800721875|emb|CFJ07002.1|;gi|800730255|emb|CFJ24020.1|;gi|801510651|emb|CFI84180.1|;gi|802485556|emb|CFR82321.1|;gi|802912730|emb|CFV00553.1|;gi|806869981|emb|CRG39674.1|;gi|811480146|emb|CRH12020.1|;gi|811778101|emb|CNG49…	43.86	57.89	114	567	9.86e-06
unnamed	gi|800157787|emb|CFA95411.1|;gi|800224533|emb|CFC28026.1|;gi|800260457|emb|CFC80658.1|;gi|800285132|emb|CFD21455.1|;gi|800609904|emb|CFH82361.1|;gi|800647136|emb|CFI13223.1|;gi|800721875|emb|CFJ07002.1|;gi|800730255|emb|CFJ24020.1|;gi|801510651|emb|CFI84180.1|;gi|802485556|emb|CFR82321.1|;gi|802912730|emb|CFV00553.1|;gi|806869981|emb|CRG39674.1|;gi|811480146|emb|CRH12020.1|;gi|811778101|emb|CNG49…	42.742	51.61	124	629	0.089
unnamed	gi|685921044|ref|WP_031657482.1|	61.864	77.97	118	300	7.94e-23
unnamed	gi|685921044|ref|WP_031657482.1|	59.633	74.31	109	300	1.05e-16
unnamed	gi|685921044|ref|WP_031657482.1|	45.342	56.52	161	371	4.3e-15
unnamed	gi|685921044|ref|WP_031657482.1|	52.066	64.46	121	452	4.52e-14
unnamed	gi|685921044|ref|WP_031657482.1|	49.565	61.74	115	468	4.67e-11
unnamed	gi|685921044|ref|WP_031657482.1|	41.618	49.71	173	432	2.2e-10
unnamed	gi|685921044|ref|WP_031657482.1|	45.333	52.67	150	391	2.1e-08
unnamed	gi|685921044|ref|WP_031657482.1|	46.281	58.68	121	494	4.07e-07
unnamed	gi|685921044|ref|WP_031657482.1|	42.361	50.69	144	527	5.38e-07
unnamed	gi|685921044|ref|WP_031657482.1|	43.86	57.89	114	505	1.5e-05
unnamed	gi|685921044|ref|WP_031657482.1|	41.045	51.49	134	547	0.24
unnamed	gi|685921044|ref|WP_031657482.1|	42.742	51.61	124	567	0.27
unnamed	gi|898001818|emb|COU92629.1|	61.864	77.97	118	351	7.96e-23
unnamed	gi|898001818|emb|COU92629.1|	59.633	74.31	109	351	9.25e-17
unnamed	gi|898001818|emb|COU92629.1|	45.342	56.52	161	422	3.95e-15
unnamed	gi|898001818|emb|COU92629.1|	52.893	66.94	121	503	4.87e-15
unnamed	gi|898001818|emb|COU92629.1|	51.24	66.12	121	513	4.65e-14
unnamed	gi|898001818|emb|COU92629.1|	50.435	60.87	115	529	1.36e-11
unnamed	gi|898001818|emb|COU92629.1|	40.331	48.07	181	493	5.3e-10
unnamed	gi|898001818|emb|COU92629.1|	42.857	47.83	161	452	5.01e-09
unnamed	gi|898001818|emb|COU92629.1|	42.069	50.34	145	588	3.4e-07
unnamed	gi|898001818|emb|COU92629.1|	45.802	54.2	131	555	3.52e-07
unnamed	gi|898001818|emb|COU92629.1|	43.86	57.89	114	566	9.42e-06
unnamed	gi|898001818|emb|COU92629.1|	42.742	51.61	124	628	0.087
unnamed	gi|811753390|emb|CMQ84047.1|;gi|811782280|emb|CMK17119.1|;gi|811786524|emb|CMR97254.1|;gi|811807088|emb|CMK61486.1|;gi|814612154|emb|CMM95456.1|;gi|887911811|emb|CMK77938.1|;gi|888021110|emb|CMQ49266.1|;gi|888095391|emb|CMT84736.1|;gi|888117780|emb|CMQ17819.1|;gi|888846148|emb|CMP77928.1|;gi|889071469|emb|CMQ82777.1|;gi|889204101|emb|CMR72790.1|;gi|889476174|emb|CMP00062.1|	61.864	77.97	118	345	7.97e-23
unnamed	gi|811753390|emb|CMQ84047.1|;gi|811782280|emb|CMK17119.1|;gi|811786524|emb|CMR97254.1|;gi|811807088|emb|CMK61486.1|;gi|814612154|emb|CMM95456.1|;gi|887911811|emb|CMK77938.1|;gi|888021110|emb|CMQ49266.1|;gi|888095391|emb|CMT84736.1|;gi|888117780|emb|CMQ17819.1|;gi|888846148|emb|CMP77928.1|;gi|889071469|emb|CMQ82777.1|;gi|889204101|emb|CMR72790.1|;gi|889476174|emb|CMP00062.1|	59.633	74.31	109	345	9.06e-17
unnamed	gi|811753390|emb|CMQ84047.1|;gi|811782280|emb|CMK17119.1|;gi|811786524|emb|CMR97254.1|;gi|811807088|emb|CMK61486.1|;gi|814612154|emb|CMM95456.1|;gi|887911811|emb|CMK77938.1|;gi|888021110|emb|CMQ49266.1|;gi|888095391|emb|CMT84736.1|;gi|888117780|emb|CMQ17819.1|;gi|888846148|emb|CMP77928.1|;gi|889071469|emb|CMQ82777.1|;gi|889204101|emb|CMR72790.1|;gi|889476174|emb|CMP00062.1|	45.342	56.52	161	416	4.14e-15
unnamed	gi|811753390|emb|CMQ84047.1|;gi|811782280|emb|CMK17119.1|;gi|811786524|emb|CMR97254.1|;gi|811807088|emb|CMK61486.1|;gi|814612154|emb|CMM95456.1|;gi|887911811|emb|CMK77938.1|;gi|888021110|emb|CMQ49266.1|;gi|888095391|emb|CMT84736.1|;gi|888117780|emb|CMQ17819.1|;gi|888846148|emb|CMP77928.1|;gi|889071469|emb|CMQ82777.1|;gi|889204101|emb|CMR72790.1|;gi|889476174|emb|CMP00062.1|	52.893	66.94	121	497	5.21e-15
unnamed	gi|811753390|emb|CMQ84047.1|;gi|811782280|emb|CMK17119.1|;gi|811786524|emb|CMR97254.1|;gi|811807088|emb|CMK61486.1|;gi|814612154|emb|CMM95456.1|;gi|887911811|emb|CMK77938.1|;gi|888021110|emb|CMQ49266.1|;gi|888095391|emb|CMT84736.1|;gi|888117780|emb|CMQ17819.1|;gi|888846148|emb|CMP77928.1|;gi|889071469|emb|CMQ82777.1|;gi|889204101|emb|CMR72790.1|;gi|889476174|emb|CMP00062.1|	51.24	66.12	121	507	4.97e-14
unnamed	gi|811753390|emb|CMQ84047.1|;gi|811782280|emb|CMK17119.1|;gi|811786524|emb|CMR97254.1|;gi|811807088|emb|CMK61486.1|;gi|814612154|emb|CMM95456.1|;gi|887911811|emb|CMK77938.1|;gi|888021110|emb|CMQ49266.1|;gi|888095391|emb|CMT84736.1|;gi|888117780|emb|CMQ17819.1|;gi|888846148|emb|CMP77928.1|;gi|889071469|emb|CMQ82777.1|;gi|889204101|emb|CMR72790.1|;gi|889476174|emb|CMP00062.1|	50.435	60.87	115	523	1.42e-11
unnamed	gi|811753390|emb|CMQ84047.1|;gi|811782280|emb|CMK17119.1|;gi|811786524|emb|CMR97254.1|;gi|811807088|emb|CMK61486.1|;gi|814612154|emb|CMM95456.1|;gi|887911811|emb|CMK77938.1|;gi|888021110|emb|CMQ49266.1|;gi|888095391|emb|CMT84736.1|;gi|888117780|emb|CMQ17819.1|;gi|888846148|emb|CMP77928.1|;gi|889071469|emb|CMQ82777.1|;gi|889204101|emb|CMR72790.1|;gi|889476174|emb|CMP00062.1|	40.331	48.07	181	487	5.27e-10
unnamed	gi|811753390|emb|CMQ84047.1|;gi|811782280|emb|CMK17119.1|;gi|811786524|emb|CMR97254.1|;gi|811807088|emb|CMK61486.1|;gi|814612154|emb|CMM95456.1|;gi|887911811|emb|CMK77938.1|;gi|888021110|emb|CMQ49266.1|;gi|888095391|emb|CMT84736.1|;gi|888117780|emb|CMQ17819.1|;gi|888846148|emb|CMP77928.1|;gi|889071469|emb|CMQ82777.1|;gi|889204101|emb|CMR72790.1|;gi|889476174|emb|CMP00062.1|	43.125	48.12	160	446	5.42e-09
unnamed	gi|811753390|emb|CMQ84047.1|;gi|811782280|emb|CMK17119.1|;gi|811786524|emb|CMR97254.1|;gi|811807088|emb|CMK61486.1|;gi|814612154|emb|CMM95456.1|;gi|887911811|emb|CMK77938.1|;gi|888021110|emb|CMQ49266.1|;gi|888095391|emb|CMT84736.1|;gi|888117780|emb|CMQ17819.1|;gi|888846148|emb|CMP77928.1|;gi|889071469|emb|CMQ82777.1|;gi|889204101|emb|CMR72790.1|;gi|889476174|emb|CMP00062.1|	42.361	50.69	144	582	3.45e-07
unnamed	gi|811753390|emb|CMQ84047.1|;gi|811782280|emb|CMK17119.1|;gi|811786524|emb|CMR97254.1|;gi|811807088|emb|CMK61486.1|;gi|814612154|emb|CMM95456.1|;gi|887911811|emb|CMK77938.1|;gi|888021110|emb|CMQ49266.1|;gi|888095391|emb|CMT84736.1|;gi|888117780|emb|CMQ17819.1|;gi|888846148|emb|CMP77928.1|;gi|889071469|emb|CMQ82777.1|;gi|889204101|emb|CMR72790.1|;gi|889476174|emb|CMP00062.1|	45.802	54.2	131	549	3.77e-07
unnamed	gi|811753390|emb|CMQ84047.1|;gi|811782280|emb|CMK17119.1|;gi|811786524|emb|CMR97254.1|;gi|811807088|emb|CMK61486.1|;gi|814612154|emb|CMM95456.1|;gi|887911811|emb|CMK77938.1|;gi|888021110|emb|CMQ49266.1|;gi|888095391|emb|CMT84736.1|;gi|888117780|emb|CMQ17819.1|;gi|888846148|emb|CMP77928.1|;gi|889071469|emb|CMQ82777.1|;gi|889204101|emb|CMR72790.1|;gi|889476174|emb|CMP00062.1|	43.86	57.89	114	560	9.91e-06
unnamed	gi|811753390|emb|CMQ84047.1|;gi|811782280|emb|CMK17119.1|;gi|811786524|emb|CMR97254.1|;gi|811807088|emb|CMK61486.1|;gi|814612154|emb|CMM95456.1|;gi|887911811|emb|CMK77938.1|;gi|888021110|emb|CMQ49266.1|;gi|888095391|emb|CMT84736.1|;gi|888117780|emb|CMQ17819.1|;gi|888846148|emb|CMP77928.1|;gi|889071469|emb|CMQ82777.1|;gi|889204101|emb|CMR72790.1|;gi|889476174|emb|CMP00062.1|	42.742	51.61	124	622	0.093
unnamed	gi|800651336|emb|CFI22285.1|;gi|800734353|emb|CFJ27697.1|;gi|800755167|emb|CFJ53126.1|;gi|801537260|emb|CFJ68592.1|;gi|811811243|emb|CLO36422.1|;gi|811892926|emb|CLY79230.1|;gi|889038314|emb|CMA78241.1|;gi|889170895|emb|CLV27810.1|;gi|889661877|emb|CMA73754.1|;gi|889757303|emb|CMB21779.1|;gi|889866568|emb|CLQ38378.1|;gi|889987139|emb|CMF49006.1|;gi|890164274|emb|CMF23519.1|;gi|890230859|emb|CLY31…	61.864	77.97	118	352	7.98e-23
unnamed	gi|800651336|emb|CFI22285.1|;gi|800734353|emb|CFJ27697.1|;gi|800755167|emb|CFJ53126.1|;gi|801537260|emb|CFJ68592.1|;gi|811811243|emb|CLO36422.1|;gi|811892926|emb|CLY79230.1|;gi|889038314|emb|CMA78241.1|;gi|889170895|emb|CLV27810.1|;gi|889661877|emb|CMA73754.1|;gi|889757303|emb|CMB21779.1|;gi|889866568|emb|CLQ38378.1|;gi|889987139|emb|CMF49006.1|;gi|890164274|emb|CMF23519.1|;gi|890230859|emb|CLY31…	59.633	74.31	109	352	9.27e-17
unnamed	gi|800651336|emb|CFI22285.1|;gi|800734353|emb|CFJ27697.1|;gi|800755167|emb|CFJ53126.1|;gi|801537260|emb|CFJ68592.1|;gi|811811243|emb|CLO36422.1|;gi|811892926|emb|CLY79230.1|;gi|889038314|emb|CMA78241.1|;gi|889170895|emb|CLV27810.1|;gi|889661877|emb|CMA73754.1|;gi|889757303|emb|CMB21779.1|;gi|889866568|emb|CLQ38378.1|;gi|889987139|emb|CMF49006.1|;gi|890164274|emb|CMF23519.1|;gi|890230859|emb|CLY31…	45.342	56.52	161	423	3.96e-15
unnamed	gi|800651336|emb|CFI22285.1|;gi|800734353|emb|CFJ27697.1|;gi|800755167|emb|CFJ53126.1|;gi|801537260|emb|CFJ68592.1|;gi|811811243|emb|CLO36422.1|;gi|811892926|emb|CLY79230.1|;gi|889038314|emb|CMA78241.1|;gi|889170895|emb|CLV27810.1|;gi|889661877|emb|CMA73754.1|;gi|889757303|emb|CMB21779.1|;gi|889866568|emb|CLQ38378.1|;gi|889987139|emb|CMF49006.1|;gi|890164274|emb|CMF23519.1|;gi|890230859|emb|CLY31…	52.893	66.94	121	504	4.88e-15
unnamed	gi|800651336|emb|CFI22285.1|;gi|800734353|emb|CFJ27697.1|;gi|800755167|emb|CFJ53126.1|;gi|801537260|emb|CFJ68592.1|;gi|811811243|emb|CLO36422.1|;gi|811892926|emb|CLY79230.1|;gi|889038314|emb|CMA78241.1|;gi|889170895|emb|CLV27810.1|;gi|889661877|emb|CMA73754.1|;gi|889757303|emb|CMB21779.1|;gi|889866568|emb|CLQ38378.1|;gi|889987139|emb|CMF49006.1|;gi|890164274|emb|CMF23519.1|;gi|890230859|emb|CLY31…	51.24	66.12	121	514	4.66e-14
unnamed	gi|800651336|emb|CFI22285.1|;gi|800734353|emb|CFJ27697.1|;gi|800755167|emb|CFJ53126.1|;gi|801537260|emb|CFJ68592.1|;gi|811811243|emb|CLO36422.1|;gi|811892926|emb|CLY79230.1|;gi|889038314|emb|CMA78241.1|;gi|889170895|emb|CLV27810.1|;gi|889661877|emb|CMA73754.1|;gi|889757303|emb|CMB21779.1|;gi|889866568|emb|CLQ38378.1|;gi|889987139|emb|CMF49006.1|;gi|890164274|emb|CMF23519.1|;gi|890230859|emb|CLY31…	50.435	60.87	115	530	1.37e-11
unnamed	gi|800651336|emb|CFI22285.1|;gi|800734353|emb|CFJ27697.1|;gi|800755167|emb|CFJ53126.1|;gi|801537260|emb|CFJ68592.1|;gi|811811243|emb|CLO36422.1|;gi|811892926|emb|CLY79230.1|;gi|889038314|emb|CMA78241.1|;gi|889170895|emb|CLV27810.1|;gi|889661877|emb|CMA73754.1|;gi|889757303|emb|CMB21779.1|;gi|889866568|emb|CLQ38378.1|;gi|889987139|emb|CMF49006.1|;gi|890164274|emb|CMF23519.1|;gi|890230859|emb|CLY31…	40.331	48.07	181	494	5.3e-10
unnamed	gi|800651336|emb|CFI22285.1|;gi|800734353|emb|CFJ27697.1|;gi|800755167|emb|CFJ53126.1|;gi|801537260|emb|CFJ68592.1|;gi|811811243|emb|CLO36422.1|;gi|811892926|emb|CLY79230.1|;gi|889038314|emb|CMA78241.1|;gi|889170895|emb|CLV27810.1|;gi|889661877|emb|CMA73754.1|;gi|889757303|emb|CMB21779.1|;gi|889866568|emb|CLQ38378.1|;gi|889987139|emb|CMF49006.1|;gi|890164274|emb|CMF23519.1|;gi|890230859|emb|CLY31…	42.857	47.83	161	453	5.02e-09
unnamed	gi|800651336|emb|CFI22285.1|;gi|800734353|emb|CFJ27697.1|;gi|800755167|emb|CFJ53126.1|;gi|801537260|emb|CFJ68592.1|;gi|811811243|emb|CLO36422.1|;gi|811892926|emb|CLY79230.1|;gi|889038314|emb|CMA78241.1|;gi|889170895|emb|CLV27810.1|;gi|889661877|emb|CMA73754.1|;gi|889757303|emb|CMB21779.1|;gi|889866568|emb|CLQ38378.1|;gi|889987139|emb|CMF49006.1|;gi|890164274|emb|CMF23519.1|;gi|890230859|emb|CLY31…	42.069	50.34	145	589	3.4e-07
unnamed	gi|800651336|emb|CFI22285.1|;gi|800734353|emb|CFJ27697.1|;gi|800755167|emb|CFJ53126.1|;gi|801537260|emb|CFJ68592.1|;gi|811811243|emb|CLO36422.1|;gi|811892926|emb|CLY79230.1|;gi|889038314|emb|CMA78241.1|;gi|889170895|emb|CLV27810.1|;gi|889661877|emb|CMA73754.1|;gi|889757303|emb|CMB21779.1|;gi|889866568|emb|CLQ38378.1|;gi|889987139|emb|CMF49006.1|;gi|890164274|emb|CMF23519.1|;gi|890230859|emb|CLY31…	45.802	54.2	131	556	3.53e-07
unnamed	gi|800651336|emb|CFI22285.1|;gi|800734353|emb|CFJ27697.1|;gi|800755167|emb|CFJ53126.1|;gi|801537260|emb|CFJ68592.1|;gi|811811243|emb|CLO36422.1|;gi|811892926|emb|CLY79230.1|;gi|889038314|emb|CMA78241.1|;gi|889170895|emb|CLV27810.1|;gi|889661877|emb|CMA73754.1|;gi|889757303|emb|CMB21779.1|;gi|889866568|emb|CLQ38378.1|;gi|889987139|emb|CMF49006.1|;gi|890164274|emb|CMF23519.1|;gi|890230859|emb|CLY31…	43.86	57.89	114	567	9.43e-06
unnamed	gi|800651336|emb|CFI22285.1|;gi|800734353|emb|CFJ27697.1|;gi|800755167|emb|CFJ53126.1|;gi|801537260|emb|CFJ68592.1|;gi|811811243|emb|CLO36422.1|;gi|811892926|emb|CLY79230.1|;gi|889038314|emb|CMA78241.1|;gi|889170895|emb|CLV27810.1|;gi|889661877|emb|CMA73754.1|;gi|889757303|emb|CMB21779.1|;gi|889866568|emb|CLQ38378.1|;gi|889987139|emb|CMF49006.1|;gi|890164274|emb|CMF23519.1|;gi|890230859|emb|CLY31…	42.742	51.61	124	629	0.087
unnamed	gi|13883057|gb|AAK47586.1|	61.864	77.97	118	317	8.04e-23
unnamed	gi|13883057|gb|AAK47586.1|	59.633	74.31	109	317	1.02e-16
unnamed	gi|13883057|gb|AAK47586.1|	45.342	56.52	161	388	4.54e-15
unnamed	gi|13883057|gb|AAK47586.1|	52.893	66.94	121	469	7.19e-15
unnamed	gi|13883057|gb|AAK47586.1|	51.24	66.12	121	479	6.32e-14
unnamed	gi|13883057|gb|AAK47586.1|	50.435	60.87	115	495	2.23e-11
unnamed	gi|13883057|gb|AAK47586.1|	39.891	47.54	183	459	6.21e-10
unnamed	gi|13883057|gb|AAK47586.1|	43.125	48.12	160	418	6.34e-09
unnamed	gi|13883057|gb|AAK47586.1|	42.361	50.69	144	554	5.85e-07
unnamed	gi|13883057|gb|AAK47586.1|	45.802	54.2	131	521	6.46e-07
unnamed	gi|13883057|gb|AAK47586.1|	43.86	57.89	114	532	1.61e-05
unnamed	gi|13883057|gb|AAK47586.1|	42.742	51.61	124	594	0.18
unnamed	gi|814699327|emb|CKS18087.1|	61.864	77.97	118	352	8.06e-23
unnamed	gi|814699327|emb|CKS18087.1|	59.633	74.31	109	352	9.73e-17
unnamed	gi|814699327|emb|CKS18087.1|	45.342	56.52	161	423	4.07e-15
unnamed	gi|814699327|emb|CKS18087.1|	52.893	66.94	121	504	5.17e-15
unnamed	gi|814699327|emb|CKS18087.1|	51.24	66.12	121	514	4.89e-14
unnamed	gi|814699327|emb|CKS18087.1|	50.435	60.87	115	530	1.46e-11
unnamed	gi|814699327|emb|CKS18087.1|	40.331	48.07	181	494	5.4e-10
unnamed	gi|814699327|emb|CKS18087.1|	42.857	47.83	161	453	5.16e-09
unnamed	gi|814699327|emb|CKS18087.1|	42.069	50.34	145	589	3.66e-07
unnamed	gi|814699327|emb|CKS18087.1|	45.802	54.2	131	556	3.82e-07
unnamed	gi|814699327|emb|CKS18087.1|	43.86	57.89	114	567	1e-05
unnamed	gi|814699327|emb|CKS18087.1|	42.742	51.61	124	629	0.091
unnamed	gi|686092347|ref|WP_031752436.1|	61.864	77.97	118	244	8.1e-23
unnamed	gi|686092347|ref|WP_031752436.1|	61	79	100	245	2.2e-16
unnamed	gi|686092347|ref|WP_031752436.1|	45.342	56.52	161	315	8.67e-15
unnamed	gi|686092347|ref|WP_031752436.1|	52.893	66.94	121	396	1.23e-14
unnamed	gi|686092347|ref|WP_031752436.1|	51.24	66.12	121	406	1.09e-13
unnamed	gi|686092347|ref|WP_031752436.1|	49.558	60.18	113	420	1.21e-09
unnamed	gi|686092347|ref|WP_031752436.1|	39.891	47.54	183	386	1.63e-09
unnamed	gi|686092347|ref|WP_031752436.1|	42.857	47.83	161	345	1.18e-08
unnamed	gi|686092347|ref|WP_031752436.1|	42.667	61.33	75	420	0.98
unnamed	gi|886479344|emb|CKU48990.1|	61.864	77.97	118	352	8.21e-23
unnamed	gi|886479344|emb|CKU48990.1|	59.633	74.31	109	352	9.91e-17
unnamed	gi|886479344|emb|CKU48990.1|	45.342	56.52	161	423	4.28e-15
unnamed	gi|886479344|emb|CKU48990.1|	51.24	63.64	121	504	1.72e-13
unnamed	gi|886479344|emb|CKU48990.1|	42.105	50.29	171	484	1.86e-10
unnamed	gi|886479344|emb|CKU48990.1|	47.826	62.61	115	508	7.12e-10
unnamed	gi|886479344|emb|CKU48990.1|	46.957	58.26	115	520	1.08e-08
unnamed	gi|886479344|emb|CKU48990.1|	45.333	52.67	150	443	1.82e-08
unnamed	gi|886479344|emb|CKU48990.1|	46.281	58.68	121	546	5.25e-07
unnamed	gi|886479344|emb|CKU48990.1|	41.667	50	144	579	1.7e-06
unnamed	gi|886479344|emb|CKU48990.1|	43.86	57.02	114	557	2.81e-05
unnamed	gi|886479344|emb|CKU48990.1|	42.742	51.61	124	619	0.15
unnamed	gi|886479344|emb|CKU48990.1|	41.045	50.75	134	599	0.42
unnamed	gi|887192695|emb|CKY87556.1|	61.864	77.97	118	297	8.25e-23
unnamed	gi|887192695|emb|CKY87556.1|	59.633	74.31	109	297	1.04e-16
unnamed	gi|887192695|emb|CKY87556.1|	45.342	56.52	161	368	4.62e-15
unnamed	gi|887192695|emb|CKY87556.1|	52.893	66.94	121	449	6.91e-15
unnamed	gi|887192695|emb|CKY87556.1|	51.24	66.12	121	459	6.1e-14
unnamed	gi|887192695|emb|CKY87556.1|	50.435	60.87	115	475	2.11e-11
unnamed	gi|887192695|emb|CKY87556.1|	39.891	47.54	183	439	6.78e-10
unnamed	gi|887192695|emb|CKY87556.1|	43.125	48.12	160	398	6.38e-09
unnamed	gi|887192695|emb|CKY87556.1|	42.361	50.69	144	534	5.61e-07
unnamed	gi|887192695|emb|CKY87556.1|	45.802	54.2	131	501	6.19e-07
unnamed	gi|887192695|emb|CKY87556.1|	43.86	57.89	114	512	1.58e-05
unnamed	gi|887192695|emb|CKY87556.1|	42.742	51.61	124	574	0.17
unnamed	gi|253321696|gb|ACT26299.1|;gi|328459930|gb|AEB05353.1|	61.864	77.97	118	357	8.25e-23
unnamed	gi|253321696|gb|ACT26299.1|;gi|328459930|gb|AEB05353.1|	59.633	74.31	109	357	9.63e-17
unnamed	gi|253321696|gb|ACT26299.1|;gi|328459930|gb|AEB05353.1|	45.342	56.52	161	428	4.18e-15
unnamed	gi|253321696|gb|ACT26299.1|;gi|328459930|gb|AEB05353.1|	52.893	66.94	121	509	5.36e-15
unnamed	gi|253321696|gb|ACT26299.1|;gi|328459930|gb|AEB05353.1|	51.24	66.12	121	519	4.88e-14
unnamed	gi|253321696|gb|ACT26299.1|;gi|328459930|gb|AEB05353.1|	50.435	60.87	115	535	1.39e-11
unnamed	gi|253321696|gb|ACT26299.1|;gi|328459930|gb|AEB05353.1|	40.331	48.07	181	499	5.74e-10
unnamed	gi|253321696|gb|ACT26299.1|;gi|328459930|gb|AEB05353.1|	43.125	48.12	160	458	5.52e-09
unnamed	gi|253321696|gb|ACT26299.1|;gi|328459930|gb|AEB05353.1|	42.361	50.69	144	594	3.54e-07
unnamed	gi|253321696|gb|ACT26299.1|;gi|328459930|gb|AEB05353.1|	45.802	54.2	131	561	3.77e-07
unnamed	gi|253321696|gb|ACT26299.1|;gi|328459930|gb|AEB05353.1|	43.86	57.89	114	572	9.62e-06
unnamed	gi|253321696|gb|ACT26299.1|;gi|328459930|gb|AEB05353.1|	42.742	51.61	124	634	0.092
unnamed	gi|806877020|emb|CRG16697.1|	61.864	77.97	118	352	8.29e-23
unnamed	gi|806877020|emb|CRG16697.1|	59.633	74.31	109	352	9.91e-17
unnamed	gi|806877020|emb|CRG16697.1|	45.342	56.52	161	423	4.28e-15
unnamed	gi|806877020|emb|CRG16697.1|	52.066	64.46	121	504	3.14e-14
unnamed	gi|806877020|emb|CRG16697.1|	49.565	61.74	115	520	3.1e-11
unnamed	gi|806877020|emb|CRG16697.1|	42.105	50.29	171	484	1.86e-10
unnamed	gi|806877020|emb|CRG16697.1|	45.333	52.67	150	443	1.79e-08
unnamed	gi|806877020|emb|CRG16697.1|	46.281	58.68	121	546	2.51e-07
unnamed	gi|806877020|emb|CRG16697.1|	42.361	50.69	144	579	3.44e-07
unnamed	gi|806877020|emb|CRG16697.1|	43.86	57.89	114	557	9.63e-06
unnamed	gi|806877020|emb|CRG16697.1|	41.045	51.49	134	599	0.13
unnamed	gi|806877020|emb|CRG16697.1|	42.742	51.61	124	619	0.14
unnamed	gi|887817303|emb|CMI98917.1|	61.864	77.97	118	352	8.3e-23
unnamed	gi|887817303|emb|CMI98917.1|	59.633	74.31	109	352	9.63e-17
unnamed	gi|887817303|emb|CMI98917.1|	45.342	56.52	161	423	4.15e-15
unnamed	gi|887817303|emb|CMI98917.1|	52.893	66.94	121	504	5.02e-15
unnamed	gi|887817303|emb|CMI98917.1|	51.24	66.12	121	514	4.62e-14
unnamed	gi|887817303|emb|CMI98917.1|	50.435	60.87	115	530	1.33e-11
unnamed	gi|887817303|emb|CMI98917.1|	40.331	48.07	181	494	5.5e-10
unnamed	gi|887817303|emb|CMI98917.1|	42.857	47.83	161	453	5.07e-09
unnamed	gi|887817303|emb|CMI98917.1|	42.069	50.34	145	589	3.43e-07
unnamed	gi|887817303|emb|CMI98917.1|	45.802	54.2	131	556	3.66e-07
unnamed	gi|887817303|emb|CMI98917.1|	43.86	57.89	114	567	9.51e-06
unnamed	gi|887817303|emb|CMI98917.1|	42.742	51.61	124	629	0.087
unnamed	gi|800252106|emb|CFC76712.1|;gi|800558326|emb|CFG65595.1|;gi|800626464|emb|CFH94400.1|;gi|800696965|emb|CFI86683.1|;gi|801202645|emb|CFA34385.1|;gi|801497668|emb|CFI50025.1|;gi|801528873|emb|CFJ57228.1|;gi|802661641|emb|CFT26886.1|;gi|811719724|emb|CLR33468.1|;gi|811774178|emb|CMI88747.1|;gi|811919201|emb|CMI13090.1|;gi|814660583|emb|CLM35584.1|;gi|814668988|emb|CMG26703.1|;gi|886230431|emb|CLM41…	61.864	77.97	118	303	8.35e-23
unnamed	gi|800252106|emb|CFC76712.1|;gi|800558326|emb|CFG65595.1|;gi|800626464|emb|CFH94400.1|;gi|800696965|emb|CFI86683.1|;gi|801202645|emb|CFA34385.1|;gi|801497668|emb|CFI50025.1|;gi|801528873|emb|CFJ57228.1|;gi|802661641|emb|CFT26886.1|;gi|811719724|emb|CLR33468.1|;gi|811774178|emb|CMI88747.1|;gi|811919201|emb|CMI13090.1|;gi|814660583|emb|CLM35584.1|;gi|814668988|emb|CMG26703.1|;gi|886230431|emb|CLM41…	59.633	74.31	109	303	1.12e-16
unnamed	gi|800252106|emb|CFC76712.1|;gi|800558326|emb|CFG65595.1|;gi|800626464|emb|CFH94400.1|;gi|800696965|emb|CFI86683.1|;gi|801202645|emb|CFA34385.1|;gi|801497668|emb|CFI50025.1|;gi|801528873|emb|CFJ57228.1|;gi|802661641|emb|CFT26886.1|;gi|811719724|emb|CLR33468.1|;gi|811774178|emb|CMI88747.1|;gi|811919201|emb|CMI13090.1|;gi|814660583|emb|CLM35584.1|;gi|814668988|emb|CMG26703.1|;gi|886230431|emb|CLM41…	45.342	56.52	161	374	5.05e-15
unnamed	gi|800252106|emb|CFC76712.1|;gi|800558326|emb|CFG65595.1|;gi|800626464|emb|CFH94400.1|;gi|800696965|emb|CFI86683.1|;gi|801202645|emb|CFA34385.1|;gi|801497668|emb|CFI50025.1|;gi|801528873|emb|CFJ57228.1|;gi|802661641|emb|CFT26886.1|;gi|811719724|emb|CLR33468.1|;gi|811774178|emb|CMI88747.1|;gi|811919201|emb|CMI13090.1|;gi|814660583|emb|CLM35584.1|;gi|814668988|emb|CMG26703.1|;gi|886230431|emb|CLM41…	52.893	66.94	121	455	7.27e-15
unnamed	gi|800252106|emb|CFC76712.1|;gi|800558326|emb|CFG65595.1|;gi|800626464|emb|CFH94400.1|;gi|800696965|emb|CFI86683.1|;gi|801202645|emb|CFA34385.1|;gi|801497668|emb|CFI50025.1|;gi|801528873|emb|CFJ57228.1|;gi|802661641|emb|CFT26886.1|;gi|811719724|emb|CLR33468.1|;gi|811774178|emb|CMI88747.1|;gi|811919201|emb|CMI13090.1|;gi|814660583|emb|CLM35584.1|;gi|814668988|emb|CMG26703.1|;gi|886230431|emb|CLM41…	51.24	66.12	121	465	6.41e-14
unnamed	gi|800252106|emb|CFC76712.1|;gi|800558326|emb|CFG65595.1|;gi|800626464|emb|CFH94400.1|;gi|800696965|emb|CFI86683.1|;gi|801202645|emb|CFA34385.1|;gi|801497668|emb|CFI50025.1|;gi|801528873|emb|CFJ57228.1|;gi|802661641|emb|CFT26886.1|;gi|811719724|emb|CLR33468.1|;gi|811774178|emb|CMI88747.1|;gi|811919201|emb|CMI13090.1|;gi|814660583|emb|CLM35584.1|;gi|814668988|emb|CMG26703.1|;gi|886230431|emb|CLM41…	50.435	60.87	115	481	2.38e-11
unnamed	gi|800252106|emb|CFC76712.1|;gi|800558326|emb|CFG65595.1|;gi|800626464|emb|CFH94400.1|;gi|800696965|emb|CFI86683.1|;gi|801202645|emb|CFA34385.1|;gi|801497668|emb|CFI50025.1|;gi|801528873|emb|CFJ57228.1|;gi|802661641|emb|CFT26886.1|;gi|811719724|emb|CLR33468.1|;gi|811774178|emb|CMI88747.1|;gi|811919201|emb|CMI13090.1|;gi|814660583|emb|CLM35584.1|;gi|814668988|emb|CMG26703.1|;gi|886230431|emb|CLM41…	39.891	47.54	183	445	6.83e-10
unnamed	gi|800252106|emb|CFC76712.1|;gi|800558326|emb|CFG65595.1|;gi|800626464|emb|CFH94400.1|;gi|800696965|emb|CFI86683.1|;gi|801202645|emb|CFA34385.1|;gi|801497668|emb|CFI50025.1|;gi|801528873|emb|CFJ57228.1|;gi|802661641|emb|CFT26886.1|;gi|811719724|emb|CLR33468.1|;gi|811774178|emb|CMI88747.1|;gi|811919201|emb|CMI13090.1|;gi|814660583|emb|CLM35584.1|;gi|814668988|emb|CMG26703.1|;gi|886230431|emb|CLM41…	42.857	47.83	161	404	6.42e-09
unnamed	gi|800252106|emb|CFC76712.1|;gi|800558326|emb|CFG65595.1|;gi|800626464|emb|CFH94400.1|;gi|800696965|emb|CFI86683.1|;gi|801202645|emb|CFA34385.1|;gi|801497668|emb|CFI50025.1|;gi|801528873|emb|CFJ57228.1|;gi|802661641|emb|CFT26886.1|;gi|811719724|emb|CLR33468.1|;gi|811774178|emb|CMI88747.1|;gi|811919201|emb|CMI13090.1|;gi|814660583|emb|CLM35584.1|;gi|814668988|emb|CMG26703.1|;gi|886230431|emb|CLM41…	42.069	50.34	145	540	6.11e-07
unnamed	gi|800252106|emb|CFC76712.1|;gi|800558326|emb|CFG65595.1|;gi|800626464|emb|CFH94400.1|;gi|800696965|emb|CFI86683.1|;gi|801202645|emb|CFA34385.1|;gi|801497668|emb|CFI50025.1|;gi|801528873|emb|CFJ57228.1|;gi|802661641|emb|CFT26886.1|;gi|811719724|emb|CLR33468.1|;gi|811774178|emb|CMI88747.1|;gi|811919201|emb|CMI13090.1|;gi|814660583|emb|CLM35584.1|;gi|814668988|emb|CMG26703.1|;gi|886230431|emb|CLM41…	45.802	54.2	131	507	6.75e-07
unnamed	gi|800252106|emb|CFC76712.1|;gi|800558326|emb|CFG65595.1|;gi|800626464|emb|CFH94400.1|;gi|800696965|emb|CFI86683.1|;gi|801202645|emb|CFA34385.1|;gi|801497668|emb|CFI50025.1|;gi|801528873|emb|CFJ57228.1|;gi|802661641|emb|CFT26886.1|;gi|811719724|emb|CLR33468.1|;gi|811774178|emb|CMI88747.1|;gi|811919201|emb|CMI13090.1|;gi|814660583|emb|CLM35584.1|;gi|814668988|emb|CMG26703.1|;gi|886230431|emb|CLM41…	43.86	57.89	114	518	1.63e-05
unnamed	gi|800252106|emb|CFC76712.1|;gi|800558326|emb|CFG65595.1|;gi|800626464|emb|CFH94400.1|;gi|800696965|emb|CFI86683.1|;gi|801202645|emb|CFA34385.1|;gi|801497668|emb|CFI50025.1|;gi|801528873|emb|CFJ57228.1|;gi|802661641|emb|CFT26886.1|;gi|811719724|emb|CLR33468.1|;gi|811774178|emb|CMI88747.1|;gi|811919201|emb|CMI13090.1|;gi|814660583|emb|CLM35584.1|;gi|814668988|emb|CMG26703.1|;gi|886230431|emb|CLM41…	42.742	51.61	124	580	0.19
unnamed	gi|812049772|emb|CNU06403.1|	61.864	77.97	118	345	8.37e-23
unnamed	gi|812049772|emb|CNU06403.1|	59.633	74.31	109	345	9.51e-17
unnamed	gi|812049772|emb|CNU06403.1|	45.342	56.52	161	416	4.34e-15
unnamed	gi|812049772|emb|CNU06403.1|	52.893	66.94	121	497	5.51e-15
unnamed	gi|812049772|emb|CNU06403.1|	51.24	66.12	121	507	5.22e-14
unnamed	gi|812049772|emb|CNU06403.1|	50.435	60.87	115	523	1.43e-11
unnamed	gi|812049772|emb|CNU06403.1|	40.331	48.07	181	487	5.78e-10
unnamed	gi|812049772|emb|CNU06403.1|	43.125	48.12	160	446	5.67e-09
unnamed	gi|812049772|emb|CNU06403.1|	42.361	50.69	144	582	3.51e-07
unnamed	gi|812049772|emb|CNU06403.1|	45.802	54.2	131	549	3.84e-07
unnamed	gi|812049772|emb|CNU06403.1|	43.86	57.89	114	560	9.82e-06
unnamed	gi|812049772|emb|CNU06403.1|	42.742	51.61	124	622	0.096
unnamed	gi|685925229|ref|WP_031660148.1|;gi|626791584|gb|KCP18186.1|;gi|886221762|emb|CLN39978.1|;gi|886284211|emb|CLN20378.1|;gi|890591913|emb|CLX17238.1|;gi|890608789|emb|CLX22438.1|	61.864	77.97	118	304	8.39e-23
unnamed	gi|685925229|ref|WP_031660148.1|;gi|626791584|gb|KCP18186.1|;gi|886221762|emb|CLN39978.1|;gi|886284211|emb|CLN20378.1|;gi|890591913|emb|CLX17238.1|;gi|890608789|emb|CLX22438.1|	59.633	74.31	109	304	1.12e-16
unnamed	gi|685925229|ref|WP_031660148.1|;gi|626791584|gb|KCP18186.1|;gi|886221762|emb|CLN39978.1|;gi|886284211|emb|CLN20378.1|;gi|890591913|emb|CLX17238.1|;gi|890608789|emb|CLX22438.1|	45.342	56.52	161	375	5.06e-15
unnamed	gi|685925229|ref|WP_031660148.1|;gi|626791584|gb|KCP18186.1|;gi|886221762|emb|CLN39978.1|;gi|886284211|emb|CLN20378.1|;gi|890591913|emb|CLX17238.1|;gi|890608789|emb|CLX22438.1|	52.893	66.94	121	456	7.28e-15
unnamed	gi|685925229|ref|WP_031660148.1|;gi|626791584|gb|KCP18186.1|;gi|886221762|emb|CLN39978.1|;gi|886284211|emb|CLN20378.1|;gi|890591913|emb|CLX17238.1|;gi|890608789|emb|CLX22438.1|	51.24	66.12	121	466	6.42e-14
unnamed	gi|685925229|ref|WP_031660148.1|;gi|626791584|gb|KCP18186.1|;gi|886221762|emb|CLN39978.1|;gi|886284211|emb|CLN20378.1|;gi|890591913|emb|CLX17238.1|;gi|890608789|emb|CLX22438.1|	50.435	60.87	115	482	2.38e-11
unnamed	gi|685925229|ref|WP_031660148.1|;gi|626791584|gb|KCP18186.1|;gi|886221762|emb|CLN39978.1|;gi|886284211|emb|CLN20378.1|;gi|890591913|emb|CLX17238.1|;gi|890608789|emb|CLX22438.1|	39.891	47.54	183	446	6.83e-10
unnamed	gi|685925229|ref|WP_031660148.1|;gi|626791584|gb|KCP18186.1|;gi|886221762|emb|CLN39978.1|;gi|886284211|emb|CLN20378.1|;gi|890591913|emb|CLX17238.1|;gi|890608789|emb|CLX22438.1|	42.857	47.83	161	405	6.43e-09
unnamed	gi|685925229|ref|WP_031660148.1|;gi|626791584|gb|KCP18186.1|;gi|886221762|emb|CLN39978.1|;gi|886284211|emb|CLN20378.1|;gi|890591913|emb|CLX17238.1|;gi|890608789|emb|CLX22438.1|	42.069	50.34	145	541	6.12e-07
unnamed	gi|685925229|ref|WP_031660148.1|;gi|626791584|gb|KCP18186.1|;gi|886221762|emb|CLN39978.1|;gi|886284211|emb|CLN20378.1|;gi|890591913|emb|CLX17238.1|;gi|890608789|emb|CLX22438.1|	45.802	54.2	131	508	6.75e-07
unnamed	gi|685925229|ref|WP_031660148.1|;gi|626791584|gb|KCP18186.1|;gi|886221762|emb|CLN39978.1|;gi|886284211|emb|CLN20378.1|;gi|890591913|emb|CLX17238.1|;gi|890608789|emb|CLX22438.1|	43.86	57.89	114	519	1.63e-05
unnamed	gi|685925229|ref|WP_031660148.1|;gi|626791584|gb|KCP18186.1|;gi|886221762|emb|CLN39978.1|;gi|886284211|emb|CLN20378.1|;gi|890591913|emb|CLX17238.1|;gi|890608789|emb|CLX22438.1|	42.742	51.61	124	581	0.19
unnamed	gi|644542485|ref|WP_025329646.1|;gi|585517385|gb|AHJ48125.1|;gi|622539776|gb|KBB22297.1|;gi|622559561|gb|KBB41515.1|;gi|622584044|gb|KBB65410.1|;gi|622673025|gb|KBC52250.1|;gi|622723084|gb|KBD01186.1|	61.864	77.97	118	303	8.44e-23
unnamed	gi|644542485|ref|WP_025329646.1|;gi|585517385|gb|AHJ48125.1|;gi|622539776|gb|KBB22297.1|;gi|622559561|gb|KBB41515.1|;gi|622584044|gb|KBB65410.1|;gi|622673025|gb|KBC52250.1|;gi|622723084|gb|KBD01186.1|	59.633	74.31	109	303	1.16e-16
unnamed	gi|644542485|ref|WP_025329646.1|;gi|585517385|gb|AHJ48125.1|;gi|622539776|gb|KBB22297.1|;gi|622559561|gb|KBB41515.1|;gi|622584044|gb|KBB65410.1|;gi|622673025|gb|KBC52250.1|;gi|622723084|gb|KBD01186.1|	45.342	56.52	161	374	5.1e-15
unnamed	gi|644542485|ref|WP_025329646.1|;gi|585517385|gb|AHJ48125.1|;gi|622539776|gb|KBB22297.1|;gi|622559561|gb|KBB41515.1|;gi|622584044|gb|KBB65410.1|;gi|622673025|gb|KBC52250.1|;gi|622723084|gb|KBD01186.1|	52.893	66.94	121	455	7.34e-15
unnamed	gi|644542485|ref|WP_025329646.1|;gi|585517385|gb|AHJ48125.1|;gi|622539776|gb|KBB22297.1|;gi|622559561|gb|KBB41515.1|;gi|622584044|gb|KBB65410.1|;gi|622673025|gb|KBC52250.1|;gi|622723084|gb|KBD01186.1|	51.24	66.12	121	465	6.66e-14
unnamed	gi|644542485|ref|WP_025329646.1|;gi|585517385|gb|AHJ48125.1|;gi|622539776|gb|KBB22297.1|;gi|622559561|gb|KBB41515.1|;gi|622584044|gb|KBB65410.1|;gi|622673025|gb|KBC52250.1|;gi|622723084|gb|KBD01186.1|	50.435	60.87	115	481	2.4e-11
unnamed	gi|644542485|ref|WP_025329646.1|;gi|585517385|gb|AHJ48125.1|;gi|622539776|gb|KBB22297.1|;gi|622559561|gb|KBB41515.1|;gi|622584044|gb|KBB65410.1|;gi|622673025|gb|KBC52250.1|;gi|622723084|gb|KBD01186.1|	39.891	47.54	183	445	7.02e-10
unnamed	gi|644542485|ref|WP_025329646.1|;gi|585517385|gb|AHJ48125.1|;gi|622539776|gb|KBB22297.1|;gi|622559561|gb|KBB41515.1|;gi|622584044|gb|KBB65410.1|;gi|622673025|gb|KBC52250.1|;gi|622723084|gb|KBD01186.1|	42.857	47.83	161	404	6.66e-09
unnamed	gi|644542485|ref|WP_025329646.1|;gi|585517385|gb|AHJ48125.1|;gi|622539776|gb|KBB22297.1|;gi|622559561|gb|KBB41515.1|;gi|622584044|gb|KBB65410.1|;gi|622673025|gb|KBC52250.1|;gi|622723084|gb|KBD01186.1|	42.069	50.34	145	540	6.17e-07
unnamed	gi|644542485|ref|WP_025329646.1|;gi|585517385|gb|AHJ48125.1|;gi|622539776|gb|KBB22297.1|;gi|622559561|gb|KBB41515.1|;gi|622584044|gb|KBB65410.1|;gi|622673025|gb|KBC52250.1|;gi|622723084|gb|KBD01186.1|	45.802	54.2	131	507	6.75e-07
unnamed	gi|644542485|ref|WP_025329646.1|;gi|585517385|gb|AHJ48125.1|;gi|622539776|gb|KBB22297.1|;gi|622559561|gb|KBB41515.1|;gi|622584044|gb|KBB65410.1|;gi|622673025|gb|KBC52250.1|;gi|622723084|gb|KBD01186.1|	43.86	57.89	114	518	1.68e-05
unnamed	gi|644542485|ref|WP_025329646.1|;gi|585517385|gb|AHJ48125.1|;gi|622539776|gb|KBB22297.1|;gi|622559561|gb|KBB41515.1|;gi|622584044|gb|KBB65410.1|;gi|622673025|gb|KBC52250.1|;gi|622723084|gb|KBD01186.1|	42.742	51.61	124	580	0.18
unnamed	gi|490007983|ref|WP_003910812.1|;gi|326902617|gb|EGE49550.1|;gi|505811822|gb|AGM01769.1|;gi|585532054|gb|AHJ52269.1|;gi|585542885|gb|AHJ56424.1|;gi|620743204|gb|KAL01154.1|;gi|620790971|gb|KAL48022.1|;gi|620797351|gb|KAL54367.1|;gi|621261816|gb|KAO62006.1|;gi|621298782|gb|KAO98143.1|;gi|621357412|gb|KAP55355.1|;gi|621364877|gb|KAP62655.1|;gi|621382025|gb|KAP79395.1|;gi|621512183|gb|KAR05812.1|;gi…	61.864	77.97	118	303	8.44e-23
unnamed	gi|490007983|ref|WP_003910812.1|;gi|326902617|gb|EGE49550.1|;gi|505811822|gb|AGM01769.1|;gi|585532054|gb|AHJ52269.1|;gi|585542885|gb|AHJ56424.1|;gi|620743204|gb|KAL01154.1|;gi|620790971|gb|KAL48022.1|;gi|620797351|gb|KAL54367.1|;gi|621261816|gb|KAO62006.1|;gi|621298782|gb|KAO98143.1|;gi|621357412|gb|KAP55355.1|;gi|621364877|gb|KAP62655.1|;gi|621382025|gb|KAP79395.1|;gi|621512183|gb|KAR05812.1|;gi…	59.633	74.31	109	303	1.16e-16
unnamed	gi|490007983|ref|WP_003910812.1|;gi|326902617|gb|EGE49550.1|;gi|505811822|gb|AGM01769.1|;gi|585532054|gb|AHJ52269.1|;gi|585542885|gb|AHJ56424.1|;gi|620743204|gb|KAL01154.1|;gi|620790971|gb|KAL48022.1|;gi|620797351|gb|KAL54367.1|;gi|621261816|gb|KAO62006.1|;gi|621298782|gb|KAO98143.1|;gi|621357412|gb|KAP55355.1|;gi|621364877|gb|KAP62655.1|;gi|621382025|gb|KAP79395.1|;gi|621512183|gb|KAR05812.1|;gi…	45.342	56.52	161	374	5.1e-15
unnamed	gi|490007983|ref|WP_003910812.1|;gi|326902617|gb|EGE49550.1|;gi|505811822|gb|AGM01769.1|;gi|585532054|gb|AHJ52269.1|;gi|585542885|gb|AHJ56424.1|;gi|620743204|gb|KAL01154.1|;gi|620790971|gb|KAL48022.1|;gi|620797351|gb|KAL54367.1|;gi|621261816|gb|KAO62006.1|;gi|621298782|gb|KAO98143.1|;gi|621357412|gb|KAP55355.1|;gi|621364877|gb|KAP62655.1|;gi|621382025|gb|KAP79395.1|;gi|621512183|gb|KAR05812.1|;gi…	52.893	66.94	121	455	7.34e-15
unnamed	gi|490007983|ref|WP_003910812.1|;gi|326902617|gb|EGE49550.1|;gi|505811822|gb|AGM01769.1|;gi|585532054|gb|AHJ52269.1|;gi|585542885|gb|AHJ56424.1|;gi|620743204|gb|KAL01154.1|;gi|620790971|gb|KAL48022.1|;gi|620797351|gb|KAL54367.1|;gi|621261816|gb|KAO62006.1|;gi|621298782|gb|KAO98143.1|;gi|621357412|gb|KAP55355.1|;gi|621364877|gb|KAP62655.1|;gi|621382025|gb|KAP79395.1|;gi|621512183|gb|KAR05812.1|;gi…	51.24	66.12	121	465	6.66e-14
unnamed	gi|490007983|ref|WP_003910812.1|;gi|326902617|gb|EGE49550.1|;gi|505811822|gb|AGM01769.1|;gi|585532054|gb|AHJ52269.1|;gi|585542885|gb|AHJ56424.1|;gi|620743204|gb|KAL01154.1|;gi|620790971|gb|KAL48022.1|;gi|620797351|gb|KAL54367.1|;gi|621261816|gb|KAO62006.1|;gi|621298782|gb|KAO98143.1|;gi|621357412|gb|KAP55355.1|;gi|621364877|gb|KAP62655.1|;gi|621382025|gb|KAP79395.1|;gi|621512183|gb|KAR05812.1|;gi…	50.435	60.87	115	481	2.4e-11
unnamed	gi|490007983|ref|WP_003910812.1|;gi|326902617|gb|EGE49550.1|;gi|505811822|gb|AGM01769.1|;gi|585532054|gb|AHJ52269.1|;gi|585542885|gb|AHJ56424.1|;gi|620743204|gb|KAL01154.1|;gi|620790971|gb|KAL48022.1|;gi|620797351|gb|KAL54367.1|;gi|621261816|gb|KAO62006.1|;gi|621298782|gb|KAO98143.1|;gi|621357412|gb|KAP55355.1|;gi|621364877|gb|KAP62655.1|;gi|621382025|gb|KAP79395.1|;gi|621512183|gb|KAR05812.1|;gi…	39.891	47.54	183	445	7.02e-10
unnamed	gi|490007983|ref|WP_003910812.1|;gi|326902617|gb|EGE49550.1|;gi|505811822|gb|AGM01769.1|;gi|585532054|gb|AHJ52269.1|;gi|585542885|gb|AHJ56424.1|;gi|620743204|gb|KAL01154.1|;gi|620790971|gb|KAL48022.1|;gi|620797351|gb|KAL54367.1|;gi|621261816|gb|KAO62006.1|;gi|621298782|gb|KAO98143.1|;gi|621357412|gb|KAP55355.1|;gi|621364877|gb|KAP62655.1|;gi|621382025|gb|KAP79395.1|;gi|621512183|gb|KAR05812.1|;gi…	42.857	47.83	161	404	6.66e-09
unnamed	gi|490007983|ref|WP_003910812.1|;gi|326902617|gb|EGE49550.1|;gi|505811822|gb|AGM01769.1|;gi|585532054|gb|AHJ52269.1|;gi|585542885|gb|AHJ56424.1|;gi|620743204|gb|KAL01154.1|;gi|620790971|gb|KAL48022.1|;gi|620797351|gb|KAL54367.1|;gi|621261816|gb|KAO62006.1|;gi|621298782|gb|KAO98143.1|;gi|621357412|gb|KAP55355.1|;gi|621364877|gb|KAP62655.1|;gi|621382025|gb|KAP79395.1|;gi|621512183|gb|KAR05812.1|;gi…	42.069	50.34	145	540	6.17e-07
unnamed	gi|490007983|ref|WP_003910812.1|;gi|326902617|gb|EGE49550.1|;gi|505811822|gb|AGM01769.1|;gi|585532054|gb|AHJ52269.1|;gi|585542885|gb|AHJ56424.1|;gi|620743204|gb|KAL01154.1|;gi|620790971|gb|KAL48022.1|;gi|620797351|gb|KAL54367.1|;gi|621261816|gb|KAO62006.1|;gi|621298782|gb|KAO98143.1|;gi|621357412|gb|KAP55355.1|;gi|621364877|gb|KAP62655.1|;gi|621382025|gb|KAP79395.1|;gi|621512183|gb|KAR05812.1|;gi…	45.802	54.2	131	507	6.75e-07
unnamed	gi|490007983|ref|WP_003910812.1|;gi|326902617|gb|EGE49550.1|;gi|505811822|gb|AGM01769.1|;gi|585532054|gb|AHJ52269.1|;gi|585542885|gb|AHJ56424.1|;gi|620743204|gb|KAL01154.1|;gi|620790971|gb|KAL48022.1|;gi|620797351|gb|KAL54367.1|;gi|621261816|gb|KAO62006.1|;gi|621298782|gb|KAO98143.1|;gi|621357412|gb|KAP55355.1|;gi|621364877|gb|KAP62655.1|;gi|621382025|gb|KAP79395.1|;gi|621512183|gb|KAR05812.1|;gi…	43.86	57.89	114	518	1.68e-05
unnamed	gi|490007983|ref|WP_003910812.1|;gi|326902617|gb|EGE49550.1|;gi|505811822|gb|AGM01769.1|;gi|585532054|gb|AHJ52269.1|;gi|585542885|gb|AHJ56424.1|;gi|620743204|gb|KAL01154.1|;gi|620790971|gb|KAL48022.1|;gi|620797351|gb|KAL54367.1|;gi|621261816|gb|KAO62006.1|;gi|621298782|gb|KAO98143.1|;gi|621357412|gb|KAP55355.1|;gi|621364877|gb|KAP62655.1|;gi|621382025|gb|KAP79395.1|;gi|621512183|gb|KAR05812.1|;gi…	42.742	51.61	124	580	0.18
unnamed	gi|685999477|ref|WP_031702631.1|;gi|622274570|gb|KAY60159.1|	61.864	77.97	118	303	8.44e-23
unnamed	gi|685999477|ref|WP_031702631.1|;gi|622274570|gb|KAY60159.1|	59.633	74.31	109	303	1.13e-16
unnamed	gi|685999477|ref|WP_031702631.1|;gi|622274570|gb|KAY60159.1|	45.342	56.52	161	374	4.67e-15
unnamed	gi|685999477|ref|WP_031702631.1|;gi|622274570|gb|KAY60159.1|	52.066	64.46	121	455	4.25e-14
unnamed	gi|685999477|ref|WP_031702631.1|;gi|622274570|gb|KAY60159.1|	49.565	61.74	115	471	4.56e-11
unnamed	gi|685999477|ref|WP_031702631.1|;gi|622274570|gb|KAY60159.1|	41.618	49.71	173	435	2.32e-10
unnamed	gi|685999477|ref|WP_031702631.1|;gi|622274570|gb|KAY60159.1|	45.333	52.67	150	394	2.25e-08
unnamed	gi|685999477|ref|WP_031702631.1|;gi|622274570|gb|KAY60159.1|	45.455	58.68	121	497	7.94e-07
unnamed	gi|685999477|ref|WP_031702631.1|;gi|622274570|gb|KAY60159.1|	42.982	57.89	114	508	3.02e-05
unnamed	gi|685999477|ref|WP_031702631.1|;gi|622274570|gb|KAY60159.1|	42.361	51.39	144	530	3.16e-05
unnamed	gi|685999477|ref|WP_031702631.1|;gi|622274570|gb|KAY60159.1|	35.366	43.9	164	570	0.001
unnamed	gi|803148940|emb|CFW68638.1|;gi|811803341|emb|CNH79628.1|;gi|892644419|emb|CNG49397.1|;gi|892741007|emb|CNB96647.1|	61.864	77.97	118	352	8.46e-23
unnamed	gi|803148940|emb|CFW68638.1|;gi|811803341|emb|CNH79628.1|;gi|892644419|emb|CNG49397.1|;gi|892741007|emb|CNB96647.1|	59.633	74.31	109	352	9.91e-17
unnamed	gi|803148940|emb|CFW68638.1|;gi|811803341|emb|CNH79628.1|;gi|892644419|emb|CNG49397.1|;gi|892741007|emb|CNB96647.1|	45.342	56.52	161	423	4.4e-15
unnamed	gi|803148940|emb|CFW68638.1|;gi|811803341|emb|CNH79628.1|;gi|892644419|emb|CNG49397.1|;gi|892741007|emb|CNB96647.1|	52.066	64.46	121	504	4.55e-14
unnamed	gi|803148940|emb|CFW68638.1|;gi|811803341|emb|CNH79628.1|;gi|892644419|emb|CNG49397.1|;gi|892741007|emb|CNB96647.1|	49.565	61.74	115	520	3.22e-11
unnamed	gi|803148940|emb|CFW68638.1|;gi|811803341|emb|CNH79628.1|;gi|892644419|emb|CNG49397.1|;gi|892741007|emb|CNB96647.1|	42.105	50.29	171	484	1.96e-10
unnamed	gi|803148940|emb|CFW68638.1|;gi|811803341|emb|CNH79628.1|;gi|892644419|emb|CNG49397.1|;gi|892741007|emb|CNB96647.1|	45.333	52.67	150	443	1.86e-08
unnamed	gi|803148940|emb|CFW68638.1|;gi|811803341|emb|CNH79628.1|;gi|892644419|emb|CNG49397.1|;gi|892741007|emb|CNB96647.1|	46.281	58.68	121	546	2.58e-07
unnamed	gi|803148940|emb|CFW68638.1|;gi|811803341|emb|CNH79628.1|;gi|892644419|emb|CNG49397.1|;gi|892741007|emb|CNB96647.1|	42.361	50.69	144	579	3.47e-07
unnamed	gi|803148940|emb|CFW68638.1|;gi|811803341|emb|CNH79628.1|;gi|892644419|emb|CNG49397.1|;gi|892741007|emb|CNB96647.1|	43.86	57.89	114	557	9.81e-06
unnamed	gi|803148940|emb|CFW68638.1|;gi|811803341|emb|CNH79628.1|;gi|892644419|emb|CNG49397.1|;gi|892741007|emb|CNB96647.1|	42.742	51.61	124	619	0.091
unnamed	gi|814691009|emb|CKR08366.1|	61.864	77.97	118	304	8.47e-23
unnamed	gi|814691009|emb|CKR08366.1|	59.633	74.31	109	304	1.16e-16
unnamed	gi|814691009|emb|CKR08366.1|	45.342	56.52	161	375	5.11e-15
unnamed	gi|814691009|emb|CKR08366.1|	52.893	66.94	121	456	7.35e-15
unnamed	gi|814691009|emb|CKR08366.1|	51.24	66.12	121	466	6.67e-14
unnamed	gi|814691009|emb|CKR08366.1|	50.435	60.87	115	482	2.41e-11
unnamed	gi|814691009|emb|CKR08366.1|	39.891	47.54	183	446	7.03e-10
unnamed	gi|814691009|emb|CKR08366.1|	42.857	47.83	161	405	6.67e-09
unnamed	gi|814691009|emb|CKR08366.1|	42.069	50.34	145	541	6.17e-07
unnamed	gi|814691009|emb|CKR08366.1|	45.802	54.2	131	508	6.75e-07
unnamed	gi|814691009|emb|CKR08366.1|	43.86	57.89	114	519	1.69e-05
unnamed	gi|814691009|emb|CKR08366.1|	42.742	51.61	124	581	0.18
unnamed	gi|801455318|emb|CFH03720.1|	61.864	77.97	118	304	8.47e-23
unnamed	gi|801455318|emb|CFH03720.1|	59.633	74.31	109	304	1.14e-16
unnamed	gi|801455318|emb|CFH03720.1|	45.342	56.52	161	375	4.97e-15
unnamed	gi|801455318|emb|CFH03720.1|	52.893	66.94	121	456	7.35e-15
unnamed	gi|801455318|emb|CFH03720.1|	51.24	66.12	121	466	6.67e-14
unnamed	gi|801455318|emb|CFH03720.1|	50.435	60.87	115	482	2.41e-11
unnamed	gi|801455318|emb|CFH03720.1|	39.891	47.54	183	446	6.96e-10
unnamed	gi|801455318|emb|CFH03720.1|	42.857	47.83	161	405	6.67e-09
unnamed	gi|801455318|emb|CFH03720.1|	45.802	54.2	131	508	7.13e-07
unnamed	gi|801455318|emb|CFH03720.1|	41.379	50.34	145	541	1.9e-06
unnamed	gi|801455318|emb|CFH03720.1|	48.052	63.64	77	482	3.64e-05
unnamed	gi|801455318|emb|CFH03720.1|	36.364	45.45	154	581	0.24
unnamed	gi|505158060|ref|WP_015345162.1|;gi|379029502|dbj|BAL67235.1|;gi|440582642|emb|CCG13045.1|;gi|542044311|gb|EBA43342.2|;gi|585502969|gb|AHJ43980.1|;gi|620851549|gb|KAM07486.1|;gi|620874048|gb|KAM29473.1|;gi|620875238|gb|KAM30646.1|;gi|621095453|gb|KAM99646.1|;gi|621105343|gb|KAN09337.1|;gi|621128842|gb|KAN32190.1|;gi|621158050|gb|KAN60738.1|;gi|621182194|gb|KAN84346.1|;gi|621194194|gb|KAN96047.1|;…	61.864	77.97	118	304	8.47e-23
unnamed	gi|505158060|ref|WP_015345162.1|;gi|379029502|dbj|BAL67235.1|;gi|440582642|emb|CCG13045.1|;gi|542044311|gb|EBA43342.2|;gi|585502969|gb|AHJ43980.1|;gi|620851549|gb|KAM07486.1|;gi|620874048|gb|KAM29473.1|;gi|620875238|gb|KAM30646.1|;gi|621095453|gb|KAM99646.1|;gi|621105343|gb|KAN09337.1|;gi|621128842|gb|KAN32190.1|;gi|621158050|gb|KAN60738.1|;gi|621182194|gb|KAN84346.1|;gi|621194194|gb|KAN96047.1|;…	59.633	74.31	109	304	1.16e-16
unnamed	gi|505158060|ref|WP_015345162.1|;gi|379029502|dbj|BAL67235.1|;gi|440582642|emb|CCG13045.1|;gi|542044311|gb|EBA43342.2|;gi|585502969|gb|AHJ43980.1|;gi|620851549|gb|KAM07486.1|;gi|620874048|gb|KAM29473.1|;gi|620875238|gb|KAM30646.1|;gi|621095453|gb|KAM99646.1|;gi|621105343|gb|KAN09337.1|;gi|621128842|gb|KAN32190.1|;gi|621158050|gb|KAN60738.1|;gi|621182194|gb|KAN84346.1|;gi|621194194|gb|KAN96047.1|;…	45.342	56.52	161	375	5.11e-15
unnamed	gi|505158060|ref|WP_015345162.1|;gi|379029502|dbj|BAL67235.1|;gi|440582642|emb|CCG13045.1|;gi|542044311|gb|EBA43342.2|;gi|585502969|gb|AHJ43980.1|;gi|620851549|gb|KAM07486.1|;gi|620874048|gb|KAM29473.1|;gi|620875238|gb|KAM30646.1|;gi|621095453|gb|KAM99646.1|;gi|621105343|gb|KAN09337.1|;gi|621128842|gb|KAN32190.1|;gi|621158050|gb|KAN60738.1|;gi|621182194|gb|KAN84346.1|;gi|621194194|gb|KAN96047.1|;…	52.893	66.94	121	456	7.35e-15
unnamed	gi|505158060|ref|WP_015345162.1|;gi|379029502|dbj|BAL67235.1|;gi|440582642|emb|CCG13045.1|;gi|542044311|gb|EBA43342.2|;gi|585502969|gb|AHJ43980.1|;gi|620851549|gb|KAM07486.1|;gi|620874048|gb|KAM29473.1|;gi|620875238|gb|KAM30646.1|;gi|621095453|gb|KAM99646.1|;gi|621105343|gb|KAN09337.1|;gi|621128842|gb|KAN32190.1|;gi|621158050|gb|KAN60738.1|;gi|621182194|gb|KAN84346.1|;gi|621194194|gb|KAN96047.1|;…	51.24	66.12	121	466	6.67e-14
unnamed	gi|505158060|ref|WP_015345162.1|;gi|379029502|dbj|BAL67235.1|;gi|440582642|emb|CCG13045.1|;gi|542044311|gb|EBA43342.2|;gi|585502969|gb|AHJ43980.1|;gi|620851549|gb|KAM07486.1|;gi|620874048|gb|KAM29473.1|;gi|620875238|gb|KAM30646.1|;gi|621095453|gb|KAM99646.1|;gi|621105343|gb|KAN09337.1|;gi|621128842|gb|KAN32190.1|;gi|621158050|gb|KAN60738.1|;gi|621182194|gb|KAN84346.1|;gi|621194194|gb|KAN96047.1|;…	50.435	60.87	115	482	2.41e-11
unnamed	gi|505158060|ref|WP_015345162.1|;gi|379029502|dbj|BAL67235.1|;gi|440582642|emb|CCG13045.1|;gi|542044311|gb|EBA43342.2|;gi|585502969|gb|AHJ43980.1|;gi|620851549|gb|KAM07486.1|;gi|620874048|gb|KAM29473.1|;gi|620875238|gb|KAM30646.1|;gi|621095453|gb|KAM99646.1|;gi|621105343|gb|KAN09337.1|;gi|621128842|gb|KAN32190.1|;gi|621158050|gb|KAN60738.1|;gi|621182194|gb|KAN84346.1|;gi|621194194|gb|KAN96047.1|;…	39.891	47.54	183	446	7.03e-10
unnamed	gi|505158060|ref|WP_015345162.1|;gi|379029502|dbj|BAL67235.1|;gi|440582642|emb|CCG13045.1|;gi|542044311|gb|EBA43342.2|;gi|585502969|gb|AHJ43980.1|;gi|620851549|gb|KAM07486.1|;gi|620874048|gb|KAM29473.1|;gi|620875238|gb|KAM30646.1|;gi|621095453|gb|KAM99646.1|;gi|621105343|gb|KAN09337.1|;gi|621128842|gb|KAN32190.1|;gi|621158050|gb|KAN60738.1|;gi|621182194|gb|KAN84346.1|;gi|621194194|gb|KAN96047.1|;…	42.857	47.83	161	405	6.67e-09
unnamed	gi|505158060|ref|WP_015345162.1|;gi|379029502|dbj|BAL67235.1|;gi|440582642|emb|CCG13045.1|;gi|542044311|gb|EBA43342.2|;gi|585502969|gb|AHJ43980.1|;gi|620851549|gb|KAM07486.1|;gi|620874048|gb|KAM29473.1|;gi|620875238|gb|KAM30646.1|;gi|621095453|gb|KAM99646.1|;gi|621105343|gb|KAN09337.1|;gi|621128842|gb|KAN32190.1|;gi|621158050|gb|KAN60738.1|;gi|621182194|gb|KAN84346.1|;gi|621194194|gb|KAN96047.1|;…	42.069	50.34	145	541	6.17e-07
unnamed	gi|505158060|ref|WP_015345162.1|;gi|379029502|dbj|BAL67235.1|;gi|440582642|emb|CCG13045.1|;gi|542044311|gb|EBA43342.2|;gi|585502969|gb|AHJ43980.1|;gi|620851549|gb|KAM07486.1|;gi|620874048|gb|KAM29473.1|;gi|620875238|gb|KAM30646.1|;gi|621095453|gb|KAM99646.1|;gi|621105343|gb|KAN09337.1|;gi|621128842|gb|KAN32190.1|;gi|621158050|gb|KAN60738.1|;gi|621182194|gb|KAN84346.1|;gi|621194194|gb|KAN96047.1|;…	45.802	54.2	131	508	6.75e-07
unnamed	gi|505158060|ref|WP_015345162.1|;gi|379029502|dbj|BAL67235.1|;gi|440582642|emb|CCG13045.1|;gi|542044311|gb|EBA43342.2|;gi|585502969|gb|AHJ43980.1|;gi|620851549|gb|KAM07486.1|;gi|620874048|gb|KAM29473.1|;gi|620875238|gb|KAM30646.1|;gi|621095453|gb|KAM99646.1|;gi|621105343|gb|KAN09337.1|;gi|621128842|gb|KAN32190.1|;gi|621158050|gb|KAN60738.1|;gi|621182194|gb|KAN84346.1|;gi|621194194|gb|KAN96047.1|;…	43.86	57.89	114	519	1.69e-05
unnamed	gi|505158060|ref|WP_015345162.1|;gi|379029502|dbj|BAL67235.1|;gi|440582642|emb|CCG13045.1|;gi|542044311|gb|EBA43342.2|;gi|585502969|gb|AHJ43980.1|;gi|620851549|gb|KAM07486.1|;gi|620874048|gb|KAM29473.1|;gi|620875238|gb|KAM30646.1|;gi|621095453|gb|KAM99646.1|;gi|621105343|gb|KAN09337.1|;gi|621128842|gb|KAN32190.1|;gi|621158050|gb|KAN60738.1|;gi|621182194|gb|KAN84346.1|;gi|621194194|gb|KAN96047.1|;…	42.742	51.61	124	581	0.18
unnamed	gi|686032270|ref|WP_031722974.1|;gi|622427500|gb|KBA12058.1|;gi|622866103|gb|KBE40801.1|	61.864	77.97	118	304	8.47e-23
unnamed	gi|686032270|ref|WP_031722974.1|;gi|622427500|gb|KBA12058.1|;gi|622866103|gb|KBE40801.1|	59.633	74.31	109	304	1.16e-16
unnamed	gi|686032270|ref|WP_031722974.1|;gi|622427500|gb|KBA12058.1|;gi|622866103|gb|KBE40801.1|	45.342	56.52	161	375	5.11e-15
unnamed	gi|686032270|ref|WP_031722974.1|;gi|622427500|gb|KBA12058.1|;gi|622866103|gb|KBE40801.1|	52.893	66.94	121	456	7.35e-15
unnamed	gi|686032270|ref|WP_031722974.1|;gi|622427500|gb|KBA12058.1|;gi|622866103|gb|KBE40801.1|	51.24	66.12	121	466	6.67e-14
unnamed	gi|686032270|ref|WP_031722974.1|;gi|622427500|gb|KBA12058.1|;gi|622866103|gb|KBE40801.1|	50.435	60.87	115	482	2.41e-11
unnamed	gi|686032270|ref|WP_031722974.1|;gi|622427500|gb|KBA12058.1|;gi|622866103|gb|KBE40801.1|	39.891	47.54	183	446	7.03e-10
unnamed	gi|686032270|ref|WP_031722974.1|;gi|622427500|gb|KBA12058.1|;gi|622866103|gb|KBE40801.1|	42.857	47.83	161	405	6.67e-09
unnamed	gi|686032270|ref|WP_031722974.1|;gi|622427500|gb|KBA12058.1|;gi|622866103|gb|KBE40801.1|	42.069	50.34	145	541	6.17e-07
unnamed	gi|686032270|ref|WP_031722974.1|;gi|622427500|gb|KBA12058.1|;gi|622866103|gb|KBE40801.1|	45.802	54.2	131	508	6.75e-07
unnamed	gi|686032270|ref|WP_031722974.1|;gi|622427500|gb|KBA12058.1|;gi|622866103|gb|KBE40801.1|	43.86	57.89	114	519	1.69e-05
unnamed	gi|686032270|ref|WP_031722974.1|;gi|622427500|gb|KBA12058.1|;gi|622866103|gb|KBE40801.1|	42.742	51.61	124	581	0.18
unnamed	gi|505116650|ref|WP_015303752.1|;gi|432159890|emb|CCK57203.1|	61.864	77.97	118	240	8.48e-23
unnamed	gi|505116650|ref|WP_015303752.1|;gi|432159890|emb|CCK57203.1|	60.185	75.93	108	239	7.1e-17
unnamed	gi|505116650|ref|WP_015303752.1|;gi|432159890|emb|CCK57203.1|	45.342	57.14	161	311	2.82e-15
unnamed	gi|505116650|ref|WP_015303752.1|;gi|432159890|emb|CCK57203.1|	52.893	66.94	121	392	1.47e-14
unnamed	gi|505116650|ref|WP_015303752.1|;gi|432159890|emb|CCK57203.1|	51.24	66.12	121	402	1.12e-13
unnamed	gi|505116650|ref|WP_015303752.1|;gi|432159890|emb|CCK57203.1|	45.342	54.04	161	321	1.22e-12
unnamed	gi|505116650|ref|WP_015303752.1|;gi|432159890|emb|CCK57203.1|	50.435	60.87	115	418	5.54e-11
unnamed	gi|505116650|ref|WP_015303752.1|;gi|432159890|emb|CCK57203.1|	39.891	47.54	183	382	7.32e-10
unnamed	gi|505116650|ref|WP_015303752.1|;gi|432159890|emb|CCK57203.1|	42.857	48.45	161	341	3.35e-09
unnamed	gi|505116650|ref|WP_015303752.1|;gi|432159890|emb|CCK57203.1|	42.069	50.34	145	477	1.49e-06
unnamed	gi|505116650|ref|WP_015303752.1|;gi|432159890|emb|CCK57203.1|	45.802	54.2	131	444	1.83e-06
unnamed	gi|505116650|ref|WP_015303752.1|;gi|432159890|emb|CCK57203.1|	43.86	57.89	114	455	3.5e-05
unnamed	gi|505116650|ref|WP_015303752.1|;gi|432159890|emb|CCK57203.1|	42.4	51.2	125	517	0.58
unnamed	gi|889384703|emb|CML88693.1|	61.864	77.97	118	341	8.52e-23
unnamed	gi|889384703|emb|CML88693.1|	59.633	74.31	109	341	9.71e-17
unnamed	gi|889384703|emb|CML88693.1|	45.342	56.52	161	412	4.15e-15
unnamed	gi|889384703|emb|CML88693.1|	52.893	66.94	121	493	5.17e-15
unnamed	gi|889384703|emb|CML88693.1|	51.24	66.12	121	503	4.71e-14
unnamed	gi|889384703|emb|CML88693.1|	50.435	60.87	115	519	1.41e-11
unnamed	gi|889384703|emb|CML88693.1|	40.331	48.07	181	483	5.75e-10
unnamed	gi|889384703|emb|CML88693.1|	42.857	47.83	161	442	5.4e-09
unnamed	gi|889384703|emb|CML88693.1|	42.069	50.34	145	578	3.73e-07
unnamed	gi|889384703|emb|CML88693.1|	45.802	54.2	131	545	3.9e-07
unnamed	gi|889384703|emb|CML88693.1|	43.86	57.89	114	556	9.89e-06
unnamed	gi|889384703|emb|CML88693.1|	42.742	51.61	124	618	0.092
unnamed	gi|889937268|emb|CLY90253.1|	61.864	77.97	118	303	8.52e-23
unnamed	gi|889937268|emb|CLY90253.1|	59.633	74.31	109	303	1.18e-16
unnamed	gi|889937268|emb|CLY90253.1|	45.342	56.52	161	374	5.2e-15
unnamed	gi|889937268|emb|CLY90253.1|	52.893	66.94	121	455	7.41e-15
unnamed	gi|889937268|emb|CLY90253.1|	51.24	66.12	121	465	6.59e-14
unnamed	gi|889937268|emb|CLY90253.1|	50.435	60.87	115	481	2.45e-11
unnamed	gi|889937268|emb|CLY90253.1|	39.891	47.54	183	445	7.02e-10
unnamed	gi|889937268|emb|CLY90253.1|	42.857	47.83	161	404	6.6e-09
unnamed	gi|889937268|emb|CLY90253.1|	45.802	54.2	131	507	6.81e-07
unnamed	gi|889937268|emb|CLY90253.1|	42.069	50.34	145	540	7.19e-07
unnamed	gi|889937268|emb|CLY90253.1|	43.86	57.89	114	518	1.93e-05
unnamed	gi|889937268|emb|CLY90253.1|	42.742	51.61	124	580	0.22
unnamed	gi|888186109|emb|CMM59399.1|;gi|889183283|emb|CMO91519.1|	61.864	77.97	118	352	8.54e-23
unnamed	gi|888186109|emb|CMM59399.1|;gi|889183283|emb|CMO91519.1|	59.633	74.31	109	352	9.36e-17
unnamed	gi|888186109|emb|CMM59399.1|;gi|889183283|emb|CMO91519.1|	45.342	56.52	161	423	4.56e-15
unnamed	gi|888186109|emb|CMM59399.1|;gi|889183283|emb|CMO91519.1|	52.893	66.94	121	504	5.63e-15
unnamed	gi|888186109|emb|CMM59399.1|;gi|889183283|emb|CMO91519.1|	51.24	66.12	121	514	5.27e-14
unnamed	gi|888186109|emb|CMM59399.1|;gi|889183283|emb|CMO91519.1|	50.435	60.87	115	530	1.43e-11
unnamed	gi|888186109|emb|CMM59399.1|;gi|889183283|emb|CMO91519.1|	40.331	48.07	181	494	5.76e-10
unnamed	gi|888186109|emb|CMM59399.1|;gi|889183283|emb|CMO91519.1|	43.125	48.12	160	453	5.87e-09
unnamed	gi|888186109|emb|CMM59399.1|;gi|889183283|emb|CMO91519.1|	42.361	50.69	144	589	3.72e-07
unnamed	gi|888186109|emb|CMM59399.1|;gi|889183283|emb|CMO91519.1|	45.802	54.2	131	556	3.93e-07
unnamed	gi|888186109|emb|CMM59399.1|;gi|889183283|emb|CMO91519.1|	43.86	57.89	114	567	1.02e-05
unnamed	gi|888186109|emb|CMM59399.1|;gi|889183283|emb|CMO91519.1|	42.742	51.61	124	629	0.096
unnamed	gi|886866830|emb|CKP27853.1|	61.864	77.97	118	304	8.55e-23
unnamed	gi|886866830|emb|CKP27853.1|	59.633	74.31	109	304	1.16e-16
unnamed	gi|886866830|emb|CKP27853.1|	45.342	56.52	161	375	5.21e-15
unnamed	gi|886866830|emb|CKP27853.1|	52.893	66.94	121	456	7.5e-15
unnamed	gi|886866830|emb|CKP27853.1|	51.24	66.12	121	466	6.6e-14
unnamed	gi|886866830|emb|CKP27853.1|	50.435	60.87	115	482	2.45e-11
unnamed	gi|886866830|emb|CKP27853.1|	39.891	47.54	183	446	7.16e-10
unnamed	gi|886866830|emb|CKP27853.1|	42.857	47.83	161	405	6.67e-09
unnamed	gi|886866830|emb|CKP27853.1|	42.069	50.34	145	541	6.17e-07
unnamed	gi|886866830|emb|CKP27853.1|	45.802	54.2	131	508	6.94e-07
unnamed	gi|886866830|emb|CKP27853.1|	43.86	57.89	114	519	1.7e-05
unnamed	gi|886866830|emb|CKP27853.1|	42.742	51.61	124	581	0.19
unnamed	gi|886126787|emb|CLM59968.1|;gi|888102024|emb|CMB71049.1|;gi|888423444|emb|CLO27728.1|;gi|888832268|emb|CLZ31099.1|;gi|889132011|emb|CLV69666.1|	61.864	77.97	118	352	8.63e-23
unnamed	gi|886126787|emb|CLM59968.1|;gi|888102024|emb|CMB71049.1|;gi|888423444|emb|CLO27728.1|;gi|888832268|emb|CLZ31099.1|;gi|889132011|emb|CLV69666.1|	59.633	74.31	109	352	1e-16
unnamed	gi|886126787|emb|CLM59968.1|;gi|888102024|emb|CMB71049.1|;gi|888423444|emb|CLO27728.1|;gi|888832268|emb|CLZ31099.1|;gi|889132011|emb|CLV69666.1|	45.342	56.52	161	423	4.23e-15
unnamed	gi|886126787|emb|CLM59968.1|;gi|888102024|emb|CMB71049.1|;gi|888423444|emb|CLO27728.1|;gi|888832268|emb|CLZ31099.1|;gi|889132011|emb|CLV69666.1|	52.893	66.94	121	504	5.02e-15
unnamed	gi|886126787|emb|CLM59968.1|;gi|888102024|emb|CMB71049.1|;gi|888423444|emb|CLO27728.1|;gi|888832268|emb|CLZ31099.1|;gi|889132011|emb|CLV69666.1|	51.24	66.12	121	514	4.62e-14
unnamed	gi|886126787|emb|CLM59968.1|;gi|888102024|emb|CMB71049.1|;gi|888423444|emb|CLO27728.1|;gi|888832268|emb|CLZ31099.1|;gi|889132011|emb|CLV69666.1|	50.435	60.87	115	530	1.35e-11
unnamed	gi|886126787|emb|CLM59968.1|;gi|888102024|emb|CMB71049.1|;gi|888423444|emb|CLO27728.1|;gi|888832268|emb|CLZ31099.1|;gi|889132011|emb|CLV69666.1|	40.331	48.07	181	494	5.71e-10
unnamed	gi|886126787|emb|CLM59968.1|;gi|888102024|emb|CMB71049.1|;gi|888423444|emb|CLO27728.1|;gi|888832268|emb|CLZ31099.1|;gi|889132011|emb|CLV69666.1|	42.857	47.83	161	453	5.25e-09
unnamed	gi|886126787|emb|CLM59968.1|;gi|888102024|emb|CMB71049.1|;gi|888423444|emb|CLO27728.1|;gi|888832268|emb|CLZ31099.1|;gi|889132011|emb|CLV69666.1|	42.069	50.34	145	589	3.43e-07
unnamed	gi|886126787|emb|CLM59968.1|;gi|888102024|emb|CMB71049.1|;gi|888423444|emb|CLO27728.1|;gi|888832268|emb|CLZ31099.1|;gi|889132011|emb|CLV69666.1|	45.802	54.2	131	556	3.59e-07
unnamed	gi|886126787|emb|CLM59968.1|;gi|888102024|emb|CMB71049.1|;gi|888423444|emb|CLO27728.1|;gi|888832268|emb|CLZ31099.1|;gi|889132011|emb|CLV69666.1|	43.86	57.89	114	567	9.34e-06
unnamed	gi|886126787|emb|CLM59968.1|;gi|888102024|emb|CMB71049.1|;gi|888423444|emb|CLO27728.1|;gi|888832268|emb|CLZ31099.1|;gi|889132011|emb|CLV69666.1|	42.742	51.61	124	629	0.096
unnamed	gi|686039144|ref|WP_031727688.1|;gi|625585838|gb|KCD39489.1|	61.864	77.97	118	304	8.64e-23
unnamed	gi|686039144|ref|WP_031727688.1|;gi|625585838|gb|KCD39489.1|	59.633	74.31	109	304	1.16e-16
unnamed	gi|686039144|ref|WP_031727688.1|;gi|625585838|gb|KCD39489.1|	45.342	56.52	161	375	5.11e-15
unnamed	gi|686039144|ref|WP_031727688.1|;gi|625585838|gb|KCD39489.1|	52.893	66.94	121	456	7.42e-15
unnamed	gi|686039144|ref|WP_031727688.1|;gi|625585838|gb|KCD39489.1|	51.24	66.12	121	466	6.6e-14
unnamed	gi|686039144|ref|WP_031727688.1|;gi|625585838|gb|KCD39489.1|	50.435	60.87	115	482	2.38e-11
unnamed	gi|686039144|ref|WP_031727688.1|;gi|625585838|gb|KCD39489.1|	39.891	47.54	183	446	7.16e-10
unnamed	gi|686039144|ref|WP_031727688.1|;gi|625585838|gb|KCD39489.1|	42.857	47.83	161	405	6.86e-09
unnamed	gi|686039144|ref|WP_031727688.1|;gi|625585838|gb|KCD39489.1|	42.069	50.34	145	541	6.12e-07
unnamed	gi|686039144|ref|WP_031727688.1|;gi|625585838|gb|KCD39489.1|	45.802	54.2	131	508	6.75e-07
unnamed	gi|686039144|ref|WP_031727688.1|;gi|625585838|gb|KCD39489.1|	43.86	57.89	114	519	1.64e-05
unnamed	gi|686039144|ref|WP_031727688.1|;gi|625585838|gb|KCD39489.1|	42.742	51.61	124	581	0.18
unnamed	gi|308324962|gb|EFP13813.1|;gi|308336698|gb|EFP25549.1|;gi|308340539|gb|EFP29390.1|;gi|308344478|gb|EFP33329.1|;gi|308348474|gb|EFP37325.1|;gi|631460987|gb|KDA12993.1|	61.864	77.97	118	300	8.68e-23
unnamed	gi|308324962|gb|EFP13813.1|;gi|308336698|gb|EFP25549.1|;gi|308340539|gb|EFP29390.1|;gi|308344478|gb|EFP33329.1|;gi|308348474|gb|EFP37325.1|;gi|631460987|gb|KDA12993.1|	59.633	74.31	109	300	1.14e-16
unnamed	gi|308324962|gb|EFP13813.1|;gi|308336698|gb|EFP25549.1|;gi|308340539|gb|EFP29390.1|;gi|308344478|gb|EFP33329.1|;gi|308348474|gb|EFP37325.1|;gi|631460987|gb|KDA12993.1|	45.342	56.52	161	371	5.37e-15
unnamed	gi|308324962|gb|EFP13813.1|;gi|308336698|gb|EFP25549.1|;gi|308340539|gb|EFP29390.1|;gi|308344478|gb|EFP33329.1|;gi|308348474|gb|EFP37325.1|;gi|631460987|gb|KDA12993.1|	52.893	66.94	121	452	7.58e-15
unnamed	gi|308324962|gb|EFP13813.1|;gi|308336698|gb|EFP25549.1|;gi|308340539|gb|EFP29390.1|;gi|308344478|gb|EFP33329.1|;gi|308348474|gb|EFP37325.1|;gi|631460987|gb|KDA12993.1|	51.24	66.12	121	462	6.75e-14
unnamed	gi|308324962|gb|EFP13813.1|;gi|308336698|gb|EFP25549.1|;gi|308340539|gb|EFP29390.1|;gi|308344478|gb|EFP33329.1|;gi|308348474|gb|EFP37325.1|;gi|631460987|gb|KDA12993.1|	50.435	60.87	115	478	2.33e-11
unnamed	gi|308324962|gb|EFP13813.1|;gi|308336698|gb|EFP25549.1|;gi|308340539|gb|EFP29390.1|;gi|308344478|gb|EFP33329.1|;gi|308348474|gb|EFP37325.1|;gi|631460987|gb|KDA12993.1|	39.891	47.54	183	442	7.32e-10
unnamed	gi|308324962|gb|EFP13813.1|;gi|308336698|gb|EFP25549.1|;gi|308340539|gb|EFP29390.1|;gi|308344478|gb|EFP33329.1|;gi|308348474|gb|EFP37325.1|;gi|631460987|gb|KDA12993.1|	42.857	47.83	161	401	6.64e-09
unnamed	gi|308324962|gb|EFP13813.1|;gi|308336698|gb|EFP25549.1|;gi|308340539|gb|EFP29390.1|;gi|308344478|gb|EFP33329.1|;gi|308348474|gb|EFP37325.1|;gi|631460987|gb|KDA12993.1|	42.069	50.34	145	537	6.44e-07
unnamed	gi|308324962|gb|EFP13813.1|;gi|308336698|gb|EFP25549.1|;gi|308340539|gb|EFP29390.1|;gi|308344478|gb|EFP33329.1|;gi|308348474|gb|EFP37325.1|;gi|631460987|gb|KDA12993.1|	45.802	54.2	131	504	6.98e-07
unnamed	gi|308324962|gb|EFP13813.1|;gi|308336698|gb|EFP25549.1|;gi|308340539|gb|EFP29390.1|;gi|308344478|gb|EFP33329.1|;gi|308348474|gb|EFP37325.1|;gi|631460987|gb|KDA12993.1|	43.86	57.89	114	515	1.7e-05
unnamed	gi|308324962|gb|EFP13813.1|;gi|308336698|gb|EFP25549.1|;gi|308340539|gb|EFP29390.1|;gi|308344478|gb|EFP33329.1|;gi|308348474|gb|EFP37325.1|;gi|631460987|gb|KDA12993.1|	42.742	51.61	124	577	0.19
unnamed	gi|884667322|emb|CKN16697.1|;gi|888206606|emb|CMP46496.1|;gi|892789268|emb|CNB83551.1|;gi|897967301|emb|COU23474.1|	61.864	77.97	118	351	8.69e-23
unnamed	gi|884667322|emb|CKN16697.1|;gi|888206606|emb|CMP46496.1|;gi|892789268|emb|CNB83551.1|;gi|897967301|emb|COU23474.1|	59.633	74.31	109	351	9.99e-17
unnamed	gi|884667322|emb|CKN16697.1|;gi|888206606|emb|CMP46496.1|;gi|892789268|emb|CNB83551.1|;gi|897967301|emb|COU23474.1|	45.342	56.52	161	422	4.26e-15
unnamed	gi|884667322|emb|CKN16697.1|;gi|888206606|emb|CMP46496.1|;gi|892789268|emb|CNB83551.1|;gi|897967301|emb|COU23474.1|	52.893	66.94	121	503	5.06e-15
unnamed	gi|884667322|emb|CKN16697.1|;gi|888206606|emb|CMP46496.1|;gi|892789268|emb|CNB83551.1|;gi|897967301|emb|COU23474.1|	51.24	66.12	121	513	4.74e-14
unnamed	gi|884667322|emb|CKN16697.1|;gi|888206606|emb|CMP46496.1|;gi|892789268|emb|CNB83551.1|;gi|897967301|emb|COU23474.1|	50.435	60.87	115	529	1.39e-11
unnamed	gi|884667322|emb|CKN16697.1|;gi|888206606|emb|CMP46496.1|;gi|892789268|emb|CNB83551.1|;gi|897967301|emb|COU23474.1|	40.331	48.07	181	493	5.7e-10
unnamed	gi|884667322|emb|CKN16697.1|;gi|888206606|emb|CMP46496.1|;gi|892789268|emb|CNB83551.1|;gi|897967301|emb|COU23474.1|	42.857	47.83	161	452	5.2e-09
unnamed	gi|884667322|emb|CKN16697.1|;gi|888206606|emb|CMP46496.1|;gi|892789268|emb|CNB83551.1|;gi|897967301|emb|COU23474.1|	42.069	50.34	145	588	3.56e-07
unnamed	gi|884667322|emb|CKN16697.1|;gi|888206606|emb|CMP46496.1|;gi|892789268|emb|CNB83551.1|;gi|897967301|emb|COU23474.1|	45.802	54.2	131	555	3.72e-07
unnamed	gi|884667322|emb|CKN16697.1|;gi|888206606|emb|CMP46496.1|;gi|892789268|emb|CNB83551.1|;gi|897967301|emb|COU23474.1|	43.86	57.89	114	566	9.59e-06
unnamed	gi|884667322|emb|CKN16697.1|;gi|888206606|emb|CMP46496.1|;gi|892789268|emb|CNB83551.1|;gi|897967301|emb|COU23474.1|	42.742	51.61	124	628	0.089
unnamed	gi|888312778|emb|CLS07561.1|;gi|889413527|emb|CLP11774.1|	61.864	77.97	118	352	8.71e-23
unnamed	gi|888312778|emb|CLS07561.1|;gi|889413527|emb|CLP11774.1|	59.633	74.31	109	352	9.73e-17
unnamed	gi|888312778|emb|CLS07561.1|;gi|889413527|emb|CLP11774.1|	45.342	56.52	161	423	4.27e-15
unnamed	gi|888312778|emb|CLS07561.1|;gi|889413527|emb|CLP11774.1|	52.893	66.94	121	504	5.07e-15
unnamed	gi|888312778|emb|CLS07561.1|;gi|889413527|emb|CLP11774.1|	51.24	66.12	121	514	4.7e-14
unnamed	gi|888312778|emb|CLS07561.1|;gi|889413527|emb|CLP11774.1|	50.435	60.87	115	530	1.38e-11
unnamed	gi|888312778|emb|CLS07561.1|;gi|889413527|emb|CLP11774.1|	40.331	48.07	181	494	5.71e-10
unnamed	gi|888312778|emb|CLS07561.1|;gi|889413527|emb|CLP11774.1|	42.857	47.83	161	453	5.35e-09
unnamed	gi|888312778|emb|CLS07561.1|;gi|889413527|emb|CLP11774.1|	42.069	50.34	145	589	3.43e-07
unnamed	gi|888312778|emb|CLS07561.1|;gi|889413527|emb|CLP11774.1|	45.802	54.2	131	556	3.62e-07
unnamed	gi|888312778|emb|CLS07561.1|;gi|889413527|emb|CLP11774.1|	43.86	57.89	114	567	9.51e-06
unnamed	gi|888312778|emb|CLS07561.1|;gi|889413527|emb|CLP11774.1|	42.742	51.61	124	629	0.09
unnamed	gi|886611706|emb|CKO36392.1|;gi|886880581|emb|CKQ50459.1|	61.864	77.97	118	352	8.71e-23
unnamed	gi|886611706|emb|CKO36392.1|;gi|886880581|emb|CKQ50459.1|	59.633	74.31	109	352	1e-16
unnamed	gi|886611706|emb|CKO36392.1|;gi|886880581|emb|CKQ50459.1|	45.342	56.52	161	423	4.27e-15
unnamed	gi|886611706|emb|CKO36392.1|;gi|886880581|emb|CKQ50459.1|	52.893	66.94	121	504	5.07e-15
unnamed	gi|886611706|emb|CKO36392.1|;gi|886880581|emb|CKQ50459.1|	51.24	66.12	121	514	4.75e-14
unnamed	gi|886611706|emb|CKO36392.1|;gi|886880581|emb|CKQ50459.1|	50.435	60.87	115	530	1.39e-11
unnamed	gi|886611706|emb|CKO36392.1|;gi|886880581|emb|CKQ50459.1|	40.331	48.07	181	494	5.71e-10
unnamed	gi|886611706|emb|CKO36392.1|;gi|886880581|emb|CKQ50459.1|	42.857	47.83	161	453	5.21e-09
unnamed	gi|886611706|emb|CKO36392.1|;gi|886880581|emb|CKQ50459.1|	42.069	50.34	145	589	3.56e-07
unnamed	gi|886611706|emb|CKO36392.1|;gi|886880581|emb|CKQ50459.1|	45.802	54.2	131	556	3.72e-07
unnamed	gi|886611706|emb|CKO36392.1|;gi|886880581|emb|CKQ50459.1|	43.86	57.89	114	567	9.6e-06
unnamed	gi|886611706|emb|CKO36392.1|;gi|886880581|emb|CKQ50459.1|	42.742	51.61	124	629	0.089
unnamed	gi|802280428|emb|CFQ14321.1|;gi|892609800|emb|CNF47251.1|	61.864	77.97	118	352	8.71e-23
unnamed	gi|802280428|emb|CFQ14321.1|;gi|892609800|emb|CNF47251.1|	59.633	74.31	109	352	9.73e-17
unnamed	gi|802280428|emb|CFQ14321.1|;gi|892609800|emb|CNF47251.1|	45.342	56.52	161	423	4.27e-15
unnamed	gi|802280428|emb|CFQ14321.1|;gi|892609800|emb|CNF47251.1|	52.893	66.94	121	504	5.07e-15
unnamed	gi|802280428|emb|CFQ14321.1|;gi|892609800|emb|CNF47251.1|	51.24	66.12	121	514	4.36e-14
unnamed	gi|802280428|emb|CFQ14321.1|;gi|892609800|emb|CNF47251.1|	50.435	60.87	115	530	9.39e-12
unnamed	gi|802280428|emb|CFQ14321.1|;gi|892609800|emb|CNF47251.1|	40.331	48.07	181	494	5.71e-10
unnamed	gi|802280428|emb|CFQ14321.1|;gi|892609800|emb|CNF47251.1|	42.857	47.83	161	453	5.35e-09
unnamed	gi|802280428|emb|CFQ14321.1|;gi|892609800|emb|CNF47251.1|	45.802	54.2	131	556	2.48e-07
unnamed	gi|802280428|emb|CFQ14321.1|;gi|892609800|emb|CNF47251.1|	41.379	49.66	145	589	9.31e-07
unnamed	gi|802280428|emb|CFQ14321.1|;gi|892609800|emb|CNF47251.1|	43.86	57.89	114	567	8.86e-06
unnamed	gi|802280428|emb|CFQ14321.1|;gi|892609800|emb|CNF47251.1|	42.742	50.81	124	629	0.1
unnamed	gi|800345723|emb|CFE16558.1|;gi|800608405|emb|CFH59098.1|;gi|800624757|emb|CFH72465.1|;gi|800637184|emb|CFH78498.1|;gi|800659437|emb|CFI33154.1|;gi|800682961|emb|CFI38582.1|;gi|800691274|emb|CFI57721.1|;gi|800695340|emb|CFI58445.1|;gi|800703491|emb|CFI71165.1|;gi|800719950|emb|CFI92903.1|;gi|800745707|emb|CFJ27155.1|;gi|800746812|emb|CFJ44405.1|;gi|801130800|emb|CEZ39234.1|;gi|801180678|emb|CFA03…	61.864	77.97	118	352	8.71e-23
unnamed	gi|800345723|emb|CFE16558.1|;gi|800608405|emb|CFH59098.1|;gi|800624757|emb|CFH72465.1|;gi|800637184|emb|CFH78498.1|;gi|800659437|emb|CFI33154.1|;gi|800682961|emb|CFI38582.1|;gi|800691274|emb|CFI57721.1|;gi|800695340|emb|CFI58445.1|;gi|800703491|emb|CFI71165.1|;gi|800719950|emb|CFI92903.1|;gi|800745707|emb|CFJ27155.1|;gi|800746812|emb|CFJ44405.1|;gi|801130800|emb|CEZ39234.1|;gi|801180678|emb|CFA03…	59.633	74.31	109	352	1e-16
unnamed	gi|800345723|emb|CFE16558.1|;gi|800608405|emb|CFH59098.1|;gi|800624757|emb|CFH72465.1|;gi|800637184|emb|CFH78498.1|;gi|800659437|emb|CFI33154.1|;gi|800682961|emb|CFI38582.1|;gi|800691274|emb|CFI57721.1|;gi|800695340|emb|CFI58445.1|;gi|800703491|emb|CFI71165.1|;gi|800719950|emb|CFI92903.1|;gi|800745707|emb|CFJ27155.1|;gi|800746812|emb|CFJ44405.1|;gi|801130800|emb|CEZ39234.1|;gi|801180678|emb|CFA03…	45.342	56.52	161	423	4.27e-15
unnamed	gi|800345723|emb|CFE16558.1|;gi|800608405|emb|CFH59098.1|;gi|800624757|emb|CFH72465.1|;gi|800637184|emb|CFH78498.1|;gi|800659437|emb|CFI33154.1|;gi|800682961|emb|CFI38582.1|;gi|800691274|emb|CFI57721.1|;gi|800695340|emb|CFI58445.1|;gi|800703491|emb|CFI71165.1|;gi|800719950|emb|CFI92903.1|;gi|800745707|emb|CFJ27155.1|;gi|800746812|emb|CFJ44405.1|;gi|801130800|emb|CEZ39234.1|;gi|801180678|emb|CFA03…	52.893	66.94	121	504	5.07e-15
unnamed	gi|800345723|emb|CFE16558.1|;gi|800608405|emb|CFH59098.1|;gi|800624757|emb|CFH72465.1|;gi|800637184|emb|CFH78498.1|;gi|800659437|emb|CFI33154.1|;gi|800682961|emb|CFI38582.1|;gi|800691274|emb|CFI57721.1|;gi|800695340|emb|CFI58445.1|;gi|800703491|emb|CFI71165.1|;gi|800719950|emb|CFI92903.1|;gi|800745707|emb|CFJ27155.1|;gi|800746812|emb|CFJ44405.1|;gi|801130800|emb|CEZ39234.1|;gi|801180678|emb|CFA03…	51.24	66.12	121	514	4.75e-14
unnamed	gi|800345723|emb|CFE16558.1|;gi|800608405|emb|CFH59098.1|;gi|800624757|emb|CFH72465.1|;gi|800637184|emb|CFH78498.1|;gi|800659437|emb|CFI33154.1|;gi|800682961|emb|CFI38582.1|;gi|800691274|emb|CFI57721.1|;gi|800695340|emb|CFI58445.1|;gi|800703491|emb|CFI71165.1|;gi|800719950|emb|CFI92903.1|;gi|800745707|emb|CFJ27155.1|;gi|800746812|emb|CFJ44405.1|;gi|801130800|emb|CEZ39234.1|;gi|801180678|emb|CFA03…	50.435	60.87	115	530	1.39e-11
unnamed	gi|800345723|emb|CFE16558.1|;gi|800608405|emb|CFH59098.1|;gi|800624757|emb|CFH72465.1|;gi|800637184|emb|CFH78498.1|;gi|800659437|emb|CFI33154.1|;gi|800682961|emb|CFI38582.1|;gi|800691274|emb|CFI57721.1|;gi|800695340|emb|CFI58445.1|;gi|800703491|emb|CFI71165.1|;gi|800719950|emb|CFI92903.1|;gi|800745707|emb|CFJ27155.1|;gi|800746812|emb|CFJ44405.1|;gi|801130800|emb|CEZ39234.1|;gi|801180678|emb|CFA03…	40.331	48.07	181	494	5.71e-10
unnamed	gi|800345723|emb|CFE16558.1|;gi|800608405|emb|CFH59098.1|;gi|800624757|emb|CFH72465.1|;gi|800637184|emb|CFH78498.1|;gi|800659437|emb|CFI33154.1|;gi|800682961|emb|CFI38582.1|;gi|800691274|emb|CFI57721.1|;gi|800695340|emb|CFI58445.1|;gi|800703491|emb|CFI71165.1|;gi|800719950|emb|CFI92903.1|;gi|800745707|emb|CFJ27155.1|;gi|800746812|emb|CFJ44405.1|;gi|801130800|emb|CEZ39234.1|;gi|801180678|emb|CFA03…	42.857	47.83	161	453	5.21e-09
unnamed	gi|800345723|emb|CFE16558.1|;gi|800608405|emb|CFH59098.1|;gi|800624757|emb|CFH72465.1|;gi|800637184|emb|CFH78498.1|;gi|800659437|emb|CFI33154.1|;gi|800682961|emb|CFI38582.1|;gi|800691274|emb|CFI57721.1|;gi|800695340|emb|CFI58445.1|;gi|800703491|emb|CFI71165.1|;gi|800719950|emb|CFI92903.1|;gi|800745707|emb|CFJ27155.1|;gi|800746812|emb|CFJ44405.1|;gi|801130800|emb|CEZ39234.1|;gi|801180678|emb|CFA03…	42.069	50.34	145	589	3.56e-07
unnamed	gi|800345723|emb|CFE16558.1|;gi|800608405|emb|CFH59098.1|;gi|800624757|emb|CFH72465.1|;gi|800637184|emb|CFH78498.1|;gi|800659437|emb|CFI33154.1|;gi|800682961|emb|CFI38582.1|;gi|800691274|emb|CFI57721.1|;gi|800695340|emb|CFI58445.1|;gi|800703491|emb|CFI71165.1|;gi|800719950|emb|CFI92903.1|;gi|800745707|emb|CFJ27155.1|;gi|800746812|emb|CFJ44405.1|;gi|801130800|emb|CEZ39234.1|;gi|801180678|emb|CFA03…	45.802	54.2	131	556	3.72e-07
unnamed	gi|800345723|emb|CFE16558.1|;gi|800608405|emb|CFH59098.1|;gi|800624757|emb|CFH72465.1|;gi|800637184|emb|CFH78498.1|;gi|800659437|emb|CFI33154.1|;gi|800682961|emb|CFI38582.1|;gi|800691274|emb|CFI57721.1|;gi|800695340|emb|CFI58445.1|;gi|800703491|emb|CFI71165.1|;gi|800719950|emb|CFI92903.1|;gi|800745707|emb|CFJ27155.1|;gi|800746812|emb|CFJ44405.1|;gi|801130800|emb|CEZ39234.1|;gi|801180678|emb|CFA03…	43.86	57.89	114	567	9.6e-06
unnamed	gi|800345723|emb|CFE16558.1|;gi|800608405|emb|CFH59098.1|;gi|800624757|emb|CFH72465.1|;gi|800637184|emb|CFH78498.1|;gi|800659437|emb|CFI33154.1|;gi|800682961|emb|CFI38582.1|;gi|800691274|emb|CFI57721.1|;gi|800695340|emb|CFI58445.1|;gi|800703491|emb|CFI71165.1|;gi|800719950|emb|CFI92903.1|;gi|800745707|emb|CFJ27155.1|;gi|800746812|emb|CFJ44405.1|;gi|801130800|emb|CEZ39234.1|;gi|801180678|emb|CFA03…	42.742	51.61	124	629	0.089
unnamed	gi|668927351|gb|KFC55392.1|;gi|670679727|gb|KFE91706.1|;gi|888788393|emb|CML75333.1|;gi|890625703|emb|CLW70704.1|	61.864	77.97	118	352	8.71e-23
unnamed	gi|668927351|gb|KFC55392.1|;gi|670679727|gb|KFE91706.1|;gi|888788393|emb|CML75333.1|;gi|890625703|emb|CLW70704.1|	59.633	74.31	109	352	9.63e-17
unnamed	gi|668927351|gb|KFC55392.1|;gi|670679727|gb|KFE91706.1|;gi|888788393|emb|CML75333.1|;gi|890625703|emb|CLW70704.1|	45.342	56.52	161	423	4.23e-15
unnamed	gi|668927351|gb|KFC55392.1|;gi|670679727|gb|KFE91706.1|;gi|888788393|emb|CML75333.1|;gi|890625703|emb|CLW70704.1|	52.893	66.94	121	504	5.27e-15
unnamed	gi|668927351|gb|KFC55392.1|;gi|670679727|gb|KFE91706.1|;gi|888788393|emb|CML75333.1|;gi|890625703|emb|CLW70704.1|	51.24	66.12	121	514	4.84e-14
unnamed	gi|668927351|gb|KFC55392.1|;gi|670679727|gb|KFE91706.1|;gi|888788393|emb|CML75333.1|;gi|890625703|emb|CLW70704.1|	50.435	60.87	115	530	1.42e-11
unnamed	gi|668927351|gb|KFC55392.1|;gi|670679727|gb|KFE91706.1|;gi|888788393|emb|CML75333.1|;gi|890625703|emb|CLW70704.1|	40.331	48.07	181	494	5.87e-10
unnamed	gi|668927351|gb|KFC55392.1|;gi|670679727|gb|KFE91706.1|;gi|888788393|emb|CML75333.1|;gi|890625703|emb|CLW70704.1|	42.857	47.83	161	453	5.5e-09
unnamed	gi|668927351|gb|KFC55392.1|;gi|670679727|gb|KFE91706.1|;gi|888788393|emb|CML75333.1|;gi|890625703|emb|CLW70704.1|	42.069	50.34	145	589	3.59e-07
unnamed	gi|668927351|gb|KFC55392.1|;gi|670679727|gb|KFE91706.1|;gi|888788393|emb|CML75333.1|;gi|890625703|emb|CLW70704.1|	45.802	54.2	131	556	3.82e-07
unnamed	gi|668927351|gb|KFC55392.1|;gi|670679727|gb|KFE91706.1|;gi|888788393|emb|CML75333.1|;gi|890625703|emb|CLW70704.1|	43.86	57.89	114	567	9.77e-06
unnamed	gi|668927351|gb|KFC55392.1|;gi|670679727|gb|KFE91706.1|;gi|888788393|emb|CML75333.1|;gi|890625703|emb|CLW70704.1|	42.742	51.61	124	629	0.061
unnamed	gi|884562518|emb|CKO16300.1|	61.864	77.97	118	304	8.72e-23
unnamed	gi|884562518|emb|CKO16300.1|	59.633	74.31	109	304	1.06e-16
unnamed	gi|884562518|emb|CKO16300.1|	45.342	56.52	161	375	4.87e-15
unnamed	gi|884562518|emb|CKO16300.1|	52.893	66.94	121	456	7.79e-15
unnamed	gi|884562518|emb|CKO16300.1|	51.24	66.12	121	466	6.73e-14
unnamed	gi|884562518|emb|CKO16300.1|	50.435	60.87	115	482	2.34e-11
unnamed	gi|884562518|emb|CKO16300.1|	39.891	47.54	183	446	6.9e-10
unnamed	gi|884562518|emb|CKO16300.1|	43.125	48.12	160	405	6.98e-09
unnamed	gi|884562518|emb|CKO16300.1|	42.361	50.69	144	541	5.79e-07
unnamed	gi|884562518|emb|CKO16300.1|	45.802	54.2	131	508	6.51e-07
unnamed	gi|884562518|emb|CKO16300.1|	43.86	57.89	114	519	1.66e-05
unnamed	gi|884562518|emb|CKO16300.1|	42.742	51.61	124	581	0.19
unnamed	gi|811983245|emb|CKZ40268.1|	61.864	77.97	118	304	8.72e-23
unnamed	gi|811983245|emb|CKZ40268.1|	59.633	74.31	109	304	1.06e-16
unnamed	gi|811983245|emb|CKZ40268.1|	45.342	56.52	161	375	4.87e-15
unnamed	gi|811983245|emb|CKZ40268.1|	52.893	66.94	121	456	7.79e-15
unnamed	gi|811983245|emb|CKZ40268.1|	51.24	66.12	121	466	6.73e-14
unnamed	gi|811983245|emb|CKZ40268.1|	50.435	60.87	115	482	2.34e-11
unnamed	gi|811983245|emb|CKZ40268.1|	39.891	47.54	183	446	6.9e-10
unnamed	gi|811983245|emb|CKZ40268.1|	43.125	48.12	160	405	6.98e-09
unnamed	gi|811983245|emb|CKZ40268.1|	42.361	50.69	144	541	5.79e-07
unnamed	gi|811983245|emb|CKZ40268.1|	45.802	54.2	131	508	6.51e-07
unnamed	gi|811983245|emb|CKZ40268.1|	43.86	57.89	114	519	1.66e-05
unnamed	gi|811983245|emb|CKZ40268.1|	42.742	51.61	124	581	0.19
unnamed	gi|685989137|ref|WP_031695062.1|;gi|623817363|gb|KBN81335.1|	61.864	77.97	118	304	8.72e-23
unnamed	gi|685989137|ref|WP_031695062.1|;gi|623817363|gb|KBN81335.1|	59.633	74.31	109	304	1.18e-16
unnamed	gi|685989137|ref|WP_031695062.1|;gi|623817363|gb|KBN81335.1|	45.342	56.52	161	375	5.16e-15
unnamed	gi|685989137|ref|WP_031695062.1|;gi|623817363|gb|KBN81335.1|	52.893	66.94	121	456	7.64e-15
unnamed	gi|685989137|ref|WP_031695062.1|;gi|623817363|gb|KBN81335.1|	51.24	66.12	121	466	6.54e-14
unnamed	gi|685989137|ref|WP_031695062.1|;gi|623817363|gb|KBN81335.1|	50.435	60.87	115	482	2.41e-11
unnamed	gi|685989137|ref|WP_031695062.1|;gi|623817363|gb|KBN81335.1|	39.891	47.54	183	446	7.16e-10
unnamed	gi|685989137|ref|WP_031695062.1|;gi|623817363|gb|KBN81335.1|	42.857	47.83	161	405	6.61e-09
unnamed	gi|685989137|ref|WP_031695062.1|;gi|623817363|gb|KBN81335.1|	42.069	50.34	145	541	6.34e-07
unnamed	gi|685989137|ref|WP_031695062.1|;gi|623817363|gb|KBN81335.1|	45.802	54.2	131	508	7.06e-07
unnamed	gi|685989137|ref|WP_031695062.1|;gi|623817363|gb|KBN81335.1|	43.86	57.89	114	519	1.66e-05
unnamed	gi|685989137|ref|WP_031695062.1|;gi|623817363|gb|KBN81335.1|	42.742	51.61	124	581	0.19
unnamed	gi|298496427|gb|EFI31721.1|	61.864	77.97	118	317	8.78e-23
unnamed	gi|298496427|gb|EFI31721.1|	59.633	74.31	109	317	1.05e-16
unnamed	gi|298496427|gb|EFI31721.1|	45.342	56.52	161	388	4.91e-15
unnamed	gi|298496427|gb|EFI31721.1|	52.893	66.94	121	469	7.69e-15
unnamed	gi|298496427|gb|EFI31721.1|	51.24	66.12	121	479	6.89e-14
unnamed	gi|298496427|gb|EFI31721.1|	50.435	60.87	115	495	2.36e-11
unnamed	gi|298496427|gb|EFI31721.1|	39.891	47.54	183	459	6.69e-10
unnamed	gi|298496427|gb|EFI31721.1|	43.125	48.12	160	418	6.88e-09
unnamed	gi|298496427|gb|EFI31721.1|	42.361	50.69	144	554	6.18e-07
unnamed	gi|298496427|gb|EFI31721.1|	45.802	54.2	131	521	6.94e-07
unnamed	gi|298496427|gb|EFI31721.1|	43.86	57.89	114	532	1.65e-05
unnamed	gi|298496427|gb|EFI31721.1|	42.742	51.61	124	594	0.2
unnamed	gi|886531626|emb|CKQ11966.1|;gi|887726406|emb|CMK13133.1|	61.864	77.97	118	352	8.8e-23
unnamed	gi|886531626|emb|CKQ11966.1|;gi|887726406|emb|CMK13133.1|	59.633	74.31	109	352	9.91e-17
unnamed	gi|886531626|emb|CKQ11966.1|;gi|887726406|emb|CMK13133.1|	45.342	56.52	161	423	4.23e-15
unnamed	gi|886531626|emb|CKQ11966.1|;gi|887726406|emb|CMK13133.1|	52.893	66.94	121	504	5.27e-15
unnamed	gi|886531626|emb|CKQ11966.1|;gi|887726406|emb|CMK13133.1|	51.24	66.12	121	514	4.79e-14
unnamed	gi|886531626|emb|CKQ11966.1|;gi|887726406|emb|CMK13133.1|	50.435	60.87	115	530	1.43e-11
unnamed	gi|886531626|emb|CKQ11966.1|;gi|887726406|emb|CMK13133.1|	40.331	48.07	181	494	5.82e-10
unnamed	gi|886531626|emb|CKQ11966.1|;gi|887726406|emb|CMK13133.1|	42.857	47.83	161	453	5.45e-09
unnamed	gi|886531626|emb|CKQ11966.1|;gi|887726406|emb|CMK13133.1|	42.069	50.34	145	589	3.76e-07
unnamed	gi|886531626|emb|CKQ11966.1|;gi|887726406|emb|CMK13133.1|	45.802	54.2	131	556	3.93e-07
unnamed	gi|886531626|emb|CKQ11966.1|;gi|887726406|emb|CMK13133.1|	43.86	57.89	114	567	9.95e-06
unnamed	gi|886531626|emb|CKQ11966.1|;gi|887726406|emb|CMK13133.1|	42.742	51.61	124	629	0.093
unnamed	gi|560886543|ref|WP_023644186.1|	61.864	77.97	118	304	8.81e-23
unnamed	gi|560886543|ref|WP_023644186.1|	59.633	74.31	109	304	1.21e-16
unnamed	gi|560886543|ref|WP_023644186.1|	45.342	56.52	161	375	5.31e-15
unnamed	gi|560886543|ref|WP_023644186.1|	52.893	66.94	121	456	1.34e-14
unnamed	gi|560886543|ref|WP_023644186.1|	51.24	66.12	121	466	1.19e-13
unnamed	gi|560886543|ref|WP_023644186.1|	51.304	60.87	115	482	1.24e-11
unnamed	gi|560886543|ref|WP_023644186.1|	39.891	47.54	183	446	7.29e-10
unnamed	gi|560886543|ref|WP_023644186.1|	42.857	47.83	161	405	6.79e-09
unnamed	gi|560886543|ref|WP_023644186.1|	46.565	54.2	131	508	3.73e-07
unnamed	gi|560886543|ref|WP_023644186.1|	41.379	50.34	145	541	1.9e-06
unnamed	gi|560886543|ref|WP_023644186.1|	43.86	58.77	114	519	1.03e-05
unnamed	gi|560886543|ref|WP_023644186.1|	42.742	51.61	124	581	0.19
unnamed	gi|289695865|gb|EFD63294.1|	61.864	77.97	118	317	8.82e-23
unnamed	gi|289695865|gb|EFD63294.1|	59.633	74.31	109	317	1.12e-16
unnamed	gi|289695865|gb|EFD63294.1|	45.342	56.52	161	388	5e-15
unnamed	gi|289695865|gb|EFD63294.1|	52.066	64.46	121	469	5.13e-14
unnamed	gi|289695865|gb|EFD63294.1|	49.565	61.74	115	485	5.3e-11
unnamed	gi|289695865|gb|EFD63294.1|	41.618	49.71	173	449	2.43e-10
unnamed	gi|289695865|gb|EFD63294.1|	45.333	52.67	150	408	2.43e-08
unnamed	gi|289695865|gb|EFD63294.1|	46.281	58.68	121	511	4.43e-07
unnamed	gi|289695865|gb|EFD63294.1|	42.361	50.69	144	544	5.86e-07
unnamed	gi|289695865|gb|EFD63294.1|	43.86	57.89	114	522	1.67e-05
unnamed	gi|289695865|gb|EFD63294.1|	41.045	51.49	134	564	0.26
unnamed	gi|289695865|gb|EFD63294.1|	42.742	51.61	124	584	0.28
unnamed	gi|801461119|emb|CFG95079.1|;gi|886631037|emb|CKU43085.1|;gi|887226796|emb|CKN94256.1|	61.864	77.97	118	352	8.88e-23
unnamed	gi|801461119|emb|CFG95079.1|;gi|886631037|emb|CKU43085.1|;gi|887226796|emb|CKN94256.1|	59.633	74.31	109	352	9.82e-17
unnamed	gi|801461119|emb|CFG95079.1|;gi|886631037|emb|CKU43085.1|;gi|887226796|emb|CKN94256.1|	45.342	56.52	161	423	4.27e-15
unnamed	gi|801461119|emb|CFG95079.1|;gi|886631037|emb|CKU43085.1|;gi|887226796|emb|CKN94256.1|	52.893	66.12	121	504	8.48e-15
unnamed	gi|801461119|emb|CFG95079.1|;gi|886631037|emb|CKU43085.1|;gi|887226796|emb|CKN94256.1|	51.24	65.29	121	514	7.63e-14
unnamed	gi|801461119|emb|CFG95079.1|;gi|886631037|emb|CKU43085.1|;gi|887226796|emb|CKN94256.1|	50.435	60.87	115	530	2.06e-11
unnamed	gi|801461119|emb|CFG95079.1|;gi|886631037|emb|CKU43085.1|;gi|887226796|emb|CKN94256.1|	40.331	47.51	181	494	9.67e-10
unnamed	gi|801461119|emb|CFG95079.1|;gi|886631037|emb|CKU43085.1|;gi|887226796|emb|CKN94256.1|	42.857	47.83	161	453	5.5e-09
unnamed	gi|801461119|emb|CFG95079.1|;gi|886631037|emb|CKU43085.1|;gi|887226796|emb|CKN94256.1|	51.163	60.47	86	530	2.5e-07
unnamed	gi|801461119|emb|CFG95079.1|;gi|886631037|emb|CKU43085.1|;gi|887226796|emb|CKN94256.1|	42.857	58.73	126	589	0.000295
unnamed	gi|801461119|emb|CFG95079.1|;gi|886631037|emb|CKU43085.1|;gi|887226796|emb|CKN94256.1|	35.897	44.87	156	629	0.082
unnamed	gi|686020459|ref|WP_031717286.1|;gi|622897488|gb|KBE71464.1|	61.864	77.97	118	303	8.96e-23
unnamed	gi|686020459|ref|WP_031717286.1|;gi|622897488|gb|KBE71464.1|	59.633	74.31	109	303	1.26e-16
unnamed	gi|686020459|ref|WP_031717286.1|;gi|622897488|gb|KBE71464.1|	45.342	56.52	161	374	5.5e-15
unnamed	gi|686020459|ref|WP_031717286.1|;gi|622897488|gb|KBE71464.1|	52.066	64.46	121	455	6.66e-14
unnamed	gi|686020459|ref|WP_031717286.1|;gi|622897488|gb|KBE71464.1|	49.565	61.74	115	471	5.5e-11
unnamed	gi|686020459|ref|WP_031717286.1|;gi|622897488|gb|KBE71464.1|	41.618	49.71	173	435	2.57e-10
unnamed	gi|686020459|ref|WP_031717286.1|;gi|622897488|gb|KBE71464.1|	45.333	52.67	150	394	2.44e-08
unnamed	gi|686020459|ref|WP_031717286.1|;gi|622897488|gb|KBE71464.1|	46.281	58.68	121	497	4.58e-07
unnamed	gi|686020459|ref|WP_031717286.1|;gi|622897488|gb|KBE71464.1|	42.361	50.69	144	530	6.23e-07
unnamed	gi|686020459|ref|WP_031717286.1|;gi|622897488|gb|KBE71464.1|	43.86	57.89	114	508	1.69e-05
unnamed	gi|686020459|ref|WP_031717286.1|;gi|622897488|gb|KBE71464.1|	41.045	51.49	134	550	0.29
unnamed	gi|686020459|ref|WP_031717286.1|;gi|622897488|gb|KBE71464.1|	42.742	51.61	124	570	0.3
unnamed	gi|887955565|emb|CMO15959.1|	61.864	77.97	118	352	8.97e-23
unnamed	gi|887955565|emb|CMO15959.1|	59.633	74.31	109	352	9.91e-17
unnamed	gi|887955565|emb|CMO15959.1|	45.342	56.52	161	423	4.31e-15
unnamed	gi|887955565|emb|CMO15959.1|	52.893	66.94	121	504	5.68e-15
unnamed	gi|887955565|emb|CMO15959.1|	51.24	66.12	121	514	5.12e-14
unnamed	gi|887955565|emb|CMO15959.1|	50.435	60.87	115	530	1.49e-11
unnamed	gi|887955565|emb|CMO15959.1|	40.331	48.07	181	494	5.93e-10
unnamed	gi|887955565|emb|CMO15959.1|	43.125	48.12	160	453	5.71e-09
unnamed	gi|887955565|emb|CMO15959.1|	42.361	50.69	144	589	3.72e-07
unnamed	gi|887955565|emb|CMO15959.1|	45.802	54.2	131	556	3.96e-07
unnamed	gi|887955565|emb|CMO15959.1|	43.86	57.89	114	567	1e-05
unnamed	gi|887955565|emb|CMO15959.1|	42.742	51.61	124	629	0.096
unnamed	gi|801551612|emb|CFJ71003.1|	61.864	77.97	118	352	8.97e-23
unnamed	gi|801551612|emb|CFJ71003.1|	59.633	74.31	109	352	1.01e-16
unnamed	gi|801551612|emb|CFJ71003.1|	45.342	56.52	161	423	4.35e-15
unnamed	gi|801551612|emb|CFJ71003.1|	52.893	66.94	121	504	5.32e-15
unnamed	gi|801551612|emb|CFJ71003.1|	51.24	66.12	121	514	4.84e-14
unnamed	gi|801551612|emb|CFJ71003.1|	50.435	60.87	115	530	1.4e-11
unnamed	gi|801551612|emb|CFJ71003.1|	40.331	48.07	181	494	5.98e-10
unnamed	gi|801551612|emb|CFJ71003.1|	42.857	47.83	161	453	5.55e-09
unnamed	gi|801551612|emb|CFJ71003.1|	42.069	50.34	145	589	3.59e-07
unnamed	gi|801551612|emb|CFJ71003.1|	45.802	54.2	131	556	3.86e-07
unnamed	gi|801551612|emb|CFJ71003.1|	43.86	57.89	114	567	9.51e-06
unnamed	gi|801551612|emb|CFJ71003.1|	42.742	51.61	124	629	0.087
unnamed	gi|685933191|ref|WP_031666334.1|;gi|622748405|gb|KBD25909.1|;gi|623410433|gb|KBJ79109.1|;gi|625391660|gb|KCB59206.1|	61.864	77.97	118	304	8.99e-23
unnamed	gi|685933191|ref|WP_031666334.1|;gi|622748405|gb|KBD25909.1|;gi|623410433|gb|KBJ79109.1|;gi|625391660|gb|KCB59206.1|	59.633	74.31	109	304	1.26e-16
unnamed	gi|685933191|ref|WP_031666334.1|;gi|622748405|gb|KBD25909.1|;gi|623410433|gb|KBJ79109.1|;gi|625391660|gb|KCB59206.1|	45.342	56.52	161	375	5.51e-15
unnamed	gi|685933191|ref|WP_031666334.1|;gi|622748405|gb|KBD25909.1|;gi|623410433|gb|KBJ79109.1|;gi|625391660|gb|KCB59206.1|	52.066	64.46	121	456	6.67e-14
unnamed	gi|685933191|ref|WP_031666334.1|;gi|622748405|gb|KBD25909.1|;gi|623410433|gb|KBJ79109.1|;gi|625391660|gb|KCB59206.1|	49.565	61.74	115	472	5.51e-11
unnamed	gi|685933191|ref|WP_031666334.1|;gi|622748405|gb|KBD25909.1|;gi|623410433|gb|KBJ79109.1|;gi|625391660|gb|KCB59206.1|	41.618	49.71	173	436	2.57e-10
unnamed	gi|685933191|ref|WP_031666334.1|;gi|622748405|gb|KBD25909.1|;gi|623410433|gb|KBJ79109.1|;gi|625391660|gb|KCB59206.1|	45.333	52.67	150	395	2.45e-08
unnamed	gi|685933191|ref|WP_031666334.1|;gi|622748405|gb|KBD25909.1|;gi|623410433|gb|KBJ79109.1|;gi|625391660|gb|KCB59206.1|	46.281	58.68	121	498	4.59e-07
unnamed	gi|685933191|ref|WP_031666334.1|;gi|622748405|gb|KBD25909.1|;gi|623410433|gb|KBJ79109.1|;gi|625391660|gb|KCB59206.1|	42.361	50.69	144	531	6.23e-07
unnamed	gi|685933191|ref|WP_031666334.1|;gi|622748405|gb|KBD25909.1|;gi|623410433|gb|KBJ79109.1|;gi|625391660|gb|KCB59206.1|	43.86	57.89	114	509	1.69e-05
unnamed	gi|685933191|ref|WP_031666334.1|;gi|622748405|gb|KBD25909.1|;gi|623410433|gb|KBJ79109.1|;gi|625391660|gb|KCB59206.1|	41.045	51.49	134	551	0.29
unnamed	gi|685933191|ref|WP_031666334.1|;gi|622748405|gb|KBD25909.1|;gi|623410433|gb|KBJ79109.1|;gi|625391660|gb|KCB59206.1|	42.742	51.61	124	571	0.3
unnamed	gi|888056061|emb|CMS78716.1|	61.864	77.97	118	352	9.06e-23
unnamed	gi|888056061|emb|CMS78716.1|	59.633	74.31	109	352	1.03e-16
unnamed	gi|888056061|emb|CMS78716.1|	45.342	56.52	161	423	4.52e-15
unnamed	gi|888056061|emb|CMS78716.1|	52.893	66.94	121	504	5.37e-15
unnamed	gi|888056061|emb|CMS78716.1|	51.24	66.12	121	514	4.98e-14
unnamed	gi|888056061|emb|CMS78716.1|	50.435	60.87	115	530	1.44e-11
unnamed	gi|888056061|emb|CMS78716.1|	40.331	48.07	181	494	6.04e-10
unnamed	gi|888056061|emb|CMS78716.1|	42.857	47.83	161	453	5.55e-09
unnamed	gi|888056061|emb|CMS78716.1|	42.069	50.34	145	589	3.69e-07
unnamed	gi|888056061|emb|CMS78716.1|	45.802	54.2	131	556	3.79e-07
unnamed	gi|888056061|emb|CMS78716.1|	43.86	57.89	114	567	9.86e-06
unnamed	gi|888056061|emb|CMS78716.1|	42.742	51.61	124	629	0.092
unnamed	gi|560885627|ref|WP_023643304.1|	61.864	77.97	118	304	9.07e-23
unnamed	gi|560885627|ref|WP_023643304.1|	59.633	74.31	109	304	1.21e-16
unnamed	gi|560885627|ref|WP_023643304.1|	45.342	56.52	161	375	5.41e-15
unnamed	gi|560885627|ref|WP_023643304.1|	52.893	66.94	121	456	7.64e-15
unnamed	gi|560885627|ref|WP_023643304.1|	51.24	66.12	121	466	6.54e-14
unnamed	gi|560885627|ref|WP_023643304.1|	50.435	60.87	115	482	2.34e-11
unnamed	gi|560885627|ref|WP_023643304.1|	39.891	47.54	183	446	7.43e-10
unnamed	gi|560885627|ref|WP_023643304.1|	43.125	48.12	160	405	6.79e-09
unnamed	gi|560885627|ref|WP_023643304.1|	42.361	50.69	144	541	6.23e-07
unnamed	gi|560885627|ref|WP_023643304.1|	45.802	54.2	131	508	7.06e-07
unnamed	gi|560885627|ref|WP_023643304.1|	43.86	57.89	114	519	1.63e-05
unnamed	gi|560885627|ref|WP_023643304.1|	42.742	51.61	124	581	0.19
unnamed	gi|802944830|emb|CFV28169.1|	61.864	77.97	118	362	9.14e-23
unnamed	gi|802944830|emb|CFV28169.1|	59.633	74.31	109	362	1.01e-16
unnamed	gi|802944830|emb|CFV28169.1|	45.342	56.52	161	433	4.68e-15
unnamed	gi|802944830|emb|CFV28169.1|	52.893	66.94	121	514	5.89e-15
unnamed	gi|802944830|emb|CFV28169.1|	51.24	66.12	121	524	5.66e-14
unnamed	gi|802944830|emb|CFV28169.1|	50.435	60.87	115	540	1.63e-11
unnamed	gi|802944830|emb|CFV28169.1|	40.331	48.07	181	504	6.15e-10
unnamed	gi|802944830|emb|CFV28169.1|	43.125	48.12	160	463	6.19e-09
unnamed	gi|802944830|emb|CFV28169.1|	42.361	50.69	144	599	3.92e-07
unnamed	gi|802944830|emb|CFV28169.1|	45.802	54.2	131	566	4.14e-07
unnamed	gi|802944830|emb|CFV28169.1|	43.86	57.89	114	577	1.08e-05
unnamed	gi|802944830|emb|CFV28169.1|	42.742	51.61	124	639	0.1
unnamed	gi|685920080|ref|WP_031656653.1|;gi|625981240|gb|KCH26648.1|	61.864	77.97	118	302	9.18e-23
unnamed	gi|685920080|ref|WP_031656653.1|;gi|625981240|gb|KCH26648.1|	59.633	74.31	109	302	1.21e-16
unnamed	gi|685920080|ref|WP_031656653.1|;gi|625981240|gb|KCH26648.1|	45.342	56.52	161	373	5.14e-15
unnamed	gi|685920080|ref|WP_031656653.1|;gi|625981240|gb|KCH26648.1|	52.893	66.94	121	454	7.61e-15
unnamed	gi|685920080|ref|WP_031656653.1|;gi|625981240|gb|KCH26648.1|	51.24	66.12	121	464	6.58e-14
unnamed	gi|685920080|ref|WP_031656653.1|;gi|625981240|gb|KCH26648.1|	50.435	60.87	115	480	2.49e-11
unnamed	gi|685920080|ref|WP_031656653.1|;gi|625981240|gb|KCH26648.1|	39.891	47.54	183	444	6.95e-10
unnamed	gi|685920080|ref|WP_031656653.1|;gi|625981240|gb|KCH26648.1|	42.857	47.83	161	403	6.42e-09
unnamed	gi|685920080|ref|WP_031656653.1|;gi|625981240|gb|KCH26648.1|	42.069	50.34	145	539	6.33e-07
unnamed	gi|685920080|ref|WP_031656653.1|;gi|625981240|gb|KCH26648.1|	45.802	54.2	131	506	7.05e-07
unnamed	gi|685920080|ref|WP_031656653.1|;gi|625981240|gb|KCH26648.1|	43.86	57.89	114	517	1.73e-05
unnamed	gi|685920080|ref|WP_031656653.1|;gi|625981240|gb|KCH26648.1|	42.742	51.61	124	579	0.2
unnamed	gi|898038849|emb|COU75051.1|	61.864	77.97	118	228	9.19e-23
unnamed	gi|898038849|emb|COU75051.1|	59.633	74.31	109	228	1.29e-16
unnamed	gi|898038849|emb|COU75051.1|	45.342	56.52	161	299	6.12e-15
unnamed	gi|898038849|emb|COU75051.1|	52.893	66.94	121	380	1.13e-14
unnamed	gi|898038849|emb|COU75051.1|	51.24	66.12	121	390	9.35e-14
unnamed	gi|898038849|emb|COU75051.1|	50.435	60.87	115	406	3.82e-11
unnamed	gi|898038849|emb|COU75051.1|	39.891	47.54	183	370	9.06e-10
unnamed	gi|898038849|emb|COU75051.1|	42.857	47.83	161	329	8.68e-09
unnamed	gi|898038849|emb|COU75051.1|	42.069	50.34	145	465	1.06e-06
unnamed	gi|898038849|emb|COU75051.1|	45.802	54.2	131	432	1.21e-06
unnamed	gi|898038849|emb|COU75051.1|	43.86	57.89	114	443	2.9e-05
unnamed	gi|898038849|emb|COU75051.1|	42.742	51.61	124	505	0.39
unnamed	gi|686058740|ref|WP_031739331.1|	61.864	77.97	118	310	9.2e-23
unnamed	gi|686058740|ref|WP_031739331.1|	59.633	74.31	109	310	1.29e-16
unnamed	gi|686058740|ref|WP_031739331.1|	45.342	56.52	161	381	5.47e-15
unnamed	gi|686058740|ref|WP_031739331.1|	52.066	64.46	121	462	7.35e-14
unnamed	gi|686058740|ref|WP_031739331.1|	49.565	61.74	115	478	6.28e-11
unnamed	gi|686058740|ref|WP_031739331.1|	41.618	49.71	173	442	2.59e-10
unnamed	gi|686058740|ref|WP_031739331.1|	45.333	52.67	150	401	2.44e-08
unnamed	gi|686058740|ref|WP_031739331.1|	46.281	58.68	121	504	5.09e-07
unnamed	gi|686058740|ref|WP_031739331.1|	42.361	50.69	144	537	6.73e-07
unnamed	gi|686058740|ref|WP_031739331.1|	43.86	57.89	114	515	1.92e-05
unnamed	gi|686058740|ref|WP_031739331.1|	41.045	51.49	134	557	0.31
unnamed	gi|686058740|ref|WP_031739331.1|	42.742	51.61	124	577	0.32
unnamed	gi|811948371|emb|CKR84897.1|	61.864	77.97	118	230	9.22e-23
unnamed	gi|811948371|emb|CKR84897.1|	59.633	74.31	109	230	1.3e-16
unnamed	gi|811948371|emb|CKR84897.1|	45.342	56.52	161	301	6.21e-15
unnamed	gi|811948371|emb|CKR84897.1|	52.893	66.12	121	382	1.9e-14
unnamed	gi|811948371|emb|CKR84897.1|	51.24	65.29	121	392	1.49e-13
unnamed	gi|811948371|emb|CKR84897.1|	50.435	60.87	115	408	5.34e-11
unnamed	gi|811948371|emb|CKR84897.1|	39.891	46.99	183	372	1.56e-09
unnamed	gi|811948371|emb|CKR84897.1|	42.857	47.83	161	331	8.55e-09
unnamed	gi|811948371|emb|CKR84897.1|	54.054	63.51	74	396	5.61e-07
unnamed	gi|811948371|emb|CKR84897.1|	42.857	58.73	126	467	0.000873
unnamed	gi|811948371|emb|CKR84897.1|	35.897	44.87	156	507	0.27
unnamed	gi|685949562|ref|WP_031674469.1|;gi|625620864|gb|KCD73949.1|;gi|626922530|gb|KCQ46533.1|	61.864	77.97	118	303	9.22e-23
unnamed	gi|685949562|ref|WP_031674469.1|;gi|625620864|gb|KCD73949.1|;gi|626922530|gb|KCQ46533.1|	59.633	74.31	109	303	1.27e-16
unnamed	gi|685949562|ref|WP_031674469.1|;gi|625620864|gb|KCD73949.1|;gi|626922530|gb|KCQ46533.1|	45.342	56.52	161	374	5.55e-15
unnamed	gi|685949562|ref|WP_031674469.1|;gi|625620864|gb|KCD73949.1|;gi|626922530|gb|KCQ46533.1|	52.066	64.46	121	455	6.66e-14
unnamed	gi|685949562|ref|WP_031674469.1|;gi|625620864|gb|KCD73949.1|;gi|626922530|gb|KCQ46533.1|	49.565	61.74	115	471	5.61e-11
unnamed	gi|685949562|ref|WP_031674469.1|;gi|625620864|gb|KCD73949.1|;gi|626922530|gb|KCQ46533.1|	41.618	49.71	173	435	2.61e-10
unnamed	gi|685949562|ref|WP_031674469.1|;gi|625620864|gb|KCD73949.1|;gi|626922530|gb|KCQ46533.1|	45.033	52.32	151	394	2.4e-08
unnamed	gi|685949562|ref|WP_031674469.1|;gi|625620864|gb|KCD73949.1|;gi|626922530|gb|KCQ46533.1|	46.281	58.68	121	497	4.63e-07
unnamed	gi|685949562|ref|WP_031674469.1|;gi|625620864|gb|KCD73949.1|;gi|626922530|gb|KCQ46533.1|	42.361	50.69	144	530	6.34e-07
unnamed	gi|685949562|ref|WP_031674469.1|;gi|625620864|gb|KCD73949.1|;gi|626922530|gb|KCQ46533.1|	43.86	57.89	114	508	1.69e-05
unnamed	gi|685949562|ref|WP_031674469.1|;gi|625620864|gb|KCD73949.1|;gi|626922530|gb|KCQ46533.1|	42.742	51.61	124	570	0.2
unnamed	gi|802348822|emb|CFQ83716.1|	61.864	77.97	118	304	9.25e-23
unnamed	gi|802348822|emb|CFQ83716.1|	59.633	74.31	109	304	1.23e-16
unnamed	gi|802348822|emb|CFQ83716.1|	45.342	56.52	161	375	5.36e-15
unnamed	gi|802348822|emb|CFQ83716.1|	52.893	66.94	121	456	8.01e-15
unnamed	gi|802348822|emb|CFQ83716.1|	51.24	66.12	121	466	7.13e-14
unnamed	gi|802348822|emb|CFQ83716.1|	50.435	60.87	115	482	2.52e-11
unnamed	gi|802348822|emb|CFQ83716.1|	39.891	47.54	183	446	7.64e-10
unnamed	gi|802348822|emb|CFQ83716.1|	42.857	47.83	161	405	7.24e-09
unnamed	gi|802348822|emb|CFQ83716.1|	42.069	50.34	145	541	6.57e-07
unnamed	gi|802348822|emb|CFQ83716.1|	45.802	54.2	131	508	7.26e-07
unnamed	gi|802348822|emb|CFQ83716.1|	43.86	57.89	114	519	1.76e-05
unnamed	gi|802348822|emb|CFQ83716.1|	42.742	51.61	124	581	0.2
unnamed	gi|686036217|ref|WP_031725549.1|;gi|622991545|gb|KBF63580.1|;gi|623371917|gb|KBJ40831.1|	61.864	77.97	118	304	9.25e-23
unnamed	gi|686036217|ref|WP_031725549.1|;gi|622991545|gb|KBF63580.1|;gi|623371917|gb|KBJ40831.1|	59.633	74.31	109	304	1.23e-16
unnamed	gi|686036217|ref|WP_031725549.1|;gi|622991545|gb|KBF63580.1|;gi|623371917|gb|KBJ40831.1|	45.342	56.52	161	375	5.36e-15
unnamed	gi|686036217|ref|WP_031725549.1|;gi|622991545|gb|KBF63580.1|;gi|623371917|gb|KBJ40831.1|	52.893	66.94	121	456	8.01e-15
unnamed	gi|686036217|ref|WP_031725549.1|;gi|622991545|gb|KBF63580.1|;gi|623371917|gb|KBJ40831.1|	51.24	66.12	121	466	7.13e-14
unnamed	gi|686036217|ref|WP_031725549.1|;gi|622991545|gb|KBF63580.1|;gi|623371917|gb|KBJ40831.1|	50.435	60.87	115	482	2.52e-11
unnamed	gi|686036217|ref|WP_031725549.1|;gi|622991545|gb|KBF63580.1|;gi|623371917|gb|KBJ40831.1|	39.891	47.54	183	446	7.64e-10
unnamed	gi|686036217|ref|WP_031725549.1|;gi|622991545|gb|KBF63580.1|;gi|623371917|gb|KBJ40831.1|	42.857	47.83	161	405	7.24e-09
unnamed	gi|686036217|ref|WP_031725549.1|;gi|622991545|gb|KBF63580.1|;gi|623371917|gb|KBJ40831.1|	42.069	50.34	145	541	6.57e-07
unnamed	gi|686036217|ref|WP_031725549.1|;gi|622991545|gb|KBF63580.1|;gi|623371917|gb|KBJ40831.1|	45.802	54.2	131	508	7.26e-07
unnamed	gi|686036217|ref|WP_031725549.1|;gi|622991545|gb|KBF63580.1|;gi|623371917|gb|KBJ40831.1|	43.86	57.89	114	519	1.76e-05
unnamed	gi|686036217|ref|WP_031725549.1|;gi|622991545|gb|KBF63580.1|;gi|623371917|gb|KBJ40831.1|	42.742	51.61	124	581	0.2
unnamed	gi|505107123|ref|WP_015294225.1|;gi|432167832|emb|CCK65354.1|	61.864	77.97	118	304	9.25e-23
unnamed	gi|505107123|ref|WP_015294225.1|;gi|432167832|emb|CCK65354.1|	59.633	74.31	109	304	1.23e-16
unnamed	gi|505107123|ref|WP_015294225.1|;gi|432167832|emb|CCK65354.1|	45.342	56.52	161	375	5.31e-15
unnamed	gi|505107123|ref|WP_015294225.1|;gi|432167832|emb|CCK65354.1|	52.893	66.94	121	456	7.94e-15
unnamed	gi|505107123|ref|WP_015294225.1|;gi|432167832|emb|CCK65354.1|	51.24	66.12	121	466	6.86e-14
unnamed	gi|505107123|ref|WP_015294225.1|;gi|432167832|emb|CCK65354.1|	50.435	60.87	115	482	2.52e-11
unnamed	gi|505107123|ref|WP_015294225.1|;gi|432167832|emb|CCK65354.1|	39.891	47.54	183	446	7.36e-10
unnamed	gi|505107123|ref|WP_015294225.1|;gi|432167832|emb|CCK65354.1|	42.857	47.83	161	405	7.11e-09
unnamed	gi|505107123|ref|WP_015294225.1|;gi|432167832|emb|CCK65354.1|	42.069	50.34	145	541	6.46e-07
unnamed	gi|505107123|ref|WP_015294225.1|;gi|432167832|emb|CCK65354.1|	45.802	54.2	131	508	7.13e-07
unnamed	gi|505107123|ref|WP_015294225.1|;gi|432167832|emb|CCK65354.1|	43.86	57.89	114	519	1.7e-05
unnamed	gi|505107123|ref|WP_015294225.1|;gi|432167832|emb|CCK65354.1|	42.742	51.61	124	581	0.2
unnamed	gi|686012059|ref|WP_031711814.1|;gi|625737692|gb|KCE89101.1|;gi|886375646|emb|CKV26858.1|	61.864	77.97	118	304	9.26e-23
unnamed	gi|686012059|ref|WP_031711814.1|;gi|625737692|gb|KCE89101.1|;gi|886375646|emb|CKV26858.1|	59.633	74.31	109	304	1.27e-16
unnamed	gi|686012059|ref|WP_031711814.1|;gi|625737692|gb|KCE89101.1|;gi|886375646|emb|CKV26858.1|	45.342	56.52	161	375	5.56e-15
unnamed	gi|686012059|ref|WP_031711814.1|;gi|625737692|gb|KCE89101.1|;gi|886375646|emb|CKV26858.1|	52.066	64.46	121	456	6.67e-14
unnamed	gi|686012059|ref|WP_031711814.1|;gi|625737692|gb|KCE89101.1|;gi|886375646|emb|CKV26858.1|	49.565	61.74	115	472	5.62e-11
unnamed	gi|686012059|ref|WP_031711814.1|;gi|625737692|gb|KCE89101.1|;gi|886375646|emb|CKV26858.1|	41.618	49.71	173	436	2.62e-10
unnamed	gi|686012059|ref|WP_031711814.1|;gi|625737692|gb|KCE89101.1|;gi|886375646|emb|CKV26858.1|	45.033	52.32	151	395	2.4e-08
unnamed	gi|686012059|ref|WP_031711814.1|;gi|625737692|gb|KCE89101.1|;gi|886375646|emb|CKV26858.1|	46.281	58.68	121	498	4.63e-07
unnamed	gi|686012059|ref|WP_031711814.1|;gi|625737692|gb|KCE89101.1|;gi|886375646|emb|CKV26858.1|	42.361	50.69	144	531	6.35e-07
unnamed	gi|686012059|ref|WP_031711814.1|;gi|625737692|gb|KCE89101.1|;gi|886375646|emb|CKV26858.1|	43.86	57.89	114	509	1.69e-05
unnamed	gi|686012059|ref|WP_031711814.1|;gi|625737692|gb|KCE89101.1|;gi|886375646|emb|CKV26858.1|	42.742	51.61	124	571	0.2
unnamed	gi|735679426|ref|WP_034169094.1|	61.864	77.97	118	304	9.34e-23
unnamed	gi|735679426|ref|WP_034169094.1|	59.633	74.31	109	304	1.16e-16
unnamed	gi|735679426|ref|WP_034169094.1|	45.342	56.52	161	375	5.36e-15
unnamed	gi|735679426|ref|WP_034169094.1|	52.893	66.94	121	456	7.86e-15
unnamed	gi|735679426|ref|WP_034169094.1|	51.24	66.12	121	466	6.8e-14
unnamed	gi|735679426|ref|WP_034169094.1|	50.435	60.87	115	482	2.38e-11
unnamed	gi|735679426|ref|WP_034169094.1|	39.891	47.54	183	446	7.64e-10
unnamed	gi|735679426|ref|WP_034169094.1|	43.125	48.12	160	405	7.38e-09
unnamed	gi|735679426|ref|WP_034169094.1|	42.361	50.69	144	541	6.17e-07
unnamed	gi|735679426|ref|WP_034169094.1|	45.802	54.2	131	508	6.88e-07
unnamed	gi|735679426|ref|WP_034169094.1|	43.86	57.89	114	519	1.69e-05
unnamed	gi|735679426|ref|WP_034169094.1|	42.742	51.61	124	581	0.19
unnamed	gi|685954369|ref|WP_031675873.1|;gi|623099089|gb|KBG70193.1|	61.864	77.97	118	304	9.34e-23
unnamed	gi|685954369|ref|WP_031675873.1|;gi|623099089|gb|KBG70193.1|	59.633	74.31	109	304	1.21e-16
unnamed	gi|685954369|ref|WP_031675873.1|;gi|623099089|gb|KBG70193.1|	45.342	56.52	161	375	5.41e-15
unnamed	gi|685954369|ref|WP_031675873.1|;gi|623099089|gb|KBG70193.1|	52.893	66.94	121	456	7.86e-15
unnamed	gi|685954369|ref|WP_031675873.1|;gi|623099089|gb|KBG70193.1|	51.24	66.12	121	466	6.99e-14
unnamed	gi|685954369|ref|WP_031675873.1|;gi|623099089|gb|KBG70193.1|	50.435	60.87	115	482	2.52e-11
unnamed	gi|685954369|ref|WP_031675873.1|;gi|623099089|gb|KBG70193.1|	39.891	47.54	183	446	7.57e-10
unnamed	gi|685954369|ref|WP_031675873.1|;gi|623099089|gb|KBG70193.1|	42.857	47.83	161	405	6.98e-09
unnamed	gi|685954369|ref|WP_031675873.1|;gi|623099089|gb|KBG70193.1|	42.069	50.34	145	541	6.4e-07
unnamed	gi|685954369|ref|WP_031675873.1|;gi|623099089|gb|KBG70193.1|	45.802	54.2	131	508	7.13e-07
unnamed	gi|685954369|ref|WP_031675873.1|;gi|623099089|gb|KBG70193.1|	43.86	57.89	114	519	1.69e-05
unnamed	gi|685954369|ref|WP_031675873.1|;gi|623099089|gb|KBG70193.1|	42.742	52.42	124	581	0.052
unnamed	gi|801436983|emb|CFG81086.1|	61.864	77.97	118	351	9.39e-23
unnamed	gi|801436983|emb|CFG81086.1|	59.633	73.39	109	351	3.41e-16
unnamed	gi|801436983|emb|CFG81086.1|	52.893	66.94	121	503	5.21e-15
unnamed	gi|801436983|emb|CFG81086.1|	44.72	55.9	161	422	3.7e-14
unnamed	gi|801436983|emb|CFG81086.1|	51.24	66.12	121	513	4.79e-14
unnamed	gi|801436983|emb|CFG81086.1|	50.435	60.87	115	529	1.43e-11
unnamed	gi|801436983|emb|CFG81086.1|	40.331	48.07	181	493	5.65e-10
unnamed	gi|801436983|emb|CFG81086.1|	42.236	47.2	161	452	4.36e-08
unnamed	gi|801436983|emb|CFG81086.1|	42.069	50.34	145	588	3.62e-07
unnamed	gi|801436983|emb|CFG81086.1|	45.802	54.2	131	555	3.89e-07
unnamed	gi|801436983|emb|CFG81086.1|	43.86	57.89	114	566	9.94e-06
unnamed	gi|801436983|emb|CFG81086.1|	42.742	51.61	124	628	0.093
unnamed	gi|763208469|ref|WP_044081601.1|	61.864	77.97	118	223	9.42e-23
unnamed	gi|763208469|ref|WP_044081601.1|	60.185	75.93	108	222	8.31e-17
unnamed	gi|763208469|ref|WP_044081601.1|	45.342	57.14	161	294	3.45e-15
unnamed	gi|763208469|ref|WP_044081601.1|	52.893	66.94	121	375	1.81e-14
unnamed	gi|763208469|ref|WP_044081601.1|	51.24	66.12	121	385	1.43e-13
unnamed	gi|763208469|ref|WP_044081601.1|	50.435	60.87	115	401	6.79e-11
unnamed	gi|763208469|ref|WP_044081601.1|	39.891	47.54	183	365	9.06e-10
unnamed	gi|763208469|ref|WP_044081601.1|	42.857	48.45	161	324	4.23e-09
unnamed	gi|763208469|ref|WP_044081601.1|	42.069	50.34	145	460	1.94e-06
unnamed	gi|763208469|ref|WP_044081601.1|	45.802	54.2	131	427	2.43e-06
unnamed	gi|763208469|ref|WP_044081601.1|	43.86	57.89	114	438	4.25e-05
unnamed	gi|763208469|ref|WP_044081601.1|	42.4	51.2	125	500	0.74
unnamed	gi|890673743|emb|CLY12630.1|	61.864	77.97	118	352	9.42e-23
unnamed	gi|890673743|emb|CLY12630.1|	59.633	73.39	109	352	3.42e-16
unnamed	gi|890673743|emb|CLY12630.1|	52.893	66.94	121	504	5.22e-15
unnamed	gi|890673743|emb|CLY12630.1|	44.72	55.9	161	423	3.71e-14
unnamed	gi|890673743|emb|CLY12630.1|	51.24	66.12	121	514	4.79e-14
unnamed	gi|890673743|emb|CLY12630.1|	50.435	60.87	115	530	1.43e-11
unnamed	gi|890673743|emb|CLY12630.1|	40.331	48.07	181	494	5.66e-10
unnamed	gi|890673743|emb|CLY12630.1|	42.236	47.2	161	453	4.37e-08
unnamed	gi|890673743|emb|CLY12630.1|	42.069	50.34	145	589	3.62e-07
unnamed	gi|890673743|emb|CLY12630.1|	45.802	54.2	131	556	3.89e-07
unnamed	gi|890673743|emb|CLY12630.1|	43.86	57.89	114	567	9.95e-06
unnamed	gi|890673743|emb|CLY12630.1|	42.742	51.61	124	629	0.093
unnamed	gi|800183070|emb|CFB45416.1|	61.864	77.97	118	352	9.42e-23
unnamed	gi|800183070|emb|CFB45416.1|	59.633	74.31	109	352	1.03e-16
unnamed	gi|800183070|emb|CFB45416.1|	45.342	56.52	161	423	4.56e-15
unnamed	gi|800183070|emb|CFB45416.1|	52.066	66.12	121	504	2.68e-14
unnamed	gi|800183070|emb|CFB45416.1|	51.24	66.12	121	514	5.03e-14
unnamed	gi|800183070|emb|CFB45416.1|	45.342	54.04	161	433	1.27e-12
unnamed	gi|800183070|emb|CFB45416.1|	50.435	60.87	115	530	1.47e-11
unnamed	gi|800183070|emb|CFB45416.1|	40.331	48.07	181	494	6.26e-10
unnamed	gi|800183070|emb|CFB45416.1|	42.857	47.83	161	453	5.76e-09
unnamed	gi|800183070|emb|CFB45416.1|	42.069	50.34	145	589	3.79e-07
unnamed	gi|800183070|emb|CFB45416.1|	45.802	54.2	131	556	3.96e-07
unnamed	gi|800183070|emb|CFB45416.1|	43.86	57.89	114	567	1.03e-05
unnamed	gi|800183070|emb|CFB45416.1|	42.742	51.61	124	629	0.093
unnamed	gi|887181011|emb|CLA33509.1|	61.864	77.97	118	211	9.5e-23
unnamed	gi|887181011|emb|CLA33509.1|	59.633	74.31	109	211	1.33e-16
unnamed	gi|887181011|emb|CLA33509.1|	45.342	56.52	161	282	6.72e-15
unnamed	gi|887181011|emb|CLA33509.1|	52.893	66.94	121	363	1.37e-14
unnamed	gi|887181011|emb|CLA33509.1|	51.24	66.12	121	373	1.12e-13
unnamed	gi|887181011|emb|CLA33509.1|	50.435	60.87	115	389	4.37e-11
unnamed	gi|887181011|emb|CLA33509.1|	39.891	47.54	183	353	1.12e-09
unnamed	gi|887181011|emb|CLA33509.1|	42.857	47.83	161	312	1.02e-08
unnamed	gi|887181011|emb|CLA33509.1|	42.069	50.34	145	448	1.31e-06
unnamed	gi|887181011|emb|CLA33509.1|	45.802	54.2	131	415	1.41e-06
unnamed	gi|887181011|emb|CLA33509.1|	43.86	57.89	114	426	3.34e-05
unnamed	gi|887181011|emb|CLA33509.1|	42.742	51.61	124	488	0.44
unnamed	gi|887037349|emb|CKS88787.1|	61.864	77.97	118	228	9.56e-23
unnamed	gi|887037349|emb|CKS88787.1|	59.633	74.31	109	228	1.32e-16
unnamed	gi|887037349|emb|CKS88787.1|	45.342	56.52	161	299	6.3e-15
unnamed	gi|887037349|emb|CKS88787.1|	52.893	66.94	121	380	1.19e-14
unnamed	gi|887037349|emb|CKS88787.1|	51.24	66.12	121	390	9.81e-14
unnamed	gi|887037349|emb|CKS88787.1|	50.435	60.87	115	406	3.97e-11
unnamed	gi|887037349|emb|CKS88787.1|	39.891	47.54	183	370	9.67e-10
unnamed	gi|887037349|emb|CKS88787.1|	42.857	47.83	161	329	8.68e-09
unnamed	gi|887037349|emb|CKS88787.1|	42.069	50.34	145	465	1.11e-06
unnamed	gi|887037349|emb|CKS88787.1|	45.802	54.2	131	432	1.25e-06
unnamed	gi|887037349|emb|CKS88787.1|	43.86	57.89	114	443	2.98e-05
unnamed	gi|887037349|emb|CKS88787.1|	42.742	51.61	124	505	0.4
unnamed	gi|685964023|ref|WP_031677958.1|;gi|622119941|gb|KAX07077.1|;gi|622182318|gb|KAX68907.1|;gi|622200677|gb|KAX87047.1|;gi|622242003|gb|KAY27924.1|;gi|622255724|gb|KAY41559.1|;gi|622378130|gb|KAZ63032.1|;gi|622382097|gb|KAZ66979.1|;gi|622399187|gb|KAZ83918.1|;gi|622412347|gb|KAZ96994.1|;gi|622425029|gb|KBA09601.1|;gi|622434131|gb|KBA18640.1|;gi|622449153|gb|KBA33565.1|;gi|622458725|gb|KBA43051.1|;gi…	61.864	77.97	118	303	9.59e-23
unnamed	gi|685964023|ref|WP_031677958.1|;gi|622119941|gb|KAX07077.1|;gi|622182318|gb|KAX68907.1|;gi|622200677|gb|KAX87047.1|;gi|622242003|gb|KAY27924.1|;gi|622255724|gb|KAY41559.1|;gi|622378130|gb|KAZ63032.1|;gi|622382097|gb|KAZ66979.1|;gi|622399187|gb|KAZ83918.1|;gi|622412347|gb|KAZ96994.1|;gi|622425029|gb|KBA09601.1|;gi|622434131|gb|KBA18640.1|;gi|622449153|gb|KBA33565.1|;gi|622458725|gb|KBA43051.1|;gi…	59.633	74.31	109	303	1.35e-16
unnamed	gi|685964023|ref|WP_031677958.1|;gi|622119941|gb|KAX07077.1|;gi|622182318|gb|KAX68907.1|;gi|622200677|gb|KAX87047.1|;gi|622242003|gb|KAY27924.1|;gi|622255724|gb|KAY41559.1|;gi|622378130|gb|KAZ63032.1|;gi|622382097|gb|KAZ66979.1|;gi|622399187|gb|KAZ83918.1|;gi|622412347|gb|KAZ96994.1|;gi|622425029|gb|KBA09601.1|;gi|622434131|gb|KBA18640.1|;gi|622449153|gb|KBA33565.1|;gi|622458725|gb|KBA43051.1|;gi…	45.342	56.52	161	374	5.82e-15
unnamed	gi|685964023|ref|WP_031677958.1|;gi|622119941|gb|KAX07077.1|;gi|622182318|gb|KAX68907.1|;gi|622200677|gb|KAX87047.1|;gi|622242003|gb|KAY27924.1|;gi|622255724|gb|KAY41559.1|;gi|622378130|gb|KAZ63032.1|;gi|622382097|gb|KAZ66979.1|;gi|622399187|gb|KAZ83918.1|;gi|622412347|gb|KAZ96994.1|;gi|622425029|gb|KBA09601.1|;gi|622434131|gb|KBA18640.1|;gi|622449153|gb|KBA33565.1|;gi|622458725|gb|KBA43051.1|;gi…	52.066	64.46	121	455	5.3e-14
unnamed	gi|685964023|ref|WP_031677958.1|;gi|622119941|gb|KAX07077.1|;gi|622182318|gb|KAX68907.1|;gi|622200677|gb|KAX87047.1|;gi|622242003|gb|KAY27924.1|;gi|622255724|gb|KAY41559.1|;gi|622378130|gb|KAZ63032.1|;gi|622382097|gb|KAZ66979.1|;gi|622399187|gb|KAZ83918.1|;gi|622412347|gb|KAZ96994.1|;gi|622425029|gb|KBA09601.1|;gi|622434131|gb|KBA18640.1|;gi|622449153|gb|KBA33565.1|;gi|622458725|gb|KBA43051.1|;gi…	49.565	61.74	115	471	5.71e-11
unnamed	gi|685964023|ref|WP_031677958.1|;gi|622119941|gb|KAX07077.1|;gi|622182318|gb|KAX68907.1|;gi|622200677|gb|KAX87047.1|;gi|622242003|gb|KAY27924.1|;gi|622255724|gb|KAY41559.1|;gi|622378130|gb|KAZ63032.1|;gi|622382097|gb|KAZ66979.1|;gi|622399187|gb|KAZ83918.1|;gi|622412347|gb|KAZ96994.1|;gi|622425029|gb|KBA09601.1|;gi|622434131|gb|KBA18640.1|;gi|622449153|gb|KBA33565.1|;gi|622458725|gb|KBA43051.1|;gi…	41.618	49.71	173	435	2.76e-10
unnamed	gi|685964023|ref|WP_031677958.1|;gi|622119941|gb|KAX07077.1|;gi|622182318|gb|KAX68907.1|;gi|622200677|gb|KAX87047.1|;gi|622242003|gb|KAY27924.1|;gi|622255724|gb|KAY41559.1|;gi|622378130|gb|KAZ63032.1|;gi|622382097|gb|KAZ66979.1|;gi|622399187|gb|KAZ83918.1|;gi|622412347|gb|KAZ96994.1|;gi|622425029|gb|KBA09601.1|;gi|622434131|gb|KBA18640.1|;gi|622449153|gb|KBA33565.1|;gi|622458725|gb|KBA43051.1|;gi…	45.333	52.67	150	394	2.58e-08
unnamed	gi|685964023|ref|WP_031677958.1|;gi|622119941|gb|KAX07077.1|;gi|622182318|gb|KAX68907.1|;gi|622200677|gb|KAX87047.1|;gi|622242003|gb|KAY27924.1|;gi|622255724|gb|KAY41559.1|;gi|622378130|gb|KAZ63032.1|;gi|622382097|gb|KAZ66979.1|;gi|622399187|gb|KAZ83918.1|;gi|622412347|gb|KAZ96994.1|;gi|622425029|gb|KBA09601.1|;gi|622434131|gb|KBA18640.1|;gi|622449153|gb|KBA33565.1|;gi|622458725|gb|KBA43051.1|;gi…	46.281	58.68	121	497	4.71e-07
unnamed	gi|685964023|ref|WP_031677958.1|;gi|622119941|gb|KAX07077.1|;gi|622182318|gb|KAX68907.1|;gi|622200677|gb|KAX87047.1|;gi|622242003|gb|KAY27924.1|;gi|622255724|gb|KAY41559.1|;gi|622378130|gb|KAZ63032.1|;gi|622382097|gb|KAZ66979.1|;gi|622399187|gb|KAZ83918.1|;gi|622412347|gb|KAZ96994.1|;gi|622425029|gb|KBA09601.1|;gi|622434131|gb|KBA18640.1|;gi|622449153|gb|KBA33565.1|;gi|622458725|gb|KBA43051.1|;gi…	42.361	50.69	144	530	6.4e-07
unnamed	gi|685964023|ref|WP_031677958.1|;gi|622119941|gb|KAX07077.1|;gi|622182318|gb|KAX68907.1|;gi|622200677|gb|KAX87047.1|;gi|622242003|gb|KAY27924.1|;gi|622255724|gb|KAY41559.1|;gi|622378130|gb|KAZ63032.1|;gi|622382097|gb|KAZ66979.1|;gi|622399187|gb|KAZ83918.1|;gi|622412347|gb|KAZ96994.1|;gi|622425029|gb|KBA09601.1|;gi|622434131|gb|KBA18640.1|;gi|622449153|gb|KBA33565.1|;gi|622458725|gb|KBA43051.1|;gi…	43.86	57.89	114	508	1.77e-05
unnamed	gi|685964023|ref|WP_031677958.1|;gi|622119941|gb|KAX07077.1|;gi|622182318|gb|KAX68907.1|;gi|622200677|gb|KAX87047.1|;gi|622242003|gb|KAY27924.1|;gi|622255724|gb|KAY41559.1|;gi|622378130|gb|KAZ63032.1|;gi|622382097|gb|KAZ66979.1|;gi|622399187|gb|KAZ83918.1|;gi|622412347|gb|KAZ96994.1|;gi|622425029|gb|KBA09601.1|;gi|622434131|gb|KBA18640.1|;gi|622449153|gb|KBA33565.1|;gi|622458725|gb|KBA43051.1|;gi…	41.045	51.49	134	550	0.31
unnamed	gi|685964023|ref|WP_031677958.1|;gi|622119941|gb|KAX07077.1|;gi|622182318|gb|KAX68907.1|;gi|622200677|gb|KAX87047.1|;gi|622242003|gb|KAY27924.1|;gi|622255724|gb|KAY41559.1|;gi|622378130|gb|KAZ63032.1|;gi|622382097|gb|KAZ66979.1|;gi|622399187|gb|KAZ83918.1|;gi|622412347|gb|KAZ96994.1|;gi|622425029|gb|KBA09601.1|;gi|622434131|gb|KBA18640.1|;gi|622449153|gb|KBA33565.1|;gi|622458725|gb|KBA43051.1|;gi…	42.742	51.61	124	570	0.31
unnamed	gi|685919789|ref|WP_031656377.1|;gi|620857511|gb|KAM13353.1|;gi|622123006|gb|KAX10117.1|;gi|622144578|gb|KAX31501.1|;gi|622169326|gb|KAX56002.1|;gi|622184334|gb|KAX70886.1|;gi|622197762|gb|KAX84149.1|;gi|622198794|gb|KAX85176.1|;gi|622223425|gb|KAY09522.1|;gi|622249784|gb|KAY35639.1|;gi|622355015|gb|KAZ40055.1|;gi|622365064|gb|KAZ50043.1|;gi|622365485|gb|KAZ50462.1|;gi|622389197|gb|KAZ74026.1|;gi…	61.864	77.97	118	304	9.63e-23
unnamed	gi|685919789|ref|WP_031656377.1|;gi|620857511|gb|KAM13353.1|;gi|622123006|gb|KAX10117.1|;gi|622144578|gb|KAX31501.1|;gi|622169326|gb|KAX56002.1|;gi|622184334|gb|KAX70886.1|;gi|622197762|gb|KAX84149.1|;gi|622198794|gb|KAX85176.1|;gi|622223425|gb|KAY09522.1|;gi|622249784|gb|KAY35639.1|;gi|622355015|gb|KAZ40055.1|;gi|622365064|gb|KAZ50043.1|;gi|622365485|gb|KAZ50462.1|;gi|622389197|gb|KAZ74026.1|;gi…	59.633	74.31	109	304	1.35e-16
unnamed	gi|685919789|ref|WP_031656377.1|;gi|620857511|gb|KAM13353.1|;gi|622123006|gb|KAX10117.1|;gi|622144578|gb|KAX31501.1|;gi|622169326|gb|KAX56002.1|;gi|622184334|gb|KAX70886.1|;gi|622197762|gb|KAX84149.1|;gi|622198794|gb|KAX85176.1|;gi|622223425|gb|KAY09522.1|;gi|622249784|gb|KAY35639.1|;gi|622355015|gb|KAZ40055.1|;gi|622365064|gb|KAZ50043.1|;gi|622365485|gb|KAZ50462.1|;gi|622389197|gb|KAZ74026.1|;gi…	45.342	56.52	161	375	5.84e-15
unnamed	gi|685919789|ref|WP_031656377.1|;gi|620857511|gb|KAM13353.1|;gi|622123006|gb|KAX10117.1|;gi|622144578|gb|KAX31501.1|;gi|622169326|gb|KAX56002.1|;gi|622184334|gb|KAX70886.1|;gi|622197762|gb|KAX84149.1|;gi|622198794|gb|KAX85176.1|;gi|622223425|gb|KAY09522.1|;gi|622249784|gb|KAY35639.1|;gi|622355015|gb|KAZ40055.1|;gi|622365064|gb|KAZ50043.1|;gi|622365485|gb|KAZ50462.1|;gi|622389197|gb|KAZ74026.1|;gi…	52.066	64.46	121	456	5.31e-14
unnamed	gi|685919789|ref|WP_031656377.1|;gi|620857511|gb|KAM13353.1|;gi|622123006|gb|KAX10117.1|;gi|622144578|gb|KAX31501.1|;gi|622169326|gb|KAX56002.1|;gi|622184334|gb|KAX70886.1|;gi|622197762|gb|KAX84149.1|;gi|622198794|gb|KAX85176.1|;gi|622223425|gb|KAY09522.1|;gi|622249784|gb|KAY35639.1|;gi|622355015|gb|KAZ40055.1|;gi|622365064|gb|KAZ50043.1|;gi|622365485|gb|KAZ50462.1|;gi|622389197|gb|KAZ74026.1|;gi…	49.565	61.74	115	472	5.72e-11
unnamed	gi|685919789|ref|WP_031656377.1|;gi|620857511|gb|KAM13353.1|;gi|622123006|gb|KAX10117.1|;gi|622144578|gb|KAX31501.1|;gi|622169326|gb|KAX56002.1|;gi|622184334|gb|KAX70886.1|;gi|622197762|gb|KAX84149.1|;gi|622198794|gb|KAX85176.1|;gi|622223425|gb|KAY09522.1|;gi|622249784|gb|KAY35639.1|;gi|622355015|gb|KAZ40055.1|;gi|622365064|gb|KAZ50043.1|;gi|622365485|gb|KAZ50462.1|;gi|622389197|gb|KAZ74026.1|;gi…	41.618	49.71	173	436	2.77e-10
unnamed	gi|685919789|ref|WP_031656377.1|;gi|620857511|gb|KAM13353.1|;gi|622123006|gb|KAX10117.1|;gi|622144578|gb|KAX31501.1|;gi|622169326|gb|KAX56002.1|;gi|622184334|gb|KAX70886.1|;gi|622197762|gb|KAX84149.1|;gi|622198794|gb|KAX85176.1|;gi|622223425|gb|KAY09522.1|;gi|622249784|gb|KAY35639.1|;gi|622355015|gb|KAZ40055.1|;gi|622365064|gb|KAZ50043.1|;gi|622365485|gb|KAZ50462.1|;gi|622389197|gb|KAZ74026.1|;gi…	45.333	52.67	150	395	2.58e-08
unnamed	gi|685919789|ref|WP_031656377.1|;gi|620857511|gb|KAM13353.1|;gi|622123006|gb|KAX10117.1|;gi|622144578|gb|KAX31501.1|;gi|622169326|gb|KAX56002.1|;gi|622184334|gb|KAX70886.1|;gi|622197762|gb|KAX84149.1|;gi|622198794|gb|KAX85176.1|;gi|622223425|gb|KAY09522.1|;gi|622249784|gb|KAY35639.1|;gi|622355015|gb|KAZ40055.1|;gi|622365064|gb|KAZ50043.1|;gi|622365485|gb|KAZ50462.1|;gi|622389197|gb|KAZ74026.1|;gi…	46.281	58.68	121	498	4.71e-07
unnamed	gi|685919789|ref|WP_031656377.1|;gi|620857511|gb|KAM13353.1|;gi|622123006|gb|KAX10117.1|;gi|622144578|gb|KAX31501.1|;gi|622169326|gb|KAX56002.1|;gi|622184334|gb|KAX70886.1|;gi|622197762|gb|KAX84149.1|;gi|622198794|gb|KAX85176.1|;gi|622223425|gb|KAY09522.1|;gi|622249784|gb|KAY35639.1|;gi|622355015|gb|KAZ40055.1|;gi|622365064|gb|KAZ50043.1|;gi|622365485|gb|KAZ50462.1|;gi|622389197|gb|KAZ74026.1|;gi…	42.361	50.69	144	531	6.41e-07
unnamed	gi|685919789|ref|WP_031656377.1|;gi|620857511|gb|KAM13353.1|;gi|622123006|gb|KAX10117.1|;gi|622144578|gb|KAX31501.1|;gi|622169326|gb|KAX56002.1|;gi|622184334|gb|KAX70886.1|;gi|622197762|gb|KAX84149.1|;gi|622198794|gb|KAX85176.1|;gi|622223425|gb|KAY09522.1|;gi|622249784|gb|KAY35639.1|;gi|622355015|gb|KAZ40055.1|;gi|622365064|gb|KAZ50043.1|;gi|622365485|gb|KAZ50462.1|;gi|622389197|gb|KAZ74026.1|;gi…	43.86	57.89	114	509	1.77e-05
unnamed	gi|685919789|ref|WP_031656377.1|;gi|620857511|gb|KAM13353.1|;gi|622123006|gb|KAX10117.1|;gi|622144578|gb|KAX31501.1|;gi|622169326|gb|KAX56002.1|;gi|622184334|gb|KAX70886.1|;gi|622197762|gb|KAX84149.1|;gi|622198794|gb|KAX85176.1|;gi|622223425|gb|KAY09522.1|;gi|622249784|gb|KAY35639.1|;gi|622355015|gb|KAZ40055.1|;gi|622365064|gb|KAZ50043.1|;gi|622365485|gb|KAZ50462.1|;gi|622389197|gb|KAZ74026.1|;gi…	41.045	51.49	134	551	0.31
unnamed	gi|685919789|ref|WP_031656377.1|;gi|620857511|gb|KAM13353.1|;gi|622123006|gb|KAX10117.1|;gi|622144578|gb|KAX31501.1|;gi|622169326|gb|KAX56002.1|;gi|622184334|gb|KAX70886.1|;gi|622197762|gb|KAX84149.1|;gi|622198794|gb|KAX85176.1|;gi|622223425|gb|KAY09522.1|;gi|622249784|gb|KAY35639.1|;gi|622355015|gb|KAZ40055.1|;gi|622365064|gb|KAZ50043.1|;gi|622365485|gb|KAZ50462.1|;gi|622389197|gb|KAZ74026.1|;gi…	42.742	51.61	124	571	0.31
unnamed	gi|685911427|ref|WP_031648843.1|;gi|623253577|gb|KBI23425.1|	61.864	77.97	118	303	9.68e-23
unnamed	gi|685911427|ref|WP_031648843.1|;gi|623253577|gb|KBI23425.1|	59.633	74.31	109	303	1.24e-16
unnamed	gi|685911427|ref|WP_031648843.1|;gi|623253577|gb|KBI23425.1|	45.342	56.52	161	374	5.61e-15
unnamed	gi|685911427|ref|WP_031648843.1|;gi|623253577|gb|KBI23425.1|	52.893	66.94	121	455	7.92e-15
unnamed	gi|685911427|ref|WP_031648843.1|;gi|623253577|gb|KBI23425.1|	51.24	66.12	121	465	6.91e-14
unnamed	gi|685911427|ref|WP_031648843.1|;gi|623253577|gb|KBI23425.1|	50.435	60.87	115	481	2.36e-11
unnamed	gi|685911427|ref|WP_031648843.1|;gi|623253577|gb|KBI23425.1|	39.891	47.54	183	445	8.14e-10
unnamed	gi|685911427|ref|WP_031648843.1|;gi|623253577|gb|KBI23425.1|	43.125	48.12	160	404	7.37e-09
unnamed	gi|685911427|ref|WP_031648843.1|;gi|623253577|gb|KBI23425.1|	42.361	50.69	144	540	6.39e-07
unnamed	gi|685911427|ref|WP_031648843.1|;gi|623253577|gb|KBI23425.1|	45.802	54.2	131	507	6.81e-07
unnamed	gi|685911427|ref|WP_031648843.1|;gi|623253577|gb|KBI23425.1|	43.86	57.89	114	518	1.66e-05
unnamed	gi|685911427|ref|WP_031648843.1|;gi|623253577|gb|KBI23425.1|	42.742	51.61	124	580	0.19
unnamed	gi|686040611|ref|WP_031728757.1|;gi|624285612|gb|KBS45984.1|;gi|624301679|gb|KBS61981.1|	61.864	77.97	118	304	9.68e-23
unnamed	gi|686040611|ref|WP_031728757.1|;gi|624285612|gb|KBS45984.1|;gi|624301679|gb|KBS61981.1|	54.545	70.25	121	456	3.64e-17
unnamed	gi|686040611|ref|WP_031728757.1|;gi|624285612|gb|KBS45984.1|;gi|624301679|gb|KBS61981.1|	59.633	74.31	109	304	1.22e-16
unnamed	gi|686040611|ref|WP_031728757.1|;gi|624285612|gb|KBS45984.1|;gi|624301679|gb|KBS61981.1|	45.342	56.52	161	375	5.52e-15
unnamed	gi|686040611|ref|WP_031728757.1|;gi|624285612|gb|KBS45984.1|;gi|624301679|gb|KBS61981.1|	52.066	68.6	121	466	7.43e-15
unnamed	gi|686040611|ref|WP_031728757.1|;gi|624285612|gb|KBS45984.1|;gi|624301679|gb|KBS61981.1|	52.101	63.87	119	476	9.29e-14
unnamed	gi|686040611|ref|WP_031728757.1|;gi|624285612|gb|KBS45984.1|;gi|624301679|gb|KBS61981.1|	52.174	60	115	492	1.24e-12
unnamed	gi|686040611|ref|WP_031728757.1|;gi|624285612|gb|KBS45984.1|;gi|624301679|gb|KBS61981.1|	42.593	48.15	162	425	3.29e-09
unnamed	gi|686040611|ref|WP_031728757.1|;gi|624285612|gb|KBS45984.1|;gi|624301679|gb|KBS61981.1|	42.857	47.83	161	405	6.99e-09
unnamed	gi|686040611|ref|WP_031728757.1|;gi|624285612|gb|KBS45984.1|;gi|624301679|gb|KBS61981.1|	42.857	49.69	161	436	9.24e-08
unnamed	gi|686040611|ref|WP_031728757.1|;gi|624285612|gb|KBS45984.1|;gi|624301679|gb|KBS61981.1|	42.069	50.34	145	551	6.45e-07
unnamed	gi|686040611|ref|WP_031728757.1|;gi|624285612|gb|KBS45984.1|;gi|624301679|gb|KBS61981.1|	45.902	58.2	122	518	9.24e-07
unnamed	gi|686040611|ref|WP_031728757.1|;gi|624285612|gb|KBS45984.1|;gi|624301679|gb|KBS61981.1|	43.86	57.89	114	529	1.64e-05
unnamed	gi|686040611|ref|WP_031728757.1|;gi|624285612|gb|KBS45984.1|;gi|624301679|gb|KBS61981.1|	42.742	51.61	124	591	0.19
unnamed	gi|893029573|emb|CNL95496.1|	61.864	77.97	118	197	9.69e-23
unnamed	gi|893029573|emb|CNL95496.1|	59.633	74.31	109	197	1.88e-16
unnamed	gi|893029573|emb|CNL95496.1|	45.342	56.52	161	268	7.6e-15
unnamed	gi|893029573|emb|CNL95496.1|	52.066	64.46	121	349	1.05e-13
unnamed	gi|893029573|emb|CNL95496.1|	45.342	54.04	161	278	1.94e-12
unnamed	gi|893029573|emb|CNL95496.1|	49.565	61.74	115	365	1.27e-10
unnamed	gi|893029573|emb|CNL95496.1|	41.618	49.71	173	329	3.92e-10
unnamed	gi|893029573|emb|CNL95496.1|	45.033	52.32	151	288	3.72e-08
unnamed	gi|893029573|emb|CNL95496.1|	46.281	58.68	121	391	1.33e-06
unnamed	gi|893029573|emb|CNL95496.1|	42.069	50.34	145	424	1.7e-06
unnamed	gi|893029573|emb|CNL95496.1|	43.86	57.89	114	402	3.99e-05
unnamed	gi|893029573|emb|CNL95496.1|	41.27	52.38	126	433	1
unnamed	gi|893029573|emb|CNL95496.1|	42.4	51.2	125	464	1.2
unnamed	gi|686054688|ref|WP_031737216.1|	61.864	77.97	118	309	9.7e-23
unnamed	gi|686054688|ref|WP_031737216.1|	59.633	74.31	109	309	1.28e-16
unnamed	gi|686054688|ref|WP_031737216.1|	45.342	56.52	161	380	5.21e-15
unnamed	gi|686054688|ref|WP_031737216.1|	52.893	66.94	121	461	8.09e-15
unnamed	gi|686054688|ref|WP_031737216.1|	51.24	66.12	121	471	7.12e-14
unnamed	gi|686054688|ref|WP_031737216.1|	50.435	60.87	115	487	2.66e-11
unnamed	gi|686054688|ref|WP_031737216.1|	39.891	47.54	183	451	7.33e-10
unnamed	gi|686054688|ref|WP_031737216.1|	43.125	48.12	160	410	7.02e-09
unnamed	gi|686054688|ref|WP_031737216.1|	42.361	50.69	144	546	6.78e-07
unnamed	gi|686054688|ref|WP_031737216.1|	45.802	54.2	131	513	7.62e-07
unnamed	gi|686054688|ref|WP_031737216.1|	43.86	57.89	114	524	1.87e-05
unnamed	gi|686054688|ref|WP_031737216.1|	42.742	51.61	124	586	0.21
unnamed	gi|685970406|ref|WP_031680426.1|	61.864	77.97	118	309	9.7e-23
unnamed	gi|685970406|ref|WP_031680426.1|	59.633	74.31	109	309	1.28e-16
unnamed	gi|685970406|ref|WP_031680426.1|	45.342	56.52	161	380	5.21e-15
unnamed	gi|685970406|ref|WP_031680426.1|	52.893	66.94	121	461	8.09e-15
unnamed	gi|685970406|ref|WP_031680426.1|	51.24	66.12	121	471	7.12e-14
unnamed	gi|685970406|ref|WP_031680426.1|	50.435	60.87	115	487	2.66e-11
unnamed	gi|685970406|ref|WP_031680426.1|	39.891	47.54	183	451	7.33e-10
unnamed	gi|685970406|ref|WP_031680426.1|	43.125	48.12	160	410	7.02e-09
unnamed	gi|685970406|ref|WP_031680426.1|	42.361	50.69	144	546	6.78e-07
unnamed	gi|685970406|ref|WP_031680426.1|	45.802	54.2	131	513	7.62e-07
unnamed	gi|685970406|ref|WP_031680426.1|	43.86	57.89	114	524	1.87e-05
unnamed	gi|685970406|ref|WP_031680426.1|	42.742	51.61	124	586	0.21
unnamed	gi|912554280|ref|WP_050186800.1|	61.864	77.97	118	304	9.71e-23
unnamed	gi|912554280|ref|WP_050186800.1|	59.633	74.31	109	304	1.24e-16
unnamed	gi|912554280|ref|WP_050186800.1|	45.342	56.52	161	375	5.41e-15
unnamed	gi|912554280|ref|WP_050186800.1|	52.893	66.94	121	456	7.64e-15
unnamed	gi|912554280|ref|WP_050186800.1|	51.24	66.12	121	466	6.6e-14
unnamed	gi|912554280|ref|WP_050186800.1|	50.435	60.87	115	482	1.73e-11
unnamed	gi|912554280|ref|WP_050186800.1|	39.891	47.54	183	446	7.29e-10
unnamed	gi|912554280|ref|WP_050186800.1|	42.857	47.83	161	405	6.92e-09
unnamed	gi|912554280|ref|WP_050186800.1|	45.802	54.2	131	508	5.06e-07
unnamed	gi|912554280|ref|WP_050186800.1|	41.379	49.66	145	541	1.83e-06
unnamed	gi|912554280|ref|WP_050186800.1|	43.86	57.89	114	519	1.66e-05
unnamed	gi|912554280|ref|WP_050186800.1|	42.742	50.81	124	581	0.22
unnamed	gi|525764445|ref|WP_020824581.1|;gi|523438641|gb|AGQ36349.1|	61.864	77.97	118	304	9.71e-23
unnamed	gi|525764445|ref|WP_020824581.1|;gi|523438641|gb|AGQ36349.1|	59.633	74.31	109	304	1.3e-16
unnamed	gi|525764445|ref|WP_020824581.1|;gi|523438641|gb|AGQ36349.1|	45.342	56.52	161	375	5.79e-15
unnamed	gi|525764445|ref|WP_020824581.1|;gi|523438641|gb|AGQ36349.1|	52.893	66.94	121	456	8.33e-15
unnamed	gi|525764445|ref|WP_020824581.1|;gi|523438641|gb|AGQ36349.1|	51.24	65.29	121	466	1.61e-13
unnamed	gi|525764445|ref|WP_020824581.1|;gi|523438641|gb|AGQ36349.1|	50.435	60.87	115	482	2.72e-11
unnamed	gi|525764445|ref|WP_020824581.1|;gi|523438641|gb|AGQ36349.1|	42.69	50.88	171	446	1.01e-09
unnamed	gi|525764445|ref|WP_020824581.1|;gi|523438641|gb|AGQ36349.1|	43.125	48.12	160	405	1.39e-08
unnamed	gi|525764445|ref|WP_020824581.1|;gi|523438641|gb|AGQ36349.1|	42.361	50.69	144	541	6.46e-07
unnamed	gi|525764445|ref|WP_020824581.1|;gi|523438641|gb|AGQ36349.1|	46.281	58.68	121	508	1.29e-06
unnamed	gi|525764445|ref|WP_020824581.1|;gi|523438641|gb|AGQ36349.1|	43.86	57.89	114	519	1.69e-05
unnamed	gi|525764445|ref|WP_020824581.1|;gi|523438641|gb|AGQ36349.1|	41.045	51.49	134	561	0.28
unnamed	gi|525764445|ref|WP_020824581.1|;gi|523438641|gb|AGQ36349.1|	42.742	51.61	124	581	0.3
unnamed	gi|685974314|ref|WP_031683507.1|;gi|626612384|gb|KCN42476.1|	61.864	77.97	118	304	9.73e-23
unnamed	gi|685974314|ref|WP_031683507.1|;gi|626612384|gb|KCN42476.1|	59.633	74.31	109	304	1.29e-16
unnamed	gi|685974314|ref|WP_031683507.1|;gi|626612384|gb|KCN42476.1|	45.342	56.52	161	375	5.67e-15
unnamed	gi|685974314|ref|WP_031683507.1|;gi|626612384|gb|KCN42476.1|	52.066	64.46	121	456	6.54e-14
unnamed	gi|685974314|ref|WP_031683507.1|;gi|626612384|gb|KCN42476.1|	49.565	61.74	115	472	5.41e-11
unnamed	gi|685974314|ref|WP_031683507.1|;gi|626612384|gb|KCN42476.1|	41.618	49.71	173	436	2.69e-10
unnamed	gi|685974314|ref|WP_031683507.1|;gi|626612384|gb|KCN42476.1|	45.033	52.32	151	395	2.4e-08
unnamed	gi|685974314|ref|WP_031683507.1|;gi|626612384|gb|KCN42476.1|	46.281	58.68	121	498	4.59e-07
unnamed	gi|685974314|ref|WP_031683507.1|;gi|626612384|gb|KCN42476.1|	42.361	50.69	144	531	6.35e-07
unnamed	gi|685974314|ref|WP_031683507.1|;gi|626612384|gb|KCN42476.1|	43.86	57.89	114	509	1.57e-05
unnamed	gi|685974314|ref|WP_031683507.1|;gi|626612384|gb|KCN42476.1|	42.742	51.61	124	571	0.13
unnamed	gi|686019131|ref|WP_031716391.1|	61.864	77.97	118	310	9.73e-23
unnamed	gi|686019131|ref|WP_031716391.1|	59.633	74.31	109	310	1.29e-16
unnamed	gi|686019131|ref|WP_031716391.1|	45.342	56.52	161	381	5.22e-15
unnamed	gi|686019131|ref|WP_031716391.1|	52.893	66.94	121	462	8.11e-15
unnamed	gi|686019131|ref|WP_031716391.1|	51.24	66.12	121	472	7.14e-14
unnamed	gi|686019131|ref|WP_031716391.1|	50.435	60.87	115	488	2.66e-11
unnamed	gi|686019131|ref|WP_031716391.1|	39.891	47.54	183	452	7.34e-10
unnamed	gi|686019131|ref|WP_031716391.1|	43.125	48.12	160	411	7.03e-09
unnamed	gi|686019131|ref|WP_031716391.1|	42.361	50.69	144	547	6.78e-07
unnamed	gi|686019131|ref|WP_031716391.1|	45.802	54.2	131	514	7.63e-07
unnamed	gi|686019131|ref|WP_031716391.1|	43.86	57.89	114	525	1.87e-05
unnamed	gi|686019131|ref|WP_031716391.1|	42.742	51.61	124	587	0.21
unnamed	gi|685972096|ref|WP_031681690.1|	61.864	77.97	118	310	9.73e-23
unnamed	gi|685972096|ref|WP_031681690.1|	59.633	74.31	109	310	1.29e-16
unnamed	gi|685972096|ref|WP_031681690.1|	45.342	56.52	161	381	5.22e-15
unnamed	gi|685972096|ref|WP_031681690.1|	52.893	66.94	121	462	8.11e-15
unnamed	gi|685972096|ref|WP_031681690.1|	51.24	66.12	121	472	7.14e-14
unnamed	gi|685972096|ref|WP_031681690.1|	50.435	60.87	115	488	2.66e-11
unnamed	gi|685972096|ref|WP_031681690.1|	39.891	47.54	183	452	7.34e-10
unnamed	gi|685972096|ref|WP_031681690.1|	43.125	48.12	160	411	7.03e-09
unnamed	gi|685972096|ref|WP_031681690.1|	42.361	50.69	144	547	6.78e-07
unnamed	gi|685972096|ref|WP_031681690.1|	45.802	54.2	131	514	7.63e-07
unnamed	gi|685972096|ref|WP_031681690.1|	43.86	57.89	114	525	1.87e-05
unnamed	gi|685972096|ref|WP_031681690.1|	42.742	51.61	124	587	0.21
unnamed	gi|685929644|ref|WP_031663839.1|;gi|626849258|gb|KCP74553.1|	61.864	77.97	118	303	9.78e-23
unnamed	gi|685929644|ref|WP_031663839.1|;gi|626849258|gb|KCP74553.1|	59.633	74.31	109	303	1.31e-16
unnamed	gi|685929644|ref|WP_031663839.1|;gi|626849258|gb|KCP74553.1|	45.342	56.52	161	374	5.6e-15
unnamed	gi|685929644|ref|WP_031663839.1|;gi|626849258|gb|KCP74553.1|	52.066	64.46	121	455	6.66e-14
unnamed	gi|685929644|ref|WP_031663839.1|;gi|626849258|gb|KCP74553.1|	49.565	61.74	115	471	5.5e-11
unnamed	gi|685929644|ref|WP_031663839.1|;gi|626849258|gb|KCP74553.1|	41.618	49.71	173	435	2.61e-10
unnamed	gi|685929644|ref|WP_031663839.1|;gi|626849258|gb|KCP74553.1|	45.333	52.67	150	394	2.51e-08
unnamed	gi|685929644|ref|WP_031663839.1|;gi|626849258|gb|KCP74553.1|	46.281	58.68	121	497	4.5e-07
unnamed	gi|685929644|ref|WP_031663839.1|;gi|626849258|gb|KCP74553.1|	42.361	50.69	144	530	6.23e-07
unnamed	gi|685929644|ref|WP_031663839.1|;gi|626849258|gb|KCP74553.1|	43.86	57.89	114	508	1.68e-05
unnamed	gi|685929644|ref|WP_031663839.1|;gi|626849258|gb|KCP74553.1|	41.045	51.49	134	550	0.29
unnamed	gi|685929644|ref|WP_031663839.1|;gi|626849258|gb|KCP74553.1|	42.742	51.61	124	570	0.31
unnamed	gi|685917064|ref|WP_031653929.1|;gi|622114001|gb|KAX01175.1|;gi|622126316|gb|KAX13402.1|;gi|622134908|gb|KAX21901.1|;gi|622135461|gb|KAX22452.1|;gi|622145943|gb|KAX32861.1|;gi|622149593|gb|KAX36488.1|;gi|622162171|gb|KAX48908.1|;gi|622173634|gb|KAX60279.1|;gi|622207611|gb|KAX93951.1|;gi|622213264|gb|KAX99508.1|;gi|622240012|gb|KAY25972.1|;gi|622257458|gb|KAY43275.1|;gi|622265455|gb|KAY51129.1|;gi…	61.864	77.97	118	303	9.78e-23
unnamed	gi|685917064|ref|WP_031653929.1|;gi|622114001|gb|KAX01175.1|;gi|622126316|gb|KAX13402.1|;gi|622134908|gb|KAX21901.1|;gi|622135461|gb|KAX22452.1|;gi|622145943|gb|KAX32861.1|;gi|622149593|gb|KAX36488.1|;gi|622162171|gb|KAX48908.1|;gi|622173634|gb|KAX60279.1|;gi|622207611|gb|KAX93951.1|;gi|622213264|gb|KAX99508.1|;gi|622240012|gb|KAY25972.1|;gi|622257458|gb|KAY43275.1|;gi|622265455|gb|KAY51129.1|;gi…	59.633	74.31	109	303	1.32e-16
unnamed	gi|685917064|ref|WP_031653929.1|;gi|622114001|gb|KAX01175.1|;gi|622126316|gb|KAX13402.1|;gi|622134908|gb|KAX21901.1|;gi|622135461|gb|KAX22452.1|;gi|622145943|gb|KAX32861.1|;gi|622149593|gb|KAX36488.1|;gi|622162171|gb|KAX48908.1|;gi|622173634|gb|KAX60279.1|;gi|622207611|gb|KAX93951.1|;gi|622213264|gb|KAX99508.1|;gi|622240012|gb|KAY25972.1|;gi|622257458|gb|KAY43275.1|;gi|622265455|gb|KAY51129.1|;gi…	45.342	56.52	161	374	5.6e-15
unnamed	gi|685917064|ref|WP_031653929.1|;gi|622114001|gb|KAX01175.1|;gi|622126316|gb|KAX13402.1|;gi|622134908|gb|KAX21901.1|;gi|622135461|gb|KAX22452.1|;gi|622145943|gb|KAX32861.1|;gi|622149593|gb|KAX36488.1|;gi|622162171|gb|KAX48908.1|;gi|622173634|gb|KAX60279.1|;gi|622207611|gb|KAX93951.1|;gi|622213264|gb|KAX99508.1|;gi|622240012|gb|KAY25972.1|;gi|622257458|gb|KAY43275.1|;gi|622265455|gb|KAY51129.1|;gi…	52.066	64.46	121	455	5.3e-14
unnamed	gi|685917064|ref|WP_031653929.1|;gi|622114001|gb|KAX01175.1|;gi|622126316|gb|KAX13402.1|;gi|622134908|gb|KAX21901.1|;gi|622135461|gb|KAX22452.1|;gi|622145943|gb|KAX32861.1|;gi|622149593|gb|KAX36488.1|;gi|622162171|gb|KAX48908.1|;gi|622173634|gb|KAX60279.1|;gi|622207611|gb|KAX93951.1|;gi|622213264|gb|KAX99508.1|;gi|622240012|gb|KAY25972.1|;gi|622257458|gb|KAY43275.1|;gi|622265455|gb|KAY51129.1|;gi…	49.565	61.74	115	471	5.4e-11
unnamed	gi|685917064|ref|WP_031653929.1|;gi|622114001|gb|KAX01175.1|;gi|622126316|gb|KAX13402.1|;gi|622134908|gb|KAX21901.1|;gi|622135461|gb|KAX22452.1|;gi|622145943|gb|KAX32861.1|;gi|622149593|gb|KAX36488.1|;gi|622162171|gb|KAX48908.1|;gi|622173634|gb|KAX60279.1|;gi|622207611|gb|KAX93951.1|;gi|622213264|gb|KAX99508.1|;gi|622240012|gb|KAY25972.1|;gi|622257458|gb|KAY43275.1|;gi|622265455|gb|KAY51129.1|;gi…	41.618	49.71	173	435	2.84e-10
unnamed	gi|685917064|ref|WP_031653929.1|;gi|622114001|gb|KAX01175.1|;gi|622126316|gb|KAX13402.1|;gi|622134908|gb|KAX21901.1|;gi|622135461|gb|KAX22452.1|;gi|622145943|gb|KAX32861.1|;gi|622149593|gb|KAX36488.1|;gi|622162171|gb|KAX48908.1|;gi|622173634|gb|KAX60279.1|;gi|622207611|gb|KAX93951.1|;gi|622213264|gb|KAX99508.1|;gi|622240012|gb|KAY25972.1|;gi|622257458|gb|KAY43275.1|;gi|622265455|gb|KAY51129.1|;gi…	45.333	52.67	150	394	2.6e-08
unnamed	gi|685917064|ref|WP_031653929.1|;gi|622114001|gb|KAX01175.1|;gi|622126316|gb|KAX13402.1|;gi|622134908|gb|KAX21901.1|;gi|622135461|gb|KAX22452.1|;gi|622145943|gb|KAX32861.1|;gi|622149593|gb|KAX36488.1|;gi|622162171|gb|KAX48908.1|;gi|622173634|gb|KAX60279.1|;gi|622207611|gb|KAX93951.1|;gi|622213264|gb|KAX99508.1|;gi|622240012|gb|KAY25972.1|;gi|622257458|gb|KAY43275.1|;gi|622265455|gb|KAY51129.1|;gi…	46.281	58.68	121	497	4.67e-07
unnamed	gi|685917064|ref|WP_031653929.1|;gi|622114001|gb|KAX01175.1|;gi|622126316|gb|KAX13402.1|;gi|622134908|gb|KAX21901.1|;gi|622135461|gb|KAX22452.1|;gi|622145943|gb|KAX32861.1|;gi|622149593|gb|KAX36488.1|;gi|622162171|gb|KAX48908.1|;gi|622173634|gb|KAX60279.1|;gi|622207611|gb|KAX93951.1|;gi|622213264|gb|KAX99508.1|;gi|622240012|gb|KAY25972.1|;gi|622257458|gb|KAY43275.1|;gi|622265455|gb|KAY51129.1|;gi…	42.361	50.69	144	530	6.17e-07
unnamed	gi|685917064|ref|WP_031653929.1|;gi|622114001|gb|KAX01175.1|;gi|622126316|gb|KAX13402.1|;gi|622134908|gb|KAX21901.1|;gi|622135461|gb|KAX22452.1|;gi|622145943|gb|KAX32861.1|;gi|622149593|gb|KAX36488.1|;gi|622162171|gb|KAX48908.1|;gi|622173634|gb|KAX60279.1|;gi|622207611|gb|KAX93951.1|;gi|622213264|gb|KAX99508.1|;gi|622240012|gb|KAY25972.1|;gi|622257458|gb|KAY43275.1|;gi|622265455|gb|KAY51129.1|;gi…	43.86	57.89	114	508	1.72e-05
unnamed	gi|685917064|ref|WP_031653929.1|;gi|622114001|gb|KAX01175.1|;gi|622126316|gb|KAX13402.1|;gi|622134908|gb|KAX21901.1|;gi|622135461|gb|KAX22452.1|;gi|622145943|gb|KAX32861.1|;gi|622149593|gb|KAX36488.1|;gi|622162171|gb|KAX48908.1|;gi|622173634|gb|KAX60279.1|;gi|622207611|gb|KAX93951.1|;gi|622213264|gb|KAX99508.1|;gi|622240012|gb|KAY25972.1|;gi|622257458|gb|KAY43275.1|;gi|622265455|gb|KAY51129.1|;gi…	41.045	51.49	134	550	0.28
unnamed	gi|685917064|ref|WP_031653929.1|;gi|622114001|gb|KAX01175.1|;gi|622126316|gb|KAX13402.1|;gi|622134908|gb|KAX21901.1|;gi|622135461|gb|KAX22452.1|;gi|622145943|gb|KAX32861.1|;gi|622149593|gb|KAX36488.1|;gi|622162171|gb|KAX48908.1|;gi|622173634|gb|KAX60279.1|;gi|622207611|gb|KAX93951.1|;gi|622213264|gb|KAX99508.1|;gi|622240012|gb|KAY25972.1|;gi|622257458|gb|KAY43275.1|;gi|622265455|gb|KAY51129.1|;gi…	42.742	51.61	124	570	0.3
unnamed	gi|889790625|emb|CMA13183.1|	61.864	77.97	118	493	9.79e-23
unnamed	gi|889790625|emb|CMA13183.1|	60.185	75	108	492	4.98e-17
unnamed	gi|889790625|emb|CMA13183.1|	45.342	56.52	161	564	4.36e-15
unnamed	gi|889790625|emb|CMA13183.1|	52.893	66.94	121	645	5.17e-15
unnamed	gi|889790625|emb|CMA13183.1|	51.24	66.12	121	655	5.41e-14
unnamed	gi|889790625|emb|CMA13183.1|	50.435	60.87	115	671	8.07e-12
unnamed	gi|889790625|emb|CMA13183.1|	40.331	48.07	181	635	5.14e-10
unnamed	gi|889790625|emb|CMA13183.1|	43.125	48.12	160	594	7.26e-09
unnamed	gi|889790625|emb|CMA13183.1|	45.802	54.2	131	697	1.99e-07
unnamed	gi|889790625|emb|CMA13183.1|	42.361	50.69	144	730	2.05e-07
unnamed	gi|889790625|emb|CMA13183.1|	43.86	57.89	114	708	6.46e-06
unnamed	gi|889790625|emb|CMA13183.1|	42.742	51.61	124	770	0.044
unnamed	gi|685967195|ref|WP_031678895.1|;gi|622347460|gb|KAZ32551.1|;gi|622423663|gb|KBA08241.1|;gi|622757002|gb|KBD34296.1|;gi|622949046|gb|KBF21835.1|	61.864	77.97	118	304	9.82e-23
unnamed	gi|685967195|ref|WP_031678895.1|;gi|622347460|gb|KAZ32551.1|;gi|622423663|gb|KBA08241.1|;gi|622757002|gb|KBD34296.1|;gi|622949046|gb|KBF21835.1|	59.633	74.31	109	304	1.32e-16
unnamed	gi|685967195|ref|WP_031678895.1|;gi|622347460|gb|KAZ32551.1|;gi|622423663|gb|KBA08241.1|;gi|622757002|gb|KBD34296.1|;gi|622949046|gb|KBF21835.1|	45.342	56.52	161	375	5.62e-15
unnamed	gi|685967195|ref|WP_031678895.1|;gi|622347460|gb|KAZ32551.1|;gi|622423663|gb|KBA08241.1|;gi|622757002|gb|KBD34296.1|;gi|622949046|gb|KBF21835.1|	52.066	64.46	121	456	5.31e-14
unnamed	gi|685967195|ref|WP_031678895.1|;gi|622347460|gb|KAZ32551.1|;gi|622423663|gb|KBA08241.1|;gi|622757002|gb|KBD34296.1|;gi|622949046|gb|KBF21835.1|	49.565	61.74	115	472	5.41e-11
unnamed	gi|685967195|ref|WP_031678895.1|;gi|622347460|gb|KAZ32551.1|;gi|622423663|gb|KBA08241.1|;gi|622757002|gb|KBD34296.1|;gi|622949046|gb|KBF21835.1|	41.618	49.71	173	436	2.85e-10
unnamed	gi|685967195|ref|WP_031678895.1|;gi|622347460|gb|KAZ32551.1|;gi|622423663|gb|KBA08241.1|;gi|622757002|gb|KBD34296.1|;gi|622949046|gb|KBF21835.1|	45.333	52.67	150	395	2.61e-08
unnamed	gi|685967195|ref|WP_031678895.1|;gi|622347460|gb|KAZ32551.1|;gi|622423663|gb|KBA08241.1|;gi|622757002|gb|KBD34296.1|;gi|622949046|gb|KBF21835.1|	46.281	58.68	121	498	4.67e-07
unnamed	gi|685967195|ref|WP_031678895.1|;gi|622347460|gb|KAZ32551.1|;gi|622423663|gb|KBA08241.1|;gi|622757002|gb|KBD34296.1|;gi|622949046|gb|KBF21835.1|	42.361	50.69	144	531	6.18e-07
unnamed	gi|685967195|ref|WP_031678895.1|;gi|622347460|gb|KAZ32551.1|;gi|622423663|gb|KBA08241.1|;gi|622757002|gb|KBD34296.1|;gi|622949046|gb|KBF21835.1|	43.86	57.89	114	509	1.72e-05
unnamed	gi|685967195|ref|WP_031678895.1|;gi|622347460|gb|KAZ32551.1|;gi|622423663|gb|KBA08241.1|;gi|622757002|gb|KBD34296.1|;gi|622949046|gb|KBF21835.1|	41.045	51.49	134	551	0.28
unnamed	gi|685967195|ref|WP_031678895.1|;gi|622347460|gb|KAZ32551.1|;gi|622423663|gb|KBA08241.1|;gi|622757002|gb|KBD34296.1|;gi|622949046|gb|KBF21835.1|	42.742	51.61	124	571	0.3
unnamed	gi|686013319|ref|WP_031712623.1|;gi|623326026|gb|KBI95315.1|	61.864	77.97	118	304	9.91e-23
unnamed	gi|686013319|ref|WP_031712623.1|;gi|623326026|gb|KBI95315.1|	59.633	74.31	109	304	1.24e-16
unnamed	gi|686013319|ref|WP_031712623.1|;gi|623326026|gb|KBI95315.1|	45.342	56.52	161	375	5.26e-15
unnamed	gi|686013319|ref|WP_031712623.1|;gi|623326026|gb|KBI95315.1|	52.893	66.94	121	456	7.64e-15
unnamed	gi|686013319|ref|WP_031712623.1|;gi|623326026|gb|KBI95315.1|	51.24	66.12	121	466	6.8e-14
unnamed	gi|686013319|ref|WP_031712623.1|;gi|623326026|gb|KBI95315.1|	50.435	60.87	115	482	2.5e-11
unnamed	gi|686013319|ref|WP_031712623.1|;gi|623326026|gb|KBI95315.1|	39.891	47.54	183	446	7.5e-10
unnamed	gi|686013319|ref|WP_031712623.1|;gi|623326026|gb|KBI95315.1|	42.857	47.83	161	405	7.05e-09
unnamed	gi|686013319|ref|WP_031712623.1|;gi|623326026|gb|KBI95315.1|	42.069	50.34	145	541	6.57e-07
unnamed	gi|686013319|ref|WP_031712623.1|;gi|623326026|gb|KBI95315.1|	45.802	54.2	131	508	7.26e-07
unnamed	gi|686013319|ref|WP_031712623.1|;gi|623326026|gb|KBI95315.1|	43.86	57.89	114	519	1.81e-05
unnamed	gi|686013319|ref|WP_031712623.1|;gi|623326026|gb|KBI95315.1|	42.742	51.61	124	581	0.21
unnamed	gi|686014043|ref|WP_031713051.1|;gi|621839453|gb|KAU31085.1|;gi|621938544|gb|KAV28447.1|;gi|624868578|gb|KBY21468.1|;gi|625045248|gb|KBZ96726.1|;gi|625742959|gb|KCE94296.1|;gi|653884053|gb|KEA90549.1|	61.864	77.97	118	304	9.92e-23
unnamed	gi|686014043|ref|WP_031713051.1|;gi|621839453|gb|KAU31085.1|;gi|621938544|gb|KAV28447.1|;gi|624868578|gb|KBY21468.1|;gi|625045248|gb|KBZ96726.1|;gi|625742959|gb|KCE94296.1|;gi|653884053|gb|KEA90549.1|	59.633	74.31	109	304	1.32e-16
unnamed	gi|686014043|ref|WP_031713051.1|;gi|621839453|gb|KAU31085.1|;gi|621938544|gb|KAV28447.1|;gi|624868578|gb|KBY21468.1|;gi|625045248|gb|KBZ96726.1|;gi|625742959|gb|KCE94296.1|;gi|653884053|gb|KEA90549.1|	45.342	56.52	161	375	5.73e-15
unnamed	gi|686014043|ref|WP_031713051.1|;gi|621839453|gb|KAU31085.1|;gi|621938544|gb|KAV28447.1|;gi|624868578|gb|KBY21468.1|;gi|625045248|gb|KBZ96726.1|;gi|625742959|gb|KCE94296.1|;gi|653884053|gb|KEA90549.1|	52.066	64.46	121	456	6.8e-14
unnamed	gi|686014043|ref|WP_031713051.1|;gi|621839453|gb|KAU31085.1|;gi|621938544|gb|KAV28447.1|;gi|624868578|gb|KBY21468.1|;gi|625045248|gb|KBZ96726.1|;gi|625742959|gb|KCE94296.1|;gi|653884053|gb|KEA90549.1|	49.565	61.74	115	472	5.56e-11
unnamed	gi|686014043|ref|WP_031713051.1|;gi|621839453|gb|KAU31085.1|;gi|621938544|gb|KAV28447.1|;gi|624868578|gb|KBY21468.1|;gi|625045248|gb|KBZ96726.1|;gi|625742959|gb|KCE94296.1|;gi|653884053|gb|KEA90549.1|	41.618	49.71	173	436	2.72e-10
unnamed	gi|686014043|ref|WP_031713051.1|;gi|621839453|gb|KAU31085.1|;gi|621938544|gb|KAV28447.1|;gi|624868578|gb|KBY21468.1|;gi|625045248|gb|KBZ96726.1|;gi|625742959|gb|KCE94296.1|;gi|653884053|gb|KEA90549.1|	45.033	52.32	151	395	2.51e-08
unnamed	gi|686014043|ref|WP_031713051.1|;gi|621839453|gb|KAU31085.1|;gi|621938544|gb|KAV28447.1|;gi|624868578|gb|KBY21468.1|;gi|625045248|gb|KBZ96726.1|;gi|625742959|gb|KCE94296.1|;gi|653884053|gb|KEA90549.1|	46.281	58.68	121	498	4.67e-07
unnamed	gi|686014043|ref|WP_031713051.1|;gi|621839453|gb|KAU31085.1|;gi|621938544|gb|KAV28447.1|;gi|624868578|gb|KBY21468.1|;gi|625045248|gb|KBZ96726.1|;gi|625742959|gb|KCE94296.1|;gi|653884053|gb|KEA90549.1|	42.361	50.69	144	531	6.52e-07
unnamed	gi|686014043|ref|WP_031713051.1|;gi|621839453|gb|KAU31085.1|;gi|621938544|gb|KAV28447.1|;gi|624868578|gb|KBY21468.1|;gi|625045248|gb|KBZ96726.1|;gi|625742959|gb|KCE94296.1|;gi|653884053|gb|KEA90549.1|	43.86	57.89	114	509	1.71e-05
unnamed	gi|686014043|ref|WP_031713051.1|;gi|621839453|gb|KAU31085.1|;gi|621938544|gb|KAV28447.1|;gi|624868578|gb|KBY21468.1|;gi|625045248|gb|KBZ96726.1|;gi|625742959|gb|KCE94296.1|;gi|653884053|gb|KEA90549.1|	42.742	51.61	124	571	0.2
unnamed	gi|886961189|emb|CKW27264.1|	61.864	77.97	118	290	1.01e-22
unnamed	gi|886961189|emb|CKW27264.1|	59.633	74.31	109	290	1.18e-16
unnamed	gi|886961189|emb|CKW27264.1|	45.342	56.52	161	361	5.11e-15
unnamed	gi|886961189|emb|CKW27264.1|	52.893	66.94	121	442	8.09e-15
unnamed	gi|886961189|emb|CKW27264.1|	51.24	66.12	121	452	6.94e-14
unnamed	gi|886961189|emb|CKW27264.1|	50.435	60.87	115	468	2.59e-11
unnamed	gi|886961189|emb|CKW27264.1|	39.891	47.54	183	432	8.24e-10
unnamed	gi|886961189|emb|CKW27264.1|	42.857	47.83	161	391	7.07e-09
unnamed	gi|886961189|emb|CKW27264.1|	42.069	50.34	145	527	6.8e-07
unnamed	gi|886961189|emb|CKW27264.1|	45.802	54.2	131	494	7.78e-07
unnamed	gi|886961189|emb|CKW27264.1|	43.86	57.89	114	505	1.93e-05
unnamed	gi|886961189|emb|CKW27264.1|	42.742	51.61	124	567	0.22
unnamed	gi|890629779|emb|CMB11162.1|	61.864	77.97	118	263	1.01e-22
unnamed	gi|890629779|emb|CMB11162.1|	59.633	74.31	109	263	1.37e-16
unnamed	gi|890629779|emb|CMB11162.1|	45.342	56.52	161	334	6.34e-15
[truncated: 12,659 more rows]
