# Supplementary material for: Prediction of Certain Well-Characterized Domains of Known Functions within the PE and PPE Proteins of Mycobacteria
Source: PLoS One. 2016 Feb 18;11(2):e0146786. doi: 10.1371/journal.pone.0146786 (PMC4758615; doi:10.1371/journal.pone.0146786)
Supplement: S10 Appendix — (XLS) [file pone.0146786.s010.xls]

## Sheet: Acetyl hydrolase cutinase Suppl
query id	subject id	% identity	% homology	sequence length	total score (bits)	e value
unnamed	gi|808580095|emb|CPR09862.1|	100	100	462	462	0
unnamed	gi|501363479|ref|WP_012395045.1|;gi|183176718|gb|ACC41828.1|	56.122	67.96	490	481	1.38e-163
unnamed	gi|522808065|ref|WP_020730567.1|;gi|521815992|gb|EPQ75203.1|;gi|641306452|emb|CDM77450.1|	55.918	67.76	490	481	1.78e-163
unnamed	gi|522732052|ref|WP_020725741.1|;gi|521817964|gb|EPQ77173.1|	55.51	67.76	490	481	1.87e-163
unnamed	gi|505169196|ref|WP_015356298.1|;gi|442584174|gb|AGC63317.1|	55.51	67.76	490	481	4.57e-163
unnamed	gi|523653114|ref|WP_020786992.1|;gi|521714892|gb|EPQ47036.1|	55.51	67.76	490	481	7.13e-163
unnamed	gi|556023668|gb|AGZ50879.1|;gi|660929170|gb|KEP40917.1|	56.557	68.03	488	567	1.7e-159
unnamed	gi|738444843|ref|WP_036396070.1|;gi|576403805|gb|ETZ97645.1|;gi|576413648|gb|EUA07437.1|;gi|690321052|gb|AIR18679.1|;gi|690332582|gb|AIR28250.1|	56.557	68.03	488	485	3.12e-159
unnamed	gi|738447002|ref|WP_036398191.1|	52.881	63.17	486	474	4.25e-154
unnamed	gi|556615234|ref|WP_023371336.1|;gi|556025245|gb|AGZ52456.1|;gi|660932442|gb|KEP43810.1|;gi|690322587|gb|AIR20214.1|;gi|690334124|gb|AIR29792.1|	52.371	63.3	485	473	9.43e-152
unnamed	gi|576420364|gb|EUA14111.1|	52.49	62.86	482	470	7.97e-151
unnamed	gi|576410397|gb|EUA04196.1|	51.975	62.99	481	469	1.73e-148
unnamed	gi|738401372|ref|WP_036353055.1|	51.745	64.07	487	463	3.71e-141
unnamed	gi|633839075|emb|CDP85211.1|	32.174	44.57	460	529	3.14e-118
unnamed	gi|518341058|ref|WP_019511265.1|	29.345	40.86	443	560	1.01e-107
